# Supplementary material for: Brain transcriptome profiles in mouse model simulating features of post-traumatic stress disorder
Source: Mol Brain. 2015 Feb 28;8:14. doi: 10.1186/s13041-015-0104-3 (PMC4359441; doi:10.1186/s13041-015-0104-3)
Supplement: Additional file 2: Table S1. — Pathways and process associated with differentially regulated transcripts across brain regions and time points (Note: the p-value is the gene level; but the pathways and processes were corrected using FDR at q < 0.05). [file 13041_2015_104_MOESM2_ESM.xlsx]

## Sheet: pathways & biological processes
Supplemental Table 1: Pathways and process associated with differentially regulated transcripts across brain regions and time points
(Note: the p-value is the gene level; but the pathways and processes were corrected using FDR at q < 0.05)
ProbeName	GeneSymbol	EntrezGene	Description	UniGene	negLog10p	Regulation	FC	Log2FC	tissue_timePoint	tissue	timePoint	BiologicalProcess_or_Pathway
A_51_P225665	Mdk	17242	Midkine	Mm.906	1.37	down	-6.34	-2.66	AY_T10R1	AY	T10R1	aggressive and territorial behavior
A_51_P426214	Src	20779	Rous sarcoma oncogene	Mm.22845	1.49	down	-3.1	-1.63	AY_T10R1	AY	T10R1	aggressive and territorial behavior
A_52_P54176	Axin2	12006	Axin2	Mm.71710	1.34	up	7.62	2.93	AY_T10R1	AY	T10R1	aggressive and territorial behavior
A_51_P417179	Fgfr1op	75296	Fgfr1 oncogene partner	Mm.227250	1.31	up	2.08	1.06	AY_T10R1	AY	T10R1	aggressive and territorial behavior
A_51_P175205	Rps6kb1	72508	Ribosomal protein S6 kinase, polypeptide 1	Mm.374825	1.37	up	2.94	1.56	AY_T10R1	AY	T10R1	aggressive and territorial behavior
A_52_P663027	Stat5b	20851	Signal transducer and activator of transcription 5B	Mm.34064	1.62	up	3.65	1.87	AY_T10R1	AY	T10R1	aggressive and territorial behavior
A_52_P47846	Fcgr1	14129	Fc receptor, IgG, high affinity I	Mm.150	1.38	down	-2.55	-1.35	AY_T10R1	AY	T10R1	antigen processing and presentation
A_52_P112219	H2-Q10	15007	Histocompatibility 2, Q region locus 10	Mm.88795	1.72	down	-8.91	-3.16	AY_T10R1	AY	T10R1	antigen processing and presentation
A_52_P358360	Ighm	NA	NA	NA	1.5	up	4.02	2.01	AY_T10R1	AY	T10R1	antigen processing and presentation
A_51_P409900	Adcy1	432530	Adenylate cyclase 1	Mm.259733	1.63	down	-5.94	-2.57	AY_T10R1	AY	T10R1	associative learning
A_51_P225665	Mdk	17242	Midkine	Mm.906	1.37	down	-6.34	-2.66	AY_T10R1	AY	T10R1	associative learning
A_51_P426214	Src	20779	Rous sarcoma oncogene	Mm.22845	1.49	down	-3.1	-1.63	AY_T10R1	AY	T10R1	associative learning
A_52_P25710	Aqp4	11829	Aquaporin 4	Mm.250786	1.43	up	2.81	1.49	AY_T10R1	AY	T10R1	associative learning
A_52_P170685	Mup20	NA	NA	NA	1.4	up	2.24	1.16	AY_T10R1	AY	T10R1	associative learning
A_51_P145948	Neto1	246317	Neuropilin (NRP) and tolloid (TLL)-like 1	Mm.329578	2.23	up	10.89	3.45	AY_T10R1	AY	T10R1	associative learning
A_52_P209101	Abl1	11350	V-abl Abelson murine leukemia oncogene 1	Mm.1318	1.79	down	-3.6	-1.85	AY_T10R1	AY	T10R1	axonogenesis and axon guidance signaling
A_51_P368580	Ablim1	226251	Actin-binding LIM protein 1	Mm.217161	1.31	down	-5.01	-2.33	AY_T10R1	AY	T10R1	axonogenesis and axon guidance signaling
A_52_P604149	Adamts6	108154	A disintegrin-like and metallopeptidase (reprolysin type) with thrombospondin type 1 motif, 6	Mm.208125	1.44	down	-3.57	-1.83	AY_T10R1	AY	T10R1	axonogenesis and axon guidance signaling
A_51_P409900	Adcy1	432530	Adenylate cyclase 1	Mm.259733	1.63	down	-5.94	-2.57	AY_T10R1	AY	T10R1	axonogenesis and axon guidance signaling
A_51_P460302	Adrbk1	110355	Adrenergic receptor kinase, beta 1	Mm.254144	1.64	down	-2.52	-1.34	AY_T10R1	AY	T10R1	axonogenesis and axon guidance signaling
A_51_P161554	Arid3b	56380	AT rich interactive domain 3B (Bright like)	Mm.425588	1.3	down	-1.97	-0.98	AY_T10R1	AY	T10R1	axonogenesis and axon guidance signaling
A_52_P468441	Bmp6	12161	Bone morphogenetic protein 6	Mm.385759	1.5	down	-3.68	-1.88	AY_T10R1	AY	T10R1	axonogenesis and axon guidance signaling
A_52_P623296	Boc	117606	Biregional cell adhesion molecule-related/down-regulated by oncogenes (Cdon) binding protein	Mm.41561	1.47	down	-4.39	-2.14	AY_T10R1	AY	T10R1	axonogenesis and axon guidance signaling
A_51_P304029	Ep300	328572	E1A binding protein p300	Mm.258397	1.37	down	-4.26	-2.09	AY_T10R1	AY	T10R1	axonogenesis and axon guidance signaling
A_52_P224125	Fzd5	14367	Frizzled homolog 5 (Drosophila)	Mm.150813	1.99	down	-5.47	-2.45	AY_T10R1	AY	T10R1	axonogenesis and axon guidance signaling
A_51_P312517	Fzd8	14370	Frizzled homolog 8 (Drosophila)	Mm.184289	1.88	down	-3.36	-1.75	AY_T10R1	AY	T10R1	axonogenesis and axon guidance signaling
A_51_P273750	Gnrh1	14714	Gonadotropin releasing hormone 1	Mm.358309	1.88	down	-4.84	-2.28	AY_T10R1	AY	T10R1	axonogenesis and axon guidance signaling
A_51_P225665	Mdk	17242	Midkine	Mm.906	1.37	down	-6.34	-2.66	AY_T10R1	AY	T10R1	axonogenesis and axon guidance signaling
A_51_P146080	Pak6	214230	P21 (CDKN1A)-activated kinase 6	Mm.241857	1.69	down	-7.72	-2.95	AY_T10R1	AY	T10R1	axonogenesis and axon guidance signaling
A_52_P193611	Pkd2l1	329064	Polycystic kidney disease 2-like 1	Mm.308481	1.83	down	-3.29	-1.72	AY_T10R1	AY	T10R1	axonogenesis and axon guidance signaling
A_51_P367734	Plcl1	227120	Phospholipase C-like 1	Mm.194183	1.64	down	-5.33	-2.41	AY_T10R1	AY	T10R1	axonogenesis and axon guidance signaling
A_51_P271556	Ppard	19015	Peroxisome proliferator activator receptor delta	Mm.328914	2.14	down	-10.74	-3.42	AY_T10R1	AY	T10R1	axonogenesis and axon guidance signaling
A_51_P293538	Ppp1r1a	58200	Protein phosphatase 1, regulatory (inhibitor) subunit 1A	Mm.143788	1.69	down	-7.34	-2.88	AY_T10R1	AY	T10R1	axonogenesis and axon guidance signaling
A_51_P217295	Prkar2a	19087	Protein kinase, cAMP dependent regulatory, type II alpha	Mm.253102	1.37	down	-3.92	-1.97	AY_T10R1	AY	T10R1	axonogenesis and axon guidance signaling
A_51_P347494	Sdc3	20970	Syndecan 3	Mm.206536	1.62	down	-3.48	-1.8	AY_T10R1	AY	T10R1	axonogenesis and axon guidance signaling
A_51_P426214	Src	20779	Rous sarcoma oncogene	Mm.22845	1.49	down	-3.1	-1.63	AY_T10R1	AY	T10R1	axonogenesis and axon guidance signaling
A_52_P70261	Stat1	20846	Signal transducer and activator of transcription 1	Mm.277406	1.31	down	-2.73	-1.45	AY_T10R1	AY	T10R1	axonogenesis and axon guidance signaling
A_52_P280967	Stk36	269209	Serine/threonine kinase 36 (fused homolog, Drosophila)	Mm.310974	1.87	down	-4.62	-2.21	AY_T10R1	AY	T10R1	axonogenesis and axon guidance signaling
A_51_P396550	Sufu	24069	Suppressor of fused homolog (Drosophila)	Mm.41210	1.59	down	-6.24	-2.64	AY_T10R1	AY	T10R1	axonogenesis and axon guidance signaling
A_51_P434127	Twsg1	65960	Twisted gastrulation homolog 1 (Drosophila)	Mm.10153	2.57	down	-5.53	-2.47	AY_T10R1	AY	T10R1	axonogenesis and axon guidance signaling
A_52_P891875	Vps16	80743	Vacuolar protein sorting 16 (yeast)	Mm.276092	1.35	down	-3.52	-1.82	AY_T10R1	AY	T10R1	axonogenesis and axon guidance signaling
A_52_P489778	Ablim1	226251	Actin-binding LIM protein 1	Mm.217161	1.79	up	3.3	1.72	AY_T10R1	AY	T10R1	axonogenesis and axon guidance signaling
A_51_P471288	Adam10	11487	A disintegrin and metallopeptidase domain 10	Mm.3037	1.92	up	4.81	2.27	AY_T10R1	AY	T10R1	axonogenesis and axon guidance signaling
A_52_P408145	Arhgef6	73341	Rac/Cdc42 guanine nucleotide exchange factor (GEF) 6	Mm.261443	2.45	up	5.25	2.39	AY_T10R1	AY	T10R1	axonogenesis and axon guidance signaling
A_52_P472799	Ecd	70601	Ecdysoneless homolog (Drosophila)	Mm.35105	1.33	up	3.61	1.85	AY_T10R1	AY	T10R1	axonogenesis and axon guidance signaling
A_51_P173043	Egr2	13654	Early growth response 2	Mm.290421	1.4	up	2.1	1.07	AY_T10R1	AY	T10R1	axonogenesis and axon guidance signaling
A_51_P441798	Glul	14645	Glutamate-ammonia ligase (glutamine synthetase)	Mm.210745	1.79	up	3.42	1.77	AY_T10R1	AY	T10R1	axonogenesis and axon guidance signaling
A_52_P143866	Glul	14645	Glutamate-ammonia ligase (glutamine synthetase)	Mm.210745	1.31	up	3.64	1.86	AY_T10R1	AY	T10R1	axonogenesis and axon guidance signaling
A_52_P125429	Kif5c	16574	Kinesin family member 5C	Mm.256342	1.53	up	6.05	2.6	AY_T10R1	AY	T10R1	axonogenesis and axon guidance signaling
A_51_P217386	Lgi4	243914	Leucine-rich repeat LGI family, member 4	Mm.389870	1.36	up	3	1.58	AY_T10R1	AY	T10R1	axonogenesis and axon guidance signaling
A_52_P256929	Mras	17532	Muscle and microspikes RAS	Mm.2045	1.53	up	11.03	3.46	AY_T10R1	AY	T10R1	axonogenesis and axon guidance signaling
A_52_P47006	Mre11a	17535	Meiotic recombination 11 homolog A (S. cerevisiae)	Mm.149071	1.38	up	2.34	1.22	AY_T10R1	AY	T10R1	axonogenesis and axon guidance signaling
A_51_P114067	Ncs1	NA	NA	NA	1.3	up	3	1.58	AY_T10R1	AY	T10R1	axonogenesis and axon guidance signaling
A_52_P188851	Nefh	380684	Neurofilament, heavy polypeptide	Mm.298283	1.8	up	4	2	AY_T10R1	AY	T10R1	axonogenesis and axon guidance signaling
A_52_P543855	Ntm	NA	NA	NA	1.72	up	2.7	1.43	AY_T10R1	AY	T10R1	axonogenesis and axon guidance signaling
A_52_P393314	P2rx7	18439	Purinergic receptor P2X, ligand-gated ion channel, 7	Mm.42026	2.3	up	10.1	3.34	AY_T10R1	AY	T10R1	axonogenesis and axon guidance signaling
A_51_P141290	Plch2	269615	Phospholipase C, eta 2	Mm.379458	2.2	up	7.61	2.93	AY_T10R1	AY	T10R1	axonogenesis and axon guidance signaling
A_51_P281734	Plxnb1	235611	Plexin B1	Mm.53862	1.53	up	8.18	3.03	AY_T10R1	AY	T10R1	axonogenesis and axon guidance signaling
A_51_P412191	Ppp3cb	19056	Protein phosphatase 3, catalytic subunit, beta isoform	Mm.274432	1.46	up	3.75	1.91	AY_T10R1	AY	T10R1	axonogenesis and axon guidance signaling
A_52_P680538	Prkar1b	19085	Protein kinase, cAMP dependent regulatory, type I beta	Mm.306163	1.45	up	5.04	2.33	AY_T10R1	AY	T10R1	axonogenesis and axon guidance signaling
A_52_P598605	Ptch1	19206	Patched homolog 1	Mm.228798	1.34	up	4.72	2.24	AY_T10R1	AY	T10R1	axonogenesis and axon guidance signaling
A_51_P167754	Stk11	20869	Serine/threonine kinase 11	Mm.135645	1.93	up	4.02	2.01	AY_T10R1	AY	T10R1	axonogenesis and axon guidance signaling
A_52_P188172	Synj2	20975	Synaptojanin 2	Mm.236068	1.36	up	3.96	1.98	AY_T10R1	AY	T10R1	axonogenesis and axon guidance signaling
A_52_P451073	Tnfrsf21	94185	Tumor necrosis factor receptor superfamily, member 21	Mm.200792	1.31	up	4.2	2.07	AY_T10R1	AY	T10R1	axonogenesis and axon guidance signaling
A_52_P19245	Tsc1	64930	Tuberous sclerosis 1	Mm.224354	1.62	up	3.11	1.64	AY_T10R1	AY	T10R1	axonogenesis and axon guidance signaling
A_52_P411305	Tsc1	64930	Tuberous sclerosis 1	Mm.224354	1.4	up	5.43	2.44	AY_T10R1	AY	T10R1	axonogenesis and axon guidance signaling
A_52_P380301	Unc5c	22253	Unc-5 homolog C (C. elegans)	Mm.24430	1.54	up	4.09	2.03	AY_T10R1	AY	T10R1	axonogenesis and axon guidance signaling
A_51_P494196	Arnt	11863	Aryl hydrocarbon receptor nuclear translocator	Mm.250265	1.68	down	-2.71	-1.44	AY_T10R1	AY	T10R1	circadian clock and rhythm
A_52_P61188	Arntl2	272322	Aryl hydrocarbon receptor nuclear translocator-like 2	Mm.333500	2	down	-3.96	-1.99	AY_T10R1	AY	T10R1	circadian clock and rhythm
A_52_P161365	Clock	12753	Circadian locomoter output cycles kaput	Mm.3552	1.44	down	-3.56	-1.83	AY_T10R1	AY	T10R1	circadian clock and rhythm
A_51_P304029	Ep300	328572	E1A binding protein p300	Mm.258397	1.37	down	-4.26	-2.09	AY_T10R1	AY	T10R1	circadian clock and rhythm
A_52_P235347	Fgf21	56636	Fibroblast growth factor 21	Mm.143736	1.57	down	-3.42	-1.77	AY_T10R1	AY	T10R1	circadian clock and rhythm
A_52_P405145	Flt1	14254	FMS-like tyrosine kinase 1	Mm.389712	1.46	down	-2.93	-1.55	AY_T10R1	AY	T10R1	circadian clock and rhythm
A_51_P409900	Adcy1	432530	Adenylate cyclase 1	Mm.259733	1.63	down	-5.94	-2.57	AY_T10R1	AY	T10R1	Corticotropin Releasing Hormone Signaling
A_51_P304029	Ep300	328572	E1A binding protein p300	Mm.258397	1.37	down	-4.26	-2.09	AY_T10R1	AY	T10R1	Corticotropin Releasing Hormone Signaling
A_51_P217295	Prkar2a	19087	Protein kinase, cAMP dependent regulatory, type II alpha	Mm.253102	1.37	down	-3.92	-1.97	AY_T10R1	AY	T10R1	Corticotropin Releasing Hormone Signaling
A_51_P337523	Adcy2	210044	Adenylate cyclase 2	Mm.390617	1.38	up	8.57	3.1	AY_T10R1	AY	T10R1	Corticotropin Releasing Hormone Signaling
A_52_P680538	Prkar1b	19085	Protein kinase, cAMP dependent regulatory, type I beta	Mm.306163	1.45	up	5.04	2.33	AY_T10R1	AY	T10R1	Corticotropin Releasing Hormone Signaling
A_52_P598605	Ptch1	19206	Patched homolog 1	Mm.228798	1.34	up	4.72	2.24	AY_T10R1	AY	T10R1	Corticotropin Releasing Hormone Signaling
A_51_P409900	Adcy1	432530	Adenylate cyclase 1	Mm.259733	1.63	down	-5.94	-2.57	AY_T10R1	AY	T10R1	dopaminergic and serotonergic neuronal transmission
A_51_P304029	Ep300	328572	E1A binding protein p300	Mm.258397	1.37	down	-4.26	-2.09	AY_T10R1	AY	T10R1	dopaminergic and serotonergic neuronal transmission
A_52_P127386	Kcnj3	16519	Potassium inwardly-rectifying channel, subfamily J, member 3	Mm.5127	1.33	down	-3.57	-1.84	AY_T10R1	AY	T10R1	dopaminergic and serotonergic neuronal transmission
A_51_P367734	Plcl1	227120	Phospholipase C-like 1	Mm.194183	1.64	down	-5.33	-2.41	AY_T10R1	AY	T10R1	dopaminergic and serotonergic neuronal transmission
A_51_P386058	Ppp2r5b	225849	Protein phosphatase 2, regulatory subunit B (B56), beta isoform	Mm.118076	1.85	down	-3.98	-1.99	AY_T10R1	AY	T10R1	dopaminergic and serotonergic neuronal transmission
A_51_P217295	Prkar2a	19087	Protein kinase, cAMP dependent regulatory, type II alpha	Mm.253102	1.37	down	-3.92	-1.97	AY_T10R1	AY	T10R1	dopaminergic and serotonergic neuronal transmission
A_51_P337523	Adcy2	210044	Adenylate cyclase 2	Mm.390617	1.38	up	8.57	3.1	AY_T10R1	AY	T10R1	dopaminergic and serotonergic neuronal transmission
A_51_P114067	Ncs1	NA	NA	NA	1.3	up	3	1.58	AY_T10R1	AY	T10R1	dopaminergic and serotonergic neuronal transmission
A_51_P141290	Plch2	269615	Phospholipase C, eta 2	Mm.379458	2.2	up	7.61	2.93	AY_T10R1	AY	T10R1	dopaminergic and serotonergic neuronal transmission
A_51_P412191	Ppp3cb	19056	Protein phosphatase 3, catalytic subunit, beta isoform	Mm.274432	1.46	up	3.75	1.91	AY_T10R1	AY	T10R1	dopaminergic and serotonergic neuronal transmission
A_52_P680538	Prkar1b	19085	Protein kinase, cAMP dependent regulatory, type I beta	Mm.306163	1.45	up	5.04	2.33	AY_T10R1	AY	T10R1	dopaminergic and serotonergic neuronal transmission
A_52_P209101	Abl1	11350	V-abl Abelson murine leukemia oncogene 1	Mm.1318	1.79	down	-3.6	-1.85	AY_T10R1	AY	T10R1	fear memory extinction
A_51_P304029	Ep300	328572	E1A binding protein p300	Mm.258397	1.37	down	-4.26	-2.09	AY_T10R1	AY	T10R1	fear memory extinction
A_51_P225665	Mdk	17242	Midkine	Mm.906	1.37	down	-6.34	-2.66	AY_T10R1	AY	T10R1	fear memory extinction
A_51_P426214	Src	20779	Rous sarcoma oncogene	Mm.22845	1.49	down	-3.1	-1.63	AY_T10R1	AY	T10R1	fear memory extinction
A_52_P964064	Zeb2	24136	Zinc finger E-box binding homeobox 2	Mm.440702	1.35	down	-4.75	-2.25	AY_T10R1	AY	T10R1	hippocampus development
A_52_P19245	Tsc1	64930	Tuberous sclerosis 1	Mm.224354	1.62	up	3.11	1.64	AY_T10R1	AY	T10R1	hippocampus development
A_52_P411305	Tsc1	64930	Tuberous sclerosis 1	Mm.224354	1.4	up	5.43	2.44	AY_T10R1	AY	T10R1	hippocampus development
A_52_P209101	Abl1	11350	V-abl Abelson murine leukemia oncogene 1	Mm.1318	1.79	down	-3.6	-1.85	AY_T10R1	AY	T10R1	inflammatory response
A_52_P468441	Bmp6	12161	Bone morphogenetic protein 6	Mm.385759	1.5	down	-3.68	-1.88	AY_T10R1	AY	T10R1	inflammatory response
A_51_P436652	Ccl7	20306	Chemokine (C-C motif) ligand 7	Mm.341574	1.61	down	-3.89	-1.96	AY_T10R1	AY	T10R1	inflammatory response
A_51_P388412	Cd55	13136	CD55 antigen	Mm.101591	1.34	down	-2.73	-1.45	AY_T10R1	AY	T10R1	inflammatory response
A_52_P40257	Cd59a	12509	CD59a antigen	Mm.247265	1.43	down	-3.13	-1.64	AY_T10R1	AY	T10R1	inflammatory response
A_52_P498241	Cdkn2b	12579	Cyclin-dependent kinase inhibitor 2B (p15, inhibits CDK4)	Mm.423094	1.77	down	-3.71	-1.89	AY_T10R1	AY	T10R1	inflammatory response
A_52_P585696	Def6	23853	Differentially expressed in FDCP 6	Mm.204731	1.42	down	-4.4	-2.14	AY_T10R1	AY	T10R1	inflammatory response
A_52_P47846	Fcgr1	14129	Fc receptor, IgG, high affinity I	Mm.150	1.38	down	-2.55	-1.35	AY_T10R1	AY	T10R1	inflammatory response
A_51_P179531	Flt4	14257	FMS-like tyrosine kinase 4	Mm.3291	1.79	down	-2.65	-1.41	AY_T10R1	AY	T10R1	inflammatory response
A_52_P602559	Hmox1	15368	Heme oxygenase (decycling) 1	Mm.276389	1.38	down	-8.63	-3.11	AY_T10R1	AY	T10R1	inflammatory response
A_51_P260300	Ikbkg	16151	Inhibitor of kappaB kinase gamma	Mm.12967	1.3	down	-4.18	-2.06	AY_T10R1	AY	T10R1	inflammatory response
A_51_P168115	Il21	60505	Interleukin 21	Mm.157689	1.45	down	-4.48	-2.16	AY_T10R1	AY	T10R1	inflammatory response
A_52_P210893	Litaf	56722	LPS-induced TN factor	Mm.294753	1.55	down	-3.16	-1.66	AY_T10R1	AY	T10R1	inflammatory response
A_51_P476601	Ly96	17087	Lymphocyte antigen 96	Mm.116844	1.54	down	-3.38	-1.76	AY_T10R1	AY	T10R1	inflammatory response
A_51_P225665	Mdk	17242	Midkine	Mm.906	1.37	down	-6.34	-2.66	AY_T10R1	AY	T10R1	inflammatory response
A_51_P514126	Nfya	18044	Nuclear transcription factor-Y alpha	Mm.4929	1.63	down	-5.87	-2.55	AY_T10R1	AY	T10R1	inflammatory response
A_51_P486150	Ocln	18260	Occludin	Mm.4807	1.35	down	-3.41	-1.77	AY_T10R1	AY	T10R1	inflammatory response
A_51_P469817	Postn	50706	Periostin, osteoblast specific factor	Mm.236067	1.3	down	-3.71	-1.89	AY_T10R1	AY	T10R1	inflammatory response
A_51_P255817	Scarb1	20778	Scavenger receptor class B, member 1	Mm.282242	1.35	down	-2.45	-1.29	AY_T10R1	AY	T10R1	inflammatory response
A_51_P426214	Src	20779	Rous sarcoma oncogene	Mm.22845	1.49	down	-3.1	-1.63	AY_T10R1	AY	T10R1	inflammatory response
A_52_P70261	Stat1	20846	Signal transducer and activator of transcription 1	Mm.277406	1.31	down	-2.73	-1.45	AY_T10R1	AY	T10R1	inflammatory response
A_51_P102257	Tns1	21961	Tensin 1	Mm.309975	2.03	down	-3.37	-1.75	AY_T10R1	AY	T10R1	inflammatory response
A_51_P434127	Twsg1	65960	Twisted gastrulation homolog 1 (Drosophila)	Mm.10153	2.57	down	-5.53	-2.47	AY_T10R1	AY	T10R1	inflammatory response
A_51_P371174	Bag3	29810	Bcl2-associated athanogene 3	Mm.84073	1.88	up	5.07	2.34	AY_T10R1	AY	T10R1	inflammatory response
A_51_P497985	C2	12263	Complement component 2 (within H-2S)	Mm.283217	1.32	up	2.94	1.55	AY_T10R1	AY	T10R1	inflammatory response
A_52_P222073	Ccbp2	59289	Chemokine binding protein 2	Mm.258105	1.53	up	7.58	2.92	AY_T10R1	AY	T10R1	inflammatory response
A_51_P142896	Cd59a	12509	CD59a antigen	Mm.247265	2.26	up	3.56	1.83	AY_T10R1	AY	T10R1	inflammatory response
A_52_P56636	Chia	81600	Chitinase, acidic	Mm.46418	1.6	up	2.54	1.35	AY_T10R1	AY	T10R1	inflammatory response
A_51_P155323	Hc	15139	Hemolytic complement	Mm.2168	1.35	up	3.17	1.66	AY_T10R1	AY	T10R1	inflammatory response
A_52_P358360	Ighm	NA	NA	NA	1.5	up	4.02	2.01	AY_T10R1	AY	T10R1	inflammatory response
A_51_P235984	Il10ra	16154	Interleukin 10 receptor, alpha	Mm.379327	1.51	up	2.79	1.48	AY_T10R1	AY	T10R1	inflammatory response
A_51_P473888	Il6st	16195	Interleukin 6 signal transducer	Mm.4364	1.7	up	5.42	2.44	AY_T10R1	AY	T10R1	inflammatory response
A_51_P295192	Nfkbia	18035	Nuclear factor of kappa light chain gene enhancer in B-cells inhibitor, alpha	Mm.170515	1.4	up	2.79	1.48	AY_T10R1	AY	T10R1	inflammatory response
A_52_P393314	P2rx7	18439	Purinergic receptor P2X, ligand-gated ion channel, 7	Mm.42026	2.3	up	10.1	3.34	AY_T10R1	AY	T10R1	inflammatory response
A_51_P432764	Sirpa	19261	Signal-regulatory protein alpha	Mm.1682	1.45	up	3.67	1.87	AY_T10R1	AY	T10R1	inflammatory response
A_52_P316474	St3gal4	20443	ST3 beta-galactoside alpha-2,3-sialyltransferase 4	Mm.275973	1.79	up	3.76	1.91	AY_T10R1	AY	T10R1	inflammatory response
A_52_P663027	Stat5b	20851	Signal transducer and activator of transcription 5B	Mm.34064	1.62	up	3.65	1.87	AY_T10R1	AY	T10R1	inflammatory response
A_52_P451073	Tnfrsf21	94185	Tumor necrosis factor receptor superfamily, member 21	Mm.200792	1.31	up	4.2	2.07	AY_T10R1	AY	T10R1	inflammatory response
A_51_P409900	Adcy1	432530	Adenylate cyclase 1	Mm.259733	1.63	down	-5.94	-2.57	AY_T10R1	AY	T10R1	insulin receptor and leptin signaling in obesity
A_52_P522097	Adipor1	72674	Adiponectin receptor 1	Mm.259976	1.34	down	-2.55	-1.35	AY_T10R1	AY	T10R1	insulin receptor and leptin signaling in obesity
A_51_P490767	Khk	16548	Ketohexokinase	Mm.22451	1.56	down	-2.36	-1.24	AY_T10R1	AY	T10R1	insulin receptor and leptin signaling in obesity
A_52_P891431	Lars	107045	Leucyl-tRNA synthetase	Mm.312170	1.33	down	-5.48	-2.45	AY_T10R1	AY	T10R1	insulin receptor and leptin signaling in obesity
A_51_P367734	Plcl1	227120	Phospholipase C-like 1	Mm.194183	1.64	down	-5.33	-2.41	AY_T10R1	AY	T10R1	insulin receptor and leptin signaling in obesity
A_51_P217295	Prkar2a	19087	Protein kinase, cAMP dependent regulatory, type II alpha	Mm.253102	1.37	down	-3.92	-1.97	AY_T10R1	AY	T10R1	insulin receptor and leptin signaling in obesity
A_52_P312837	Smarcc1	20588	SWI/SNF related, matrix associated, actin dependent regulator of chromatin, subfamily c, member 1	Mm.85410	1.44	down	-4.97	-2.31	AY_T10R1	AY	T10R1	insulin receptor and leptin signaling in obesity
A_51_P426214	Src	20779	Rous sarcoma oncogene	Mm.22845	1.49	down	-3.1	-1.63	AY_T10R1	AY	T10R1	insulin receptor and leptin signaling in obesity
A_52_P70261	Stat1	20846	Signal transducer and activator of transcription 1	Mm.277406	1.31	down	-2.73	-1.45	AY_T10R1	AY	T10R1	insulin receptor and leptin signaling in obesity
A_51_P337523	Adcy2	210044	Adenylate cyclase 2	Mm.390617	1.38	up	8.57	3.1	AY_T10R1	AY	T10R1	insulin receptor and leptin signaling in obesity
A_51_P155458	Dok7	231134	Docking protein 7	Mm.205483	1.53	up	8.31	3.06	AY_T10R1	AY	T10R1	insulin receptor and leptin signaling in obesity
A_51_P173043	Egr2	13654	Early growth response 2	Mm.290421	1.4	up	2.1	1.07	AY_T10R1	AY	T10R1	insulin receptor and leptin signaling in obesity
A_51_P492047	Fam3b	NA	NA	NA	1.36	up	2.68	1.42	AY_T10R1	AY	T10R1	insulin receptor and leptin signaling in obesity
A_52_P98452	Hadh	15107	Hydroxyacyl-Coenzyme A dehydrogenase	Mm.260164	1.44	up	3.3	1.72	AY_T10R1	AY	T10R1	insulin receptor and leptin signaling in obesity
A_52_P483104	Lpin1	14245	Lipin 1	Mm.153625	1.5	up	3.93	1.97	AY_T10R1	AY	T10R1	insulin receptor and leptin signaling in obesity
A_52_P256929	Mras	17532	Muscle and microspikes RAS	Mm.2045	1.53	up	11.03	3.46	AY_T10R1	AY	T10R1	insulin receptor and leptin signaling in obesity
A_51_P141290	Plch2	269615	Phospholipase C, eta 2	Mm.379458	2.2	up	7.61	2.93	AY_T10R1	AY	T10R1	insulin receptor and leptin signaling in obesity
A_52_P680538	Prkar1b	19085	Protein kinase, cAMP dependent regulatory, type I beta	Mm.306163	1.45	up	5.04	2.33	AY_T10R1	AY	T10R1	insulin receptor and leptin signaling in obesity
A_51_P175205	Rps6kb1	72508	Ribosomal protein S6 kinase, polypeptide 1	Mm.374825	1.37	up	2.94	1.56	AY_T10R1	AY	T10R1	insulin receptor and leptin signaling in obesity
A_52_P188172	Synj2	20975	Synaptojanin 2	Mm.236068	1.36	up	3.96	1.98	AY_T10R1	AY	T10R1	insulin receptor and leptin signaling in obesity
A_52_P19245	Tsc1	64930	Tuberous sclerosis 1	Mm.224354	1.62	up	3.11	1.64	AY_T10R1	AY	T10R1	insulin receptor and leptin signaling in obesity
A_52_P411305	Tsc1	64930	Tuberous sclerosis 1	Mm.224354	1.4	up	5.43	2.44	AY_T10R1	AY	T10R1	insulin receptor and leptin signaling in obesity
A_51_P390164	Wdr11	NA	NA	NA	1.33	up	2.02	1.02	AY_T10R1	AY	T10R1	insulin receptor and leptin signaling in obesity
A_52_P209101	Abl1	11350	V-abl Abelson murine leukemia oncogene 1	Mm.1318	1.79	down	-3.6	-1.85	AY_T10R1	AY	T10R1	long term synaptic depression
A_51_P409900	Adcy1	432530	Adenylate cyclase 1	Mm.259733	1.63	down	-5.94	-2.57	AY_T10R1	AY	T10R1	long term synaptic depression
A_51_P225665	Mdk	17242	Midkine	Mm.906	1.37	down	-6.34	-2.66	AY_T10R1	AY	T10R1	long term synaptic depression
A_51_P367734	Plcl1	227120	Phospholipase C-like 1	Mm.194183	1.64	down	-5.33	-2.41	AY_T10R1	AY	T10R1	long term synaptic depression
A_51_P386058	Ppp2r5b	225849	Protein phosphatase 2, regulatory subunit B (B56), beta isoform	Mm.118076	1.85	down	-3.98	-1.99	AY_T10R1	AY	T10R1	long term synaptic depression
A_51_P422996	Spred1	114715	Sprouty protein with EVH-1 domain 1, related sequence	Mm.245890	1.34	down	-3.36	-1.75	AY_T10R1	AY	T10R1	long term synaptic depression
A_51_P426214	Src	20779	Rous sarcoma oncogene	Mm.22845	1.49	down	-3.1	-1.63	AY_T10R1	AY	T10R1	long term synaptic depression
A_51_P471288	Adam10	11487	A disintegrin and metallopeptidase domain 10	Mm.3037	1.92	up	4.81	2.27	AY_T10R1	AY	T10R1	long term synaptic depression
A_52_P256929	Mras	17532	Muscle and microspikes RAS	Mm.2045	1.53	up	11.03	3.46	AY_T10R1	AY	T10R1	long term synaptic depression
A_51_P141290	Plch2	269615	Phospholipase C, eta 2	Mm.379458	2.2	up	7.61	2.93	AY_T10R1	AY	T10R1	long term synaptic depression
A_52_P378975	Slc1a3	20512	Solute carrier family 1 (glial high affinity glutamate transporter), member 3	Mm.204834	1.48	up	3.6	1.85	AY_T10R1	AY	T10R1	long term synaptic depression
A_52_P19245	Tsc1	64930	Tuberous sclerosis 1	Mm.224354	1.62	up	3.11	1.64	AY_T10R1	AY	T10R1	long term synaptic depression
A_52_P411305	Tsc1	64930	Tuberous sclerosis 1	Mm.224354	1.4	up	5.43	2.44	AY_T10R1	AY	T10R1	long term synaptic depression
A_52_P209101	Abl1	11350	V-abl Abelson murine leukemia oncogene 1	Mm.1318	1.79	down	-3.6	-1.85	AY_T10R1	AY	T10R1	long-term fear memory
A_51_P409900	Adcy1	432530	Adenylate cyclase 1	Mm.259733	1.63	down	-5.94	-2.57	AY_T10R1	AY	T10R1	long-term fear memory
A_52_P260570	Add2	11519	Adducin 2 (beta)	Mm.104155	1.58	down	-2.21	-1.15	AY_T10R1	AY	T10R1	long-term fear memory
A_51_P304029	Ep300	328572	E1A binding protein p300	Mm.258397	1.37	down	-4.26	-2.09	AY_T10R1	AY	T10R1	long-term fear memory
A_51_P225665	Mdk	17242	Midkine	Mm.906	1.37	down	-6.34	-2.66	AY_T10R1	AY	T10R1	long-term fear memory
A_51_P426214	Src	20779	Rous sarcoma oncogene	Mm.22845	1.49	down	-3.1	-1.63	AY_T10R1	AY	T10R1	long-term fear memory
A_52_P486108	Trpm7	58800	Transient receptor potential cation channel, subfamily M, member 7	Mm.244705	1.39	down	-8.04	-3.01	AY_T10R1	AY	T10R1	long-term fear memory
A_52_P623053	Add2	11519	Adducin 2 (beta)	Mm.104155	1.5	up	6.83	2.77	AY_T10R1	AY	T10R1	long-term fear memory
A_52_P25710	Aqp4	11829	Aquaporin 4	Mm.250786	1.43	up	2.81	1.49	AY_T10R1	AY	T10R1	long-term fear memory
A_52_P231063	Carf	241066	Calcium response factor	Mm.370325	1.5	up	2.5	1.32	AY_T10R1	AY	T10R1	long-term fear memory
A_51_P175205	Rps6kb1	72508	Ribosomal protein S6 kinase, polypeptide 1	Mm.374825	1.37	up	2.94	1.56	AY_T10R1	AY	T10R1	long-term fear memory
A_51_P409900	Adcy1	432530	Adenylate cyclase 1	Mm.259733	1.63	down	-5.94	-2.57	AY_T10R1	AY	T10R1	long-term synaptic potentiation
A_51_P376776	Camk2b	12323	Calcium/calmodulin-dependent protein kinase II, beta	Mm.439733	1.37	down	-4.18	-2.06	AY_T10R1	AY	T10R1	long-term synaptic potentiation
A_51_P488928	Cyth3	NA	NA	NA	1.82	down	-2.74	-1.46	AY_T10R1	AY	T10R1	long-term synaptic potentiation
A_51_P304029	Ep300	328572	E1A binding protein p300	Mm.258397	1.37	down	-4.26	-2.09	AY_T10R1	AY	T10R1	long-term synaptic potentiation
A_51_P225665	Mdk	17242	Midkine	Mm.906	1.37	down	-6.34	-2.66	AY_T10R1	AY	T10R1	long-term synaptic potentiation
A_51_P158315	Musk	18198	Muscle, skeletal, receptor tyrosine kinase	Mm.16148	2.06	down	-14.46	-3.85	AY_T10R1	AY	T10R1	long-term synaptic potentiation
A_52_P369761	Nrg1	211323	Neuregulin 1	Mm.153432	1.54	down	-5.8	-2.54	AY_T10R1	AY	T10R1	long-term synaptic potentiation
A_51_P367734	Plcl1	227120	Phospholipase C-like 1	Mm.194183	1.64	down	-5.33	-2.41	AY_T10R1	AY	T10R1	long-term synaptic potentiation
A_51_P293538	Ppp1r1a	58200	Protein phosphatase 1, regulatory (inhibitor) subunit 1A	Mm.143788	1.69	down	-7.34	-2.88	AY_T10R1	AY	T10R1	long-term synaptic potentiation
A_51_P217295	Prkar2a	19087	Protein kinase, cAMP dependent regulatory, type II alpha	Mm.253102	1.37	down	-3.92	-1.97	AY_T10R1	AY	T10R1	long-term synaptic potentiation
A_51_P426214	Src	20779	Rous sarcoma oncogene	Mm.22845	1.49	down	-3.1	-1.63	AY_T10R1	AY	T10R1	long-term synaptic potentiation
A_51_P471288	Adam10	11487	A disintegrin and metallopeptidase domain 10	Mm.3037	1.92	up	4.81	2.27	AY_T10R1	AY	T10R1	long-term synaptic potentiation
A_52_P25710	Aqp4	11829	Aquaporin 4	Mm.250786	1.43	up	2.81	1.49	AY_T10R1	AY	T10R1	long-term synaptic potentiation
A_52_P499543	Dlg1	13383	Discs, large homolog 1 (Drosophila)	Mm.382	1.39	up	3.5	1.81	AY_T10R1	AY	T10R1	long-term synaptic potentiation
A_52_P256929	Mras	17532	Muscle and microspikes RAS	Mm.2045	1.53	up	11.03	3.46	AY_T10R1	AY	T10R1	long-term synaptic potentiation
A_51_P141290	Plch2	269615	Phospholipase C, eta 2	Mm.379458	2.2	up	7.61	2.93	AY_T10R1	AY	T10R1	long-term synaptic potentiation
A_51_P412191	Ppp3cb	19056	Protein phosphatase 3, catalytic subunit, beta isoform	Mm.274432	1.46	up	3.75	1.91	AY_T10R1	AY	T10R1	long-term synaptic potentiation
A_52_P680538	Prkar1b	19085	Protein kinase, cAMP dependent regulatory, type I beta	Mm.306163	1.45	up	5.04	2.33	AY_T10R1	AY	T10R1	long-term synaptic potentiation
A_51_P384831	Syt12	171180	Synaptotagmin XII	Mm.262270	1.81	up	6.83	2.77	AY_T10R1	AY	T10R1	long-term synaptic potentiation
A_51_P271556	Ppard	19015	Peroxisome proliferator activator receptor delta	Mm.328914	2.14	down	-10.74	-3.42	AY_T10R1	AY	T10R1	negative regulation of inflammatory response
A_51_P497985	C2	12263	Complement component 2 (within H-2S)	Mm.283217	1.32	up	2.94	1.55	AY_T10R1	AY	T10R1	negative regulation of inflammatory response
A_51_P335945	Pag1	94212	Phosphoprotein associated with glycosphingolipid microdomains 1	Mm.214484	1.64	down	-4	-2	AY_T10R1	AY	T10R1	negative regulation of T cell activation
A_52_P499543	Dlg1	13383	Discs, large homolog 1 (Drosophila)	Mm.382	1.39	up	3.5	1.81	AY_T10R1	AY	T10R1	negative regulation of T cell activation
A_52_P107717	Exoc4	20336	Exocyst complex component 4	Mm.265512	1.65	down	-3.93	-1.98	AY_T10R1	AY	T10R1	nerve impulse transmission and pre-pulse inhibition
A_52_P907953	Gabra3	14396	Gamma-aminobutyric acid (GABA-A) receptor, subunit alpha 3	Mm.102286	1.32	down	-3.89	-1.96	AY_T10R1	AY	T10R1	nerve impulse transmission and pre-pulse inhibition
A_51_P365489	Gls	14660	Glutaminase	Mm.440465	1.47	down	-6.25	-2.64	AY_T10R1	AY	T10R1	nerve impulse transmission and pre-pulse inhibition
A_51_P460643	Hoxb3	15410	Homeo box B3	Mm.342481	1.64	down	-4.15	-2.05	AY_T10R1	AY	T10R1	nerve impulse transmission and pre-pulse inhibition
A_52_P891431	Lars	107045	Leucyl-tRNA synthetase	Mm.312170	1.33	down	-5.48	-2.45	AY_T10R1	AY	T10R1	nerve impulse transmission and pre-pulse inhibition
A_51_P158315	Musk	18198	Muscle, skeletal, receptor tyrosine kinase	Mm.16148	2.06	down	-14.46	-3.85	AY_T10R1	AY	T10R1	nerve impulse transmission and pre-pulse inhibition
A_52_P369761	Nrg1	211323	Neuregulin 1	Mm.153432	1.54	down	-5.8	-2.54	AY_T10R1	AY	T10R1	nerve impulse transmission and pre-pulse inhibition
A_51_P271556	Ppard	19015	Peroxisome proliferator activator receptor delta	Mm.328914	2.14	down	-10.74	-3.42	AY_T10R1	AY	T10R1	nerve impulse transmission and pre-pulse inhibition
A_52_P472397	Ctnnb1	12387	Catenin (cadherin associated protein), beta 1	Mm.291928	1.45	up	3.38	1.76	AY_T10R1	AY	T10R1	nerve impulse transmission and pre-pulse inhibition
A_51_P173043	Egr2	13654	Early growth response 2	Mm.290421	1.4	up	2.1	1.07	AY_T10R1	AY	T10R1	nerve impulse transmission and pre-pulse inhibition
A_51_P138450	Gjc1	353155	Gap junction membrane channel protein chi 1	Mm.453253	1.49	up	2.64	1.4	AY_T10R1	AY	T10R1	nerve impulse transmission and pre-pulse inhibition
A_51_P441798	Glul	14645	Glutamate-ammonia ligase (glutamine synthetase)	Mm.210745	1.79	up	3.42	1.77	AY_T10R1	AY	T10R1	nerve impulse transmission and pre-pulse inhibition
A_52_P143866	Glul	14645	Glutamate-ammonia ligase (glutamine synthetase)	Mm.210745	1.31	up	3.64	1.86	AY_T10R1	AY	T10R1	nerve impulse transmission and pre-pulse inhibition
A_51_P217386	Lgi4	243914	Leucine-rich repeat LGI family, member 4	Mm.389870	1.36	up	3	1.58	AY_T10R1	AY	T10R1	nerve impulse transmission and pre-pulse inhibition
A_51_P114067	Ncs1	NA	NA	NA	1.3	up	3	1.58	AY_T10R1	AY	T10R1	nerve impulse transmission and pre-pulse inhibition
A_52_P393314	P2rx7	18439	Purinergic receptor P2X, ligand-gated ion channel, 7	Mm.42026	2.3	up	10.1	3.34	AY_T10R1	AY	T10R1	nerve impulse transmission and pre-pulse inhibition
A_52_P378975	Slc1a3	20512	Solute carrier family 1 (glial high affinity glutamate transporter), member 3	Mm.204834	1.48	up	3.6	1.85	AY_T10R1	AY	T10R1	nerve impulse transmission and pre-pulse inhibition
A_51_P495492	Stx4a	20909	Syntaxin 4A (placental)	Mm.24867	1.47	up	2.76	1.46	AY_T10R1	AY	T10R1	nerve impulse transmission and pre-pulse inhibition
A_52_P19245	Tsc1	64930	Tuberous sclerosis 1	Mm.224354	1.62	up	3.11	1.64	AY_T10R1	AY	T10R1	nerve impulse transmission and pre-pulse inhibition
A_52_P411305	Tsc1	64930	Tuberous sclerosis 1	Mm.224354	1.4	up	5.43	2.44	AY_T10R1	AY	T10R1	nerve impulse transmission and pre-pulse inhibition
A_51_P286357	Emr4	52614	EGF-like module containing, mucin-like, hormone receptor-like sequence 4	Mm.210497	2.1	down	-9.67	-3.27	AY_T10R1	AY	T10R1	neuropeptide Y and nerve growth factor receptors signaling
A_52_P200686	Gpr114	382045	G protein-coupled receptor 114	Mm.334726	1.32	down	-4.65	-2.22	AY_T10R1	AY	T10R1	neuropeptide Y and nerve growth factor receptors signaling
A_52_P385752	Prlhr	226278	Prolactin releasing hormone receptor	Mm.377241	1.7	down	-3.84	-1.94	AY_T10R1	AY	T10R1	neuropeptide Y and nerve growth factor receptors signaling
A_51_P426214	Src	20779	Rous sarcoma oncogene	Mm.22845	1.49	down	-3.1	-1.63	AY_T10R1	AY	T10R1	neuropeptide Y and nerve growth factor receptors signaling
A_51_P389539	Gpr98	110789	G protein-coupled receptor 98	Mm.288694	1.38	up	2.46	1.3	AY_T10R1	AY	T10R1	neuropeptide Y and nerve growth factor receptors signaling
A_52_P622988	Ednra	13617	Endothelin receptor type A	Mm.283168	1.32	down	-3.19	-1.67	AY_T10R1	AY	T10R1	positive regulation of inflammatory response
A_52_P47846	Fcgr1	14129	Fc receptor, IgG, high affinity I	Mm.150	1.38	down	-2.55	-1.35	AY_T10R1	AY	T10R1	positive regulation of inflammatory response
A_52_P663027	Stat5b	20851	Signal transducer and activator of transcription 5B	Mm.34064	1.62	up	3.65	1.87	AY_T10R1	AY	T10R1	positive regulation of inflammatory response
A_51_P260300	Ikbkg	16151	Inhibitor of kappaB kinase gamma	Mm.12967	1.3	down	-4.18	-2.06	AY_T10R1	AY	T10R1	positive regulation of T cell activation
A_51_P335945	Pag1	94212	Phosphoprotein associated with glycosphingolipid microdomains 1	Mm.214484	1.64	down	-4	-2	AY_T10R1	AY	T10R1	positive regulation of T cell activation
A_51_P271644	Rasgrp1	19419	RAS guanyl releasing protein 1	Mm.42150	1.68	down	-2.53	-1.34	AY_T10R1	AY	T10R1	positive regulation of T cell activation
A_52_P696044	Shb	230126	Src homology 2 domain-containing transforming protein B	Mm.251716	1.39	down	-5.26	-2.4	AY_T10R1	AY	T10R1	positive regulation of T cell activation
A_52_P256929	Mras	17532	Muscle and microspikes RAS	Mm.2045	1.53	up	11.03	3.46	AY_T10R1	AY	T10R1	positive regulation of T cell activation
A_51_P295192	Nfkbia	18035	Nuclear factor of kappa light chain gene enhancer in B-cells inhibitor, alpha	Mm.170515	1.4	up	2.79	1.48	AY_T10R1	AY	T10R1	positive regulation of T cell activation
A_51_P412191	Ppp3cb	19056	Protein phosphatase 3, catalytic subunit, beta isoform	Mm.274432	1.46	up	3.75	1.91	AY_T10R1	AY	T10R1	positive regulation of T cell activation
A_52_P663027	Stat5b	20851	Signal transducer and activator of transcription 5B	Mm.34064	1.62	up	3.65	1.87	AY_T10R1	AY	T10R1	positive regulation of T cell activation
A_52_P613596	Vav3	57257	Vav 3 oncogene	Mm.282257	1.62	up	2.38	1.25	AY_T10R1	AY	T10R1	positive regulation of T cell activation
A_51_P437978	Agtr2	11609	Angiotensin II receptor, type 2	Mm.2679	1.43	down	-5.37	-2.42	AY_T10R1	AY	T10R1	response to glucocorticoid and corticosteroid stimuli
A_52_P361165	Ass1	11898	Argininosuccinate synthetase 1	Mm.3217	1.55	down	-2.32	-1.21	AY_T10R1	AY	T10R1	response to glucocorticoid and corticosteroid stimuli
A_51_P304029	Ep300	328572	E1A binding protein p300	Mm.258397	1.37	down	-4.26	-2.09	AY_T10R1	AY	T10R1	response to glucocorticoid and corticosteroid stimuli
A_51_P476601	Ly96	17087	Lymphocyte antigen 96	Mm.116844	1.54	down	-3.38	-1.76	AY_T10R1	AY	T10R1	response to glucocorticoid and corticosteroid stimuli
A_51_P335945	Pag1	94212	Phosphoprotein associated with glycosphingolipid microdomains 1	Mm.214484	1.64	down	-4	-2	AY_T10R1	AY	T10R1	response to glucocorticoid and corticosteroid stimuli
A_51_P494125	Alpl	NA	NA	NA	1.74	up	8.09	3.02	AY_T10R1	AY	T10R1	response to glucocorticoid and corticosteroid stimuli
A_51_P295192	Nfkbia	18035	Nuclear factor of kappa light chain gene enhancer in B-cells inhibitor, alpha	Mm.170515	1.4	up	2.79	1.48	AY_T10R1	AY	T10R1	response to glucocorticoid and corticosteroid stimuli
A_52_P138806	Dlgap3	242667	Discs, large (Drosophila) homolog-associated protein 3	Mm.331885	1.76	down	-13.51	-3.76	AY_T10R1	AY	T10R1	social withdrawal, frozen and grooming behaviors
A_52_P622988	Ednra	13617	Endothelin receptor type A	Mm.283168	1.32	down	-3.19	-1.67	AY_T10R1	AY	T10R1	social withdrawal, frozen and grooming behaviors
A_51_P260300	Ikbkg	16151	Inhibitor of kappaB kinase gamma	Mm.12967	1.3	down	-4.18	-2.06	AY_T10R1	AY	T10R1	social withdrawal, frozen and grooming behaviors
A_51_P225665	Mdk	17242	Midkine	Mm.906	1.37	down	-6.34	-2.66	AY_T10R1	AY	T10R1	social withdrawal, frozen and grooming behaviors
A_52_P369761	Nrg1	211323	Neuregulin 1	Mm.153432	1.54	down	-5.8	-2.54	AY_T10R1	AY	T10R1	social withdrawal, frozen and grooming behaviors
A_51_P371174	Bag3	29810	Bcl2-associated athanogene 3	Mm.84073	1.88	up	5.07	2.34	AY_T10R1	AY	T10R1	social withdrawal, frozen and grooming behaviors
A_52_P378975	Slc1a3	20512	Solute carrier family 1 (glial high affinity glutamate transporter), member 3	Mm.204834	1.48	up	3.6	1.85	AY_T10R1	AY	T10R1	social withdrawal, frozen and grooming behaviors
A_52_P19245	Tsc1	64930	Tuberous sclerosis 1	Mm.224354	1.62	up	3.11	1.64	AY_T10R1	AY	T10R1	social withdrawal, frozen and grooming behaviors
A_52_P411305	Tsc1	64930	Tuberous sclerosis 1	Mm.224354	1.4	up	5.43	2.44	AY_T10R1	AY	T10R1	social withdrawal, frozen and grooming behaviors
A_51_P304029	Ep300	328572	E1A binding protein p300	Mm.258397	1.37	down	-4.26	-2.09	AY_T10R1	AY	T10R1	startle, anxiety and fear responses
A_51_P225665	Mdk	17242	Midkine	Mm.906	1.37	down	-6.34	-2.66	AY_T10R1	AY	T10R1	startle, anxiety and fear responses
A_52_P369761	Nrg1	211323	Neuregulin 1	Mm.153432	1.54	down	-5.8	-2.54	AY_T10R1	AY	T10R1	startle, anxiety and fear responses
A_51_P426214	Src	20779	Rous sarcoma oncogene	Mm.22845	1.49	down	-3.1	-1.63	AY_T10R1	AY	T10R1	startle, anxiety and fear responses
A_51_P371174	Bag3	29810	Bcl2-associated athanogene 3	Mm.84073	1.88	up	5.07	2.34	AY_T10R1	AY	T10R1	startle, anxiety and fear responses
A_52_P499543	Dlg1	13383	Discs, large homolog 1 (Drosophila)	Mm.382	1.39	up	3.5	1.81	AY_T10R1	AY	T10R1	startle, anxiety and fear responses
A_51_P173043	Egr2	13654	Early growth response 2	Mm.290421	1.4	up	2.1	1.07	AY_T10R1	AY	T10R1	startle, anxiety and fear responses
A_51_P224903	Rgs4	19736	Regulator of G-protein signaling 4	Mm.41642	1.51	up	4.74	2.25	AY_T10R1	AY	T10R1	startle, anxiety and fear responses
A_52_P378975	Slc1a3	20512	Solute carrier family 1 (glial high affinity glutamate transporter), member 3	Mm.204834	1.48	up	3.6	1.85	AY_T10R1	AY	T10R1	startle, anxiety and fear responses
A_51_P409900	Adcy1	432530	Adenylate cyclase 1	Mm.259733	1.63	down	-5.94	-2.57	AY_T10R1	AY	T10R1	synaptic plasticity and postsynaptic membrane potential
A_51_P488928	Cyth3	NA	NA	NA	1.82	down	-2.74	-1.46	AY_T10R1	AY	T10R1	synaptic plasticity and postsynaptic membrane potential
A_51_P304029	Ep300	328572	E1A binding protein p300	Mm.258397	1.37	down	-4.26	-2.09	AY_T10R1	AY	T10R1	synaptic plasticity and postsynaptic membrane potential
A_51_P225665	Mdk	17242	Midkine	Mm.906	1.37	down	-6.34	-2.66	AY_T10R1	AY	T10R1	synaptic plasticity and postsynaptic membrane potential
A_51_P158315	Musk	18198	Muscle, skeletal, receptor tyrosine kinase	Mm.16148	2.06	down	-14.46	-3.85	AY_T10R1	AY	T10R1	synaptic plasticity and postsynaptic membrane potential
A_52_P369761	Nrg1	211323	Neuregulin 1	Mm.153432	1.54	down	-5.8	-2.54	AY_T10R1	AY	T10R1	synaptic plasticity and postsynaptic membrane potential
A_51_P426214	Src	20779	Rous sarcoma oncogene	Mm.22845	1.49	down	-3.1	-1.63	AY_T10R1	AY	T10R1	synaptic plasticity and postsynaptic membrane potential
A_51_P471288	Adam10	11487	A disintegrin and metallopeptidase domain 10	Mm.3037	1.92	up	4.81	2.27	AY_T10R1	AY	T10R1	synaptic plasticity and postsynaptic membrane potential
A_52_P25710	Aqp4	11829	Aquaporin 4	Mm.250786	1.43	up	2.81	1.49	AY_T10R1	AY	T10R1	synaptic plasticity and postsynaptic membrane potential
A_51_P145948	Neto1	246317	Neuropilin (NRP) and tolloid (TLL)-like 1	Mm.329578	2.23	up	10.89	3.45	AY_T10R1	AY	T10R1	synaptic plasticity and postsynaptic membrane potential
A_51_P436157	Sh3pxd2a	14218	SH3 and PX domains 2A	Mm.297461	2.23	up	6.92	2.79	AY_T10R1	AY	T10R1	synaptic plasticity and postsynaptic membrane potential
A_52_P378975	Slc1a3	20512	Solute carrier family 1 (glial high affinity glutamate transporter), member 3	Mm.204834	1.48	up	3.6	1.85	AY_T10R1	AY	T10R1	synaptic plasticity and postsynaptic membrane potential
A_51_P384831	Syt12	171180	Synaptotagmin XII	Mm.262270	1.81	up	6.83	2.77	AY_T10R1	AY	T10R1	synaptic plasticity and postsynaptic membrane potential
A_52_P19245	Tsc1	64930	Tuberous sclerosis 1	Mm.224354	1.62	up	3.11	1.64	AY_T10R1	AY	T10R1	synaptic plasticity and postsynaptic membrane potential
A_52_P411305	Tsc1	64930	Tuberous sclerosis 1	Mm.224354	1.4	up	5.43	2.44	AY_T10R1	AY	T10R1	synaptic plasticity and postsynaptic membrane potential
A_52_P112219	H2-Q10	15007	Histocompatibility 2, Q region locus 10	Mm.88795	1.72	down	-8.91	-3.16	AY_T10R1	AY	T10R1	Type I Diabetes Mellitus Signaling
A_51_P260300	Ikbkg	16151	Inhibitor of kappaB kinase gamma	Mm.12967	1.3	down	-4.18	-2.06	AY_T10R1	AY	T10R1	Type I Diabetes Mellitus Signaling
A_52_P70261	Stat1	20846	Signal transducer and activator of transcription 1	Mm.277406	1.31	down	-2.73	-1.45	AY_T10R1	AY	T10R1	Type I Diabetes Mellitus Signaling
A_51_P106745	Irak1	16179	Interleukin-1 receptor-associated kinase 1	Mm.38241	1.33	up	2.4	1.26	AY_T10R1	AY	T10R1	Type I Diabetes Mellitus Signaling
A_51_P295192	Nfkbia	18035	Nuclear factor of kappa light chain gene enhancer in B-cells inhibitor, alpha	Mm.170515	1.4	up	2.79	1.48	AY_T10R1	AY	T10R1	Type I Diabetes Mellitus Signaling
A_52_P305073	Pias1	56469	Protein inhibitor of activated STAT 1	Mm.431253	1.33	up	3.09	1.63	AY_T10R1	AY	T10R1	Type I Diabetes Mellitus Signaling
A_52_P522097	Adipor1	72674	Adiponectin receptor 1	Mm.259976	1.34	down	-2.55	-1.35	AY_T10R1	AY	T10R1	Type II Diabetes Mellitus Signaling
A_51_P260300	Ikbkg	16151	Inhibitor of kappaB kinase gamma	Mm.12967	1.3	down	-4.18	-2.06	AY_T10R1	AY	T10R1	Type II Diabetes Mellitus Signaling
A_51_P295192	Nfkbia	18035	Nuclear factor of kappa light chain gene enhancer in B-cells inhibitor, alpha	Mm.170515	1.4	up	2.79	1.48	AY_T10R1	AY	T10R1	Type II Diabetes Mellitus Signaling
A_51_P429446	Apc	11789	Adenomatosis polyposis coli	Mm.7883	1.34	down	-2.38	-1.25	AY_T10R42	AY	T10R42	aggressive and territorial behavior
A_52_P24631	Azin1	54375	Antizyme inhibitor 1	Mm.250214	3.1	down	-4.17	-2.06	AY_T10R42	AY	T10R42	aggressive and territorial behavior
A_52_P510877	Bcl2l1	12048	Bcl2-like 1	Mm.238213	2.44	down	-2.44	-1.29	AY_T10R42	AY	T10R42	aggressive and territorial behavior
A_52_P956363	Braf	109880	Braf transforming gene	Mm.245513	1.98	down	-2.92	-1.55	AY_T10R42	AY	T10R42	aggressive and territorial behavior
A_52_P163176	Braf	109880	Braf transforming gene	Mm.245513	1.52	down	-1.72	-0.78	AY_T10R42	AY	T10R42	aggressive and territorial behavior
A_51_P382618	Casp3	12367	Caspase 3	Mm.34405	1.34	down	-1.6	-0.68	AY_T10R42	AY	T10R42	aggressive and territorial behavior
A_52_P523459	Cd44	12505	CD44 antigen	Mm.423621	2.03	down	-2.08	-1.05	AY_T10R42	AY	T10R42	aggressive and territorial behavior
A_52_P335907	Decr1	67460	2,4-dienoyl CoA reductase 1, mitochondrial	Mm.393293	3.35	down	-5.73	-2.52	AY_T10R42	AY	T10R42	aggressive and territorial behavior
A_52_P5855	Egfr	13649	Epidermal growth factor receptor	Mm.8534	2.21	down	-2.42	-1.28	AY_T10R42	AY	T10R42	aggressive and territorial behavior
A_52_P310981	Eif4e	13684	Eukaryotic translation initiation factor 4E	Mm.3941	1.55	down	-3.44	-1.78	AY_T10R42	AY	T10R42	aggressive and territorial behavior
A_51_P417179	Fgfr1op	75296	Fgfr1 oncogene partner	Mm.227250	2.67	down	-2.7	-1.43	AY_T10R42	AY	T10R42	aggressive and territorial behavior
A_51_P115868	Fos	14281	FBJ osteosarcoma oncogene	Mm.246513	2.02	down	-3.16	-1.66	AY_T10R42	AY	T10R42	aggressive and territorial behavior
A_52_P1172972	Hspd1	432551	Chaperonin	Mm.1777	2.31	down	-3.79	-1.92	AY_T10R42	AY	T10R42	aggressive and territorial behavior
A_52_P533809	Id1	15901	Inhibitor of DNA binding 1	Mm.444	3.82	down	-8.89	-3.15	AY_T10R42	AY	T10R42	aggressive and territorial behavior
A_51_P342688	Itk	16428	IL2-inducible T-cell kinase	Mm.339927	2.68	down	-3.16	-1.66	AY_T10R42	AY	T10R42	aggressive and territorial behavior
A_52_P553471	Lipa	16889	Lysosomal acid lipase A	Mm.157545	1.58	down	-1.9	-0.93	AY_T10R42	AY	T10R42	aggressive and territorial behavior
A_51_P263503	Mapk1	26413	Mitogen activated protein kinase 1	Mm.196581	2.05	down	-2.86	-1.52	AY_T10R42	AY	T10R42	aggressive and territorial behavior
A_51_P453635	Mdk	17242	Midkine	Mm.906	2.6	down	-5.42	-2.44	AY_T10R42	AY	T10R42	aggressive and territorial behavior
A_52_P309337	Metap2	56307	Methionine aminopeptidase 2	Mm.289329	2.3	down	-2.93	-1.55	AY_T10R42	AY	T10R42	aggressive and territorial behavior
A_52_P966930	Mmp2	17390	Matrix metallopeptidase 2	Mm.29564	4.33	down	-10.28	-3.36	AY_T10R42	AY	T10R42	aggressive and territorial behavior
A_51_P511236	Pik3r1	18708	Phosphatidylinositol 3-kinase, regulatory subunit, polypeptide 1 (p85 alpha)	Mm.259333	2.72	down	-2.71	-1.44	AY_T10R42	AY	T10R42	aggressive and territorial behavior
A_51_P264673	Prlr	19116	Prolactin receptor	Mm.10516	2.96	down	-4.21	-2.07	AY_T10R42	AY	T10R42	aggressive and territorial behavior
A_52_P602987	Prlr	19116	Prolactin receptor	Mm.10516	2.48	down	-3.59	-1.84	AY_T10R42	AY	T10R42	aggressive and territorial behavior
A_52_P166482	Rps6kb1	72508	Ribosomal protein S6 kinase, polypeptide 1	Mm.374825	3.13	down	-2.92	-1.54	AY_T10R42	AY	T10R42	aggressive and territorial behavior
A_51_P457196	Sfrp4	20379	Secreted frizzled-related protein 4	Mm.42095	2.38	down	-3.14	-1.65	AY_T10R42	AY	T10R42	aggressive and territorial behavior
A_51_P426214	Src	20779	Rous sarcoma oncogene	Mm.22845	4.02	down	-5.61	-2.49	AY_T10R42	AY	T10R42	aggressive and territorial behavior
A_51_P265137	Tcf4	21413	Transcription factor 4	Mm.4269	3.83	down	-5.3	-2.41	AY_T10R42	AY	T10R42	aggressive and territorial behavior
A_52_P263289	Trpc2	22064	Transient receptor potential cation channel, subfamily C, member 2	Mm.292904	1.49	down	-2.16	-1.11	AY_T10R42	AY	T10R42	aggressive and territorial behavior
A_51_P484526	Wif1	24117	Wnt inhibitory factor 1	Mm.32831	1.97	down	-4.9	-2.29	AY_T10R42	AY	T10R42	aggressive and territorial behavior
A_51_P162272	Wnt5a	22418	Wingless-related MMTV integration site 5A	Mm.287544	2.39	down	-2.3	-1.2	AY_T10R42	AY	T10R42	aggressive and territorial behavior
A_51_P381230	Zhx2	387609	Zinc fingers and homeoboxes protein 2	Mm.36557	2.67	down	-2.61	-1.39	AY_T10R42	AY	T10R42	aggressive and territorial behavior
A_51_P237553	Akt1	11651	Thymoma viral proto-oncogene 1	Mm.6645	1.68	up	2.43	1.28	AY_T10R42	AY	T10R42	aggressive and territorial behavior
A_51_P279841	Blnk	17060	B-cell linker	Mm.9749	1.33	up	1.85	0.89	AY_T10R42	AY	T10R42	aggressive and territorial behavior
A_51_P403760	Braf	109880	Braf transforming gene	Mm.245513	1.66	up	1.93	0.95	AY_T10R42	AY	T10R42	aggressive and territorial behavior
A_52_P587611	E2f1	13555	E2F transcription factor 1	Mm.18036	1.52	up	2.19	1.13	AY_T10R42	AY	T10R42	aggressive and territorial behavior
A_51_P484998	Hgf	15234	Hepatocyte growth factor	Mm.267078	1.47	up	1.75	0.81	AY_T10R42	AY	T10R42	aggressive and territorial behavior
A_51_P485043	Hsp90ab1	15516	Heat shock protein 90kDa alpha (cytosolic), class B member 1	Mm.2180	3.02	up	4.88	2.29	AY_T10R42	AY	T10R42	aggressive and territorial behavior
A_52_P94071	Id2	15902	Inhibitor of DNA binding 2	Mm.34871	1.42	up	4.6	2.2	AY_T10R42	AY	T10R42	aggressive and territorial behavior
A_51_P341736	Mmp2	17390	Matrix metallopeptidase 2	Mm.29564	1.63	up	2.97	1.57	AY_T10R42	AY	T10R42	aggressive and territorial behavior
A_52_P278549	Myc	17869	Myelocytomatosis oncogene	Mm.2444	2.63	up	4.03	2.01	AY_T10R42	AY	T10R42	aggressive and territorial behavior
A_51_P104128	Oaz1	18245	Ornithine decarboxylase antizyme	Mm.398119	2.27	up	2.54	1.35	AY_T10R42	AY	T10R42	aggressive and territorial behavior
A_51_P328870	Oxtr	18430	Oxytocin receptor	Mm.333310	1.92	up	2.12	1.09	AY_T10R42	AY	T10R42	aggressive and territorial behavior
A_51_P106799	Pparg	19016	Peroxisome proliferator activated receptor gamma	Mm.3020	3.17	up	3.17	1.66	AY_T10R42	AY	T10R42	aggressive and territorial behavior
A_52_P540434	Ppp1cc	19047	Protein phosphatase 1, catalytic subunit, gamma isoform	Mm.280784	1.7	up	1.75	0.81	AY_T10R42	AY	T10R42	aggressive and territorial behavior
A_51_P289862	Rap1gap	110351	Rap1 GTPase-activating protein	Mm.180763	2.86	up	2.92	1.55	AY_T10R42	AY	T10R42	aggressive and territorial behavior
A_51_P385993	Rela	19697	V-rel reticuloendotheliosis viral oncogene homolog A (avian)	Mm.249966	1.71	up	2.12	1.08	AY_T10R42	AY	T10R42	aggressive and territorial behavior
A_52_P569499	Stat3	20848	Signal transducer and activator of transcription 3	Mm.249934	1.51	up	4.28	2.1	AY_T10R42	AY	T10R42	aggressive and territorial behavior
A_51_P201480	Stat3	20848	Signal transducer and activator of transcription 3	Mm.249934	1.38	up	1.59	0.67	AY_T10R42	AY	T10R42	aggressive and territorial behavior
A_52_P64924	Tbpl1	237336	TATA box binding protein-like 1	Mm.86670	1.43	up	2.2	1.14	AY_T10R42	AY	T10R42	aggressive and territorial behavior
A_52_P638895	Vegfa	22339	Vascular endothelial growth factor A	Mm.282184	1.51	up	2.83	1.5	AY_T10R42	AY	T10R42	aggressive and territorial behavior
A_52_P662238	Ap3d1	11776	Adaptor-related protein complex 3, delta 1 subunit	Mm.209294	1.43	down	-1.86	-0.9	AY_T10R42	AY	T10R42	antigen processing and presentation
A_52_P105594	B2m	12010	Beta-2 microglobulin	Mm.163	3.07	down	-3.62	-1.86	AY_T10R42	AY	T10R42	antigen processing and presentation
A_52_P109941	Ciita	12265	Class II transactivator	Mm.249560	1.49	down	-2.03	-1.02	AY_T10R42	AY	T10R42	antigen processing and presentation
A_51_P130095	Fcgr2b	14130	Fc receptor, IgG, low affinity IIb	Mm.425062	2.22	down	-2.1	-1.07	AY_T10R42	AY	T10R42	antigen processing and presentation
A_52_P408757	Fcgr3	14131	Fc receptor, IgG, low affinity III	Mm.22119	1.45	down	-2.35	-1.23	AY_T10R42	AY	T10R42	antigen processing and presentation
A_51_P215237	H2-Ab1	14961	Histocompatibility 2, class II antigen A, beta 1	Mm.254067	1.74	down	-2.46	-1.3	AY_T10R42	AY	T10R42	antigen processing and presentation
A_52_P560113	H2-Bl	14963	Histocompatibility 2, blastocyst	Mm.441651	1.4	down	-1.68	-0.75	AY_T10R42	AY	T10R42	antigen processing and presentation
A_52_P679470	H2-Ob	15002	Histocompatibility 2, O region beta locus	Mm.327358	2.15	down	-5.76	-2.53	AY_T10R42	AY	T10R42	antigen processing and presentation
A_52_P278928	H2-Ob	15002	Histocompatibility 2, O region beta locus	Mm.327358	1.7	down	-2.18	-1.12	AY_T10R42	AY	T10R42	antigen processing and presentation
A_51_P230267	H2-Q10	15007	Histocompatibility 2, Q region locus 10	Mm.88795	2.15	down	-2.71	-1.44	AY_T10R42	AY	T10R42	antigen processing and presentation
A_52_P112219	H2-Q10	15007	Histocompatibility 2, Q region locus 10	Mm.88795	2.94	down	-2.81	-1.49	AY_T10R42	AY	T10R42	antigen processing and presentation
A_52_P68893	Ifng	15978	Interferon gamma	Mm.240327	2.19	down	-2.44	-1.29	AY_T10R42	AY	T10R42	antigen processing and presentation
A_51_P100327	Tap1	21354	Transporter 1, ATP-binding cassette, sub-family B (MDR/TAP)	Mm.207996	2.88	down	-3.32	-1.73	AY_T10R42	AY	T10R42	antigen processing and presentation
A_51_P217906	Ctse	13034	Cathepsin E	Mm.230249	2.2	up	3.6	1.85	AY_T10R42	AY	T10R42	antigen processing and presentation
A_52_P57582	Gm11127	NA	NA	NA	3.34	up	3.3	1.72	AY_T10R42	AY	T10R42	antigen processing and presentation
A_52_P428354	H2-Q10	15007	Histocompatibility 2, Q region locus 10	Mm.88795	1.87	up	2.64	1.4	AY_T10R42	AY	T10R42	antigen processing and presentation
A_51_P496997	H2-Q10	15007	Histocompatibility 2, Q region locus 10	Mm.88795	2.01	up	2.43	1.28	AY_T10R42	AY	T10R42	antigen processing and presentation
A_51_P425048	H2-Q2	15013	Histocompatibility 2, Q region locus 2	Mm.427969	1.45	up	1.84	0.88	AY_T10R42	AY	T10R42	antigen processing and presentation
A_51_P168412	Pdia3	14827	Protein disulfide isomerase associated 3	Mm.263177	1.96	up	2.72	1.45	AY_T10R42	AY	T10R42	antigen processing and presentation
A_51_P101196	Psme1	19186	Proteasome (prosome, macropain) 28 subunit, alpha	Mm.830	1.62	up	2.22	1.15	AY_T10R42	AY	T10R42	antigen processing and presentation
A_52_P684830	Tapbp	21356	TAP binding protein	Mm.154457	1.8	up	2.39	1.26	AY_T10R42	AY	T10R42	antigen processing and presentation
A_52_P625495	Traf6	22034	Tnf receptor-associated factor 6	Mm.292729	1.49	up	2.07	1.05	AY_T10R42	AY	T10R42	antigen processing and presentation
A_51_P222467	Abcg1	11307	ATP-binding cassette, sub-family G (WHITE), member 1	Mm.15691	1.39	down	-2.43	-1.28	AY_T10R42	AY	T10R42	associative learning
A_52_P240170	Adcy1	432530	Adenylate cyclase 1	Mm.259733	2.71	down	-2.57	-1.36	AY_T10R42	AY	T10R42	associative learning
A_51_P409900	Adcy1	432530	Adenylate cyclase 1	Mm.259733	2.15	down	-2.33	-1.22	AY_T10R42	AY	T10R42	associative learning
A_51_P429446	Apc	11789	Adenomatosis polyposis coli	Mm.7883	1.34	down	-2.38	-1.25	AY_T10R42	AY	T10R42	associative learning
A_52_P381311	App	11820	Amyloid beta (A4) precursor protein	Mm.277585	2.45	down	-2.76	-1.46	AY_T10R42	AY	T10R42	associative learning
A_51_P279197	Atxn1	20238	Ataxin 1	Mm.342686	2.09	down	-3.15	-1.65	AY_T10R42	AY	T10R42	associative learning
A_51_P261991	Bdnf	12064	Brain derived neurotrophic factor	Mm.1442	1.58	down	-2.02	-1.01	AY_T10R42	AY	T10R42	associative learning
A_51_P332081	Cbl	12402	Casitas B-lineage lymphoma	Mm.266871	2.85	down	-2.48	-1.31	AY_T10R42	AY	T10R42	associative learning
A_52_P648773	Chrna7	11441	Cholinergic receptor, nicotinic, alpha polypeptide 7	Mm.113464	2.54	down	-4.73	-2.24	AY_T10R42	AY	T10R42	associative learning
A_52_P541134	Cln8	26889	Ceroid-lipofuscinosis, neuronal 8	Mm.254027	2.77	down	-3.46	-1.79	AY_T10R42	AY	T10R42	associative learning
A_52_P32081	Crbn	58799	Cereblon	Mm.290085	2.62	down	-3.03	-1.6	AY_T10R42	AY	T10R42	associative learning
A_52_P153721	Dlg4	13385	Discs, large homolog 4 (Drosophila)	Mm.27256	4.53	down	-9.05	-3.18	AY_T10R42	AY	T10R42	associative learning
A_52_P35384	Drd5	13492	Dopamine receptor 5	Mm.167154	2.37	down	-4.65	-2.22	AY_T10R42	AY	T10R42	associative learning
A_51_P115868	Fos	14281	FBJ osteosarcoma oncogene	Mm.246513	2.02	down	-3.16	-1.66	AY_T10R42	AY	T10R42	associative learning
A_51_P290065	Gap43	14432	Growth associated protein 43	Mm.1222	2.12	down	-2.84	-1.5	AY_T10R42	AY	T10R42	associative learning
A_52_P675556	Ghrl	58991	Ghrelin	Mm.379095	2.55	down	-3.4	-1.77	AY_T10R42	AY	T10R42	associative learning
A_52_P575176	Gria2	14800	Glutamate receptor, ionotropic, AMPA2 (alpha 2)	Mm.220224	1.83	down	-6.8	-2.77	AY_T10R42	AY	T10R42	associative learning
A_52_P891243	Gria2	14800	Glutamate receptor, ionotropic, AMPA2 (alpha 2)	Mm.220224	1.89	down	-2.91	-1.54	AY_T10R42	AY	T10R42	associative learning
A_52_P551544	Grm7	108073	Glutamate receptor, metabotropic 7	Mm.240881	2.51	down	-3.53	-1.82	AY_T10R42	AY	T10R42	associative learning
A_51_P263503	Mapk1	26413	Mitogen activated protein kinase 1	Mm.196581	2.05	down	-2.86	-1.52	AY_T10R42	AY	T10R42	associative learning
A_51_P453635	Mdk	17242	Midkine	Mm.906	2.6	down	-5.42	-2.44	AY_T10R42	AY	T10R42	associative learning
A_52_P313335	Nf1	18015	Neurofibromatosis 1	Mm.255596	1.67	down	-2.32	-1.21	AY_T10R42	AY	T10R42	associative learning
A_52_P263908	Nf1	18015	Neurofibromatosis 1	Mm.255596	3.04	down	-4.84	-2.27	AY_T10R42	AY	T10R42	associative learning
A_52_P153700	Phldb2	208177	Pleckstrin homology-like domain, family B, member 2	Mm.211477	1.75	down	-2.95	-1.56	AY_T10R42	AY	T10R42	associative learning
A_52_P647188	Prkce	18754	Protein kinase C, epsilon	Mm.24614	2.15	down	-3.36	-1.75	AY_T10R42	AY	T10R42	associative learning
A_52_P550393	Rasgrf1	19417	RAS protein-specific guanine nucleotide-releasing factor 1	Mm.44561	2.2	down	-2.77	-1.47	AY_T10R42	AY	T10R42	associative learning
A_52_P536022	Rasgrf1	19417	RAS protein-specific guanine nucleotide-releasing factor 1	Mm.44561	2.89	down	-3.98	-1.99	AY_T10R42	AY	T10R42	associative learning
A_52_P43848	Sco1	52892	SCO cytochrome oxidase deficient homolog 1 (yeast)	Mm.129731	3.15	down	-4.59	-2.2	AY_T10R42	AY	T10R42	associative learning
A_52_P178486	Sgk1	NA	NA	NA	1.4	down	-1.82	-0.87	AY_T10R42	AY	T10R42	associative learning
A_51_P426214	Src	20779	Rous sarcoma oncogene	Mm.22845	4.02	down	-5.61	-2.49	AY_T10R42	AY	T10R42	associative learning
A_52_P116384	Usp4	22258	Ubiquitin specific peptidase 4 (proto-oncogene)	Mm.3974	3.81	down	-3.91	-1.97	AY_T10R42	AY	T10R42	associative learning
A_51_P237553	Akt1	11651	Thymoma viral proto-oncogene 1	Mm.6645	1.68	up	2.43	1.28	AY_T10R42	AY	T10R42	associative learning
A_51_P391159	Ang	NA	NA	NA	2.26	up	4.02	2.01	AY_T10R42	AY	T10R42	associative learning
A_52_P4910	Crhr1	12921	Corticotropin releasing hormone receptor 1	Mm.1892	2.78	up	7.54	2.91	AY_T10R42	AY	T10R42	associative learning
A_51_P295610	Cyc1	66445	Cytochrome c-1	Mm.29196	1.45	up	2.55	1.35	AY_T10R42	AY	T10R42	associative learning
A_52_P81562	Eef2	13629	Eukaryotic translation elongation factor 2	Mm.326799	1.68	up	1.79	0.84	AY_T10R42	AY	T10R42	associative learning
A_51_P461504	Eef2k	13631	Eukaryotic elongation factor-2 kinase	Mm.25997	1.61	up	3.29	1.72	AY_T10R42	AY	T10R42	associative learning
A_52_P479958	Gapdh	14433	Glyceraldehyde-3-phosphate dehydrogenase	Mm.304088	2.07	up	2.6	1.38	AY_T10R42	AY	T10R42	associative learning
A_51_P229869	Grin2b	14812	Glutamate receptor, ionotropic, NMDA2B (epsilon 2)	Mm.436649	1.76	up	3.11	1.64	AY_T10R42	AY	T10R42	associative learning
A_51_P483089	Hdac3	15183	Histone deacetylase 3	Mm.20521	1.6	up	3.18	1.67	AY_T10R42	AY	T10R42	associative learning
A_52_P243249	Mapk3	26417	Mitogen activated protein kinase 3	Mm.8385	2.6	up	2.91	1.54	AY_T10R42	AY	T10R42	associative learning
A_51_P158628	Mapk3	26417	Mitogen activated protein kinase 3	Mm.8385	1.93	up	2.29	1.2	AY_T10R42	AY	T10R42	associative learning
A_52_P278549	Myc	17869	Myelocytomatosis oncogene	Mm.2444	2.63	up	4.03	2.01	AY_T10R42	AY	T10R42	associative learning
A_52_P540434	Ppp1cc	19047	Protein phosphatase 1, catalytic subunit, gamma isoform	Mm.280784	1.7	up	1.75	0.81	AY_T10R42	AY	T10R42	associative learning
A_52_P352246	Sgk1	NA	NA	NA	1.41	up	2.97	1.57	AY_T10R42	AY	T10R42	associative learning
A_51_P473195	Usp4	22258	Ubiquitin specific peptidase 4 (proto-oncogene)	Mm.3974	1.47	up	1.82	0.86	AY_T10R42	AY	T10R42	associative learning
A_52_P462217	Abl1	11350	V-abl Abelson murine leukemia oncogene 1	Mm.1318	2.26	down	-2.92	-1.55	AY_T10R42	AY	T10R42	axonogenesis and axon guidance signaling
A_51_P368580	Ablim1	226251	Actin-binding LIM protein 1	Mm.217161	2.85	down	-2.99	-1.58	AY_T10R42	AY	T10R42	axonogenesis and axon guidance signaling
A_52_P533161	Ablim1	226251	Actin-binding LIM protein 1	Mm.217161	3.13	down	-3.14	-1.65	AY_T10R42	AY	T10R42	axonogenesis and axon guidance signaling
A_52_P640512	Ablim3	319713	Actin binding LIM protein family, member 3	Mm.329478	2.06	down	-2.18	-1.13	AY_T10R42	AY	T10R42	axonogenesis and axon guidance signaling
A_52_P734595	Adam17	11491	A disintegrin and metallopeptidase domain 17	Mm.27681	2.22	down	-2.35	-1.23	AY_T10R42	AY	T10R42	axonogenesis and axon guidance signaling
A_52_P396459	Adam19	11492	A disintegrin and metallopeptidase domain 19 (meltrin beta)	Mm.89940	2.26	down	-3.51	-1.81	AY_T10R42	AY	T10R42	axonogenesis and axon guidance signaling
A_51_P234944	Adamts4	240913	A disintegrin-like and metallopeptidase (reprolysin type) with thrombospondin type 1 motif, 4	Mm.23156	1.31	down	-3.53	-1.82	AY_T10R42	AY	T10R42	axonogenesis and axon guidance signaling
A_52_P604149	Adamts6	108154	A disintegrin-like and metallopeptidase (reprolysin type) with thrombospondin type 1 motif, 6	Mm.208125	3.39	down	-3.63	-1.86	AY_T10R42	AY	T10R42	axonogenesis and axon guidance signaling
A_51_P367673	Adamts6	108154	A disintegrin-like and metallopeptidase (reprolysin type) with thrombospondin type 1 motif, 6	Mm.208125	3.16	down	-5	-2.32	AY_T10R42	AY	T10R42	axonogenesis and axon guidance signaling
A_52_P240170	Adcy1	432530	Adenylate cyclase 1	Mm.259733	2.71	down	-2.57	-1.36	AY_T10R42	AY	T10R42	axonogenesis and axon guidance signaling
A_51_P409900	Adcy1	432530	Adenylate cyclase 1	Mm.259733	2.15	down	-2.33	-1.22	AY_T10R42	AY	T10R42	axonogenesis and axon guidance signaling
A_52_P55719	Adnp	11538	Activity-dependent neuroprotective protein	Mm.201322	2.3	down	-2.19	-1.13	AY_T10R42	AY	T10R42	axonogenesis and axon guidance signaling
A_51_P460302	Adrbk1	110355	Adrenergic receptor kinase, beta 1	Mm.254144	2.32	down	-3.66	-1.87	AY_T10R42	AY	T10R42	axonogenesis and axon guidance signaling
A_52_P664532	Adrbk1	110355	Adrenergic receptor kinase, beta 1	Mm.254144	1.5	down	-2.19	-1.13	AY_T10R42	AY	T10R42	axonogenesis and axon guidance signaling
A_51_P108581	Adrbk2	320129	Adrenergic receptor kinase, beta 2	Mm.285619	1.5	down	-1.81	-0.86	AY_T10R42	AY	T10R42	axonogenesis and axon guidance signaling
A_51_P115027	Afg3l2	69597	AFG3(ATPase family gene 3)-like 2 (yeast)	Mm.426052	3.38	down	-4.18	-2.06	AY_T10R42	AY	T10R42	axonogenesis and axon guidance signaling
A_52_P221630	Akt3	23797	Thymoma viral proto-oncogene 3	Mm.235194	2.1	down	-2.38	-1.25	AY_T10R42	AY	T10R42	axonogenesis and axon guidance signaling
A_51_P429681	Apbb2	11787	Amyloid beta (A4) precursor protein-binding, family B, member 2	Mm.5159	1.95	down	-2.37	-1.24	AY_T10R42	AY	T10R42	axonogenesis and axon guidance signaling
A_52_P555603	Apbb2	11787	Amyloid beta (A4) precursor protein-binding, family B, member 2	Mm.5159	2.85	down	-3.02	-1.59	AY_T10R42	AY	T10R42	axonogenesis and axon guidance signaling
A_51_P429446	Apc	11789	Adenomatosis polyposis coli	Mm.7883	1.34	down	-2.38	-1.25	AY_T10R42	AY	T10R42	axonogenesis and axon guidance signaling
A_52_P381311	App	11820	Amyloid beta (A4) precursor protein	Mm.277585	2.45	down	-2.76	-1.46	AY_T10R42	AY	T10R42	axonogenesis and axon guidance signaling
A_52_P58080	Arhgef12	69632	Rho guanine nucleotide exchange factor (GEF) 12	Mm.275266	2.35	down	-2.36	-1.24	AY_T10R42	AY	T10R42	axonogenesis and axon guidance signaling
A_52_P157677	Arhgef2	16800	Rho/rac guanine nucleotide exchange factor (GEF) 2	Mm.239329	2.68	down	-3.3	-1.72	AY_T10R42	AY	T10R42	axonogenesis and axon guidance signaling
A_52_P454397	Arid3b	56380	AT rich interactive domain 3B (Bright like)	Mm.425588	2.39	down	-2.46	-1.3	AY_T10R42	AY	T10R42	axonogenesis and axon guidance signaling
A_52_P679807	Arid3b	56380	AT rich interactive domain 3B (Bright like)	Mm.425588	1.61	down	-1.74	-0.8	AY_T10R42	AY	T10R42	axonogenesis and axon guidance signaling
A_51_P161554	Arid3b	56380	AT rich interactive domain 3B (Bright like)	Mm.425588	2.2	down	-2.22	-1.15	AY_T10R42	AY	T10R42	axonogenesis and axon guidance signaling
A_52_P526396	Atl1	NA	NA	NA	2.02	down	-2.08	-1.06	AY_T10R42	AY	T10R42	axonogenesis and axon guidance signaling
A_51_P261991	Bdnf	12064	Brain derived neurotrophic factor	Mm.1442	1.58	down	-2.02	-1.01	AY_T10R42	AY	T10R42	axonogenesis and axon guidance signaling
A_51_P353264	Bmp5	12160	Bone morphogenetic protein 5	Mm.465302	1.8	down	-2.34	-1.23	AY_T10R42	AY	T10R42	axonogenesis and axon guidance signaling
A_52_P413646	Bmp6	12161	Bone morphogenetic protein 6	Mm.385759	1.95	down	-2.78	-1.47	AY_T10R42	AY	T10R42	axonogenesis and axon guidance signaling
A_52_P278354	Bmp7	12162	Bone morphogenetic protein 7	Mm.595	1.4	down	-2.31	-1.21	AY_T10R42	AY	T10R42	axonogenesis and axon guidance signaling
A_52_P612682	Brcc3	210766	BRCA1/BRCA2-containing complex, subunit 3	Mm.226957	1.52	down	-1.95	-0.96	AY_T10R42	AY	T10R42	axonogenesis and axon guidance signaling
A_52_P116204	Cadm1	54725	Cell adhesion molecule 1	Mm.234832	2.52	down	-3.73	-1.9	AY_T10R42	AY	T10R42	axonogenesis and axon guidance signaling
A_51_P382618	Casp3	12367	Caspase 3	Mm.34405	1.34	down	-1.6	-0.68	AY_T10R42	AY	T10R42	axonogenesis and axon guidance signaling
A_52_P322725	Cdh2	12558	Cadherin 2	Mm.257437	1.55	down	-2.36	-1.24	AY_T10R42	AY	T10R42	axonogenesis and axon guidance signaling
A_52_P651298	Cdk2	12566	Cyclin-dependent kinase 2	Mm.111326	3.16	down	-3.02	-1.6	AY_T10R42	AY	T10R42	axonogenesis and axon guidance signaling
A_51_P223058	Cgn	70737	Cingulin	Mm.87634	1.96	down	-2	-1	AY_T10R42	AY	T10R42	axonogenesis and axon guidance signaling
A_52_P608024	Chp1	NA	NA	NA	1.67	down	-2.1	-1.07	AY_T10R42	AY	T10R42	axonogenesis and axon guidance signaling
A_52_P85372	Chrm1	12669	Cholinergic receptor, muscarinic 1, CNS	Mm.240607	2.23	down	-8.63	-3.11	AY_T10R42	AY	T10R42	axonogenesis and axon guidance signaling
A_51_P418325	Chrm4	12672	Cholinergic receptor, muscarinic 4	Mm.330405	1.5	down	-2.57	-1.36	AY_T10R42	AY	T10R42	axonogenesis and axon guidance signaling
A_52_P648773	Chrna7	11441	Cholinergic receptor, nicotinic, alpha polypeptide 7	Mm.113464	2.54	down	-4.73	-2.24	AY_T10R42	AY	T10R42	axonogenesis and axon guidance signaling
A_52_P651870	Cntn2	21367	Contactin 2	Mm.260861	1.68	down	-2.37	-1.24	AY_T10R42	AY	T10R42	axonogenesis and axon guidance signaling
A_52_P651226	Cntn4	269784	Contactin 4	Mm.321683	2.92	down	-3.23	-1.69	AY_T10R42	AY	T10R42	axonogenesis and axon guidance signaling
A_52_P168559	Cntnap2	66797	Contactin associated protein-like 2	Mm.440084	1.99	down	-2.16	-1.11	AY_T10R42	AY	T10R42	axonogenesis and axon guidance signaling
A_51_P451957	Cpne6	12891	Copine VI	Mm.5249	1.36	down	-6.19	-2.63	AY_T10R42	AY	T10R42	axonogenesis and axon guidance signaling
A_52_P405362	Csnk2a2	13000	Casein kinase 2, alpha prime polypeptide	Mm.51136	1.69	down	-2.01	-1	AY_T10R42	AY	T10R42	axonogenesis and axon guidance signaling
A_52_P520906	Ctnna2	12386	Catenin (cadherin associated protein), alpha 2	Mm.34637	1.7	down	-2.61	-1.39	AY_T10R42	AY	T10R42	axonogenesis and axon guidance signaling
A_52_P685021	Cxcl12	20315	Chemokine (C-X-C motif) ligand 12	Mm.303231	2.41	down	-6.12	-2.61	AY_T10R42	AY	T10R42	axonogenesis and axon guidance signaling
A_52_P37826	Dapk1	69635	Death associated protein kinase 1	Mm.24103	2.43	down	-4.38	-2.13	AY_T10R42	AY	T10R42	axonogenesis and axon guidance signaling
A_52_P26991	Dclk1	13175	Doublecortin-like kinase 1	Mm.295263	3.43	down	-3.38	-1.76	AY_T10R42	AY	T10R42	axonogenesis and axon guidance signaling
A_51_P110471	Ddah1	69219	Dimethylarginine dimethylaminohydrolase 1	Mm.234247	2.86	down	-3.3	-1.72	AY_T10R42	AY	T10R42	axonogenesis and axon guidance signaling
A_51_P480202	Dlx2	13392	Distal-less homeobox 2	Mm.3896	1.49	down	-2.74	-1.45	AY_T10R42	AY	T10R42	axonogenesis and axon guidance signaling
A_51_P251468	Dnahc10	56087	Dynein, axonemal, heavy chain 10	Mm.261014	1.67	down	-2.27	-1.18	AY_T10R42	AY	T10R42	axonogenesis and axon guidance signaling
A_52_P485891	Dnahc5	110082	Dynein, axonemal, heavy chain 5	Mm.248464	1.56	down	-2.16	-1.11	AY_T10R42	AY	T10R42	axonogenesis and axon guidance signaling
A_52_P434375	Dock1	330662	Dedicator of cyto-kinesis 1	Mm.323610	2.28	down	-2.42	-1.28	AY_T10R42	AY	T10R42	axonogenesis and axon guidance signaling
A_51_P373163	Dock1	330662	Dedicator of cyto-kinesis 1	Mm.323610	2.14	down	-3.27	-1.71	AY_T10R42	AY	T10R42	axonogenesis and axon guidance signaling
A_52_P445253	Dst	13518	Dystonin	Mm.336625	1.3	down	-1.79	-0.84	AY_T10R42	AY	T10R42	axonogenesis and axon guidance signaling
A_52_P486759	Ecd	70601	Ecdysoneless homolog (Drosophila)	Mm.35105	2.86	down	-2.93	-1.55	AY_T10R42	AY	T10R42	axonogenesis and axon guidance signaling
A_52_P271572	Ece2	107522	Endothelin converting enzyme 2	Mm.263319	2.79	down	-4.22	-2.08	AY_T10R42	AY	T10R42	axonogenesis and axon guidance signaling
A_51_P352850	Efna2	13637	Ephrin A2	Mm.1478	2.19	down	-2.07	-1.05	AY_T10R42	AY	T10R42	axonogenesis and axon guidance signaling
A_51_P186203	Efna3	13638	Ephrin A3	Mm.331159	3.04	down	-3.18	-1.67	AY_T10R42	AY	T10R42	axonogenesis and axon guidance signaling
A_51_P144319	Efna5	13640	Ephrin A5	Mm.7978	2.09	down	-2.62	-1.39	AY_T10R42	AY	T10R42	axonogenesis and axon guidance signaling
A_52_P310981	Eif4e	13684	Eukaryotic translation initiation factor 4E	Mm.3941	1.55	down	-3.44	-1.78	AY_T10R42	AY	T10R42	axonogenesis and axon guidance signaling
A_52_P110826	Enah	13800	Enabled homolog (Drosophila)	Mm.87759	2.55	down	-3.11	-1.64	AY_T10R42	AY	T10R42	axonogenesis and axon guidance signaling
A_51_P304029	Ep300	328572	E1A binding protein p300	Mm.258397	2.48	down	-3.73	-1.9	AY_T10R42	AY	T10R42	axonogenesis and axon guidance signaling
A_52_P179662	Ep300	328572	E1A binding protein p300	Mm.258397	2.97	down	-3.56	-1.83	AY_T10R42	AY	T10R42	axonogenesis and axon guidance signaling
A_51_P246133	Epha3	13837	Eph receptor A3	Mm.1977	3.21	down	-4.73	-2.24	AY_T10R42	AY	T10R42	axonogenesis and axon guidance signaling
A_51_P326699	Epha6	13840	Eph receptor A6	Mm.439753	1.71	down	-2.41	-1.27	AY_T10R42	AY	T10R42	axonogenesis and axon guidance signaling
A_52_P504787	Epha7	13841	Eph receptor A7	Mm.257266	2.87	down	-3.02	-1.59	AY_T10R42	AY	T10R42	axonogenesis and axon guidance signaling
A_52_P45596	Ephb4	13846	Eph receptor B4	Mm.34533	3.33	down	-3.29	-1.72	AY_T10R42	AY	T10R42	axonogenesis and axon guidance signaling
A_52_P1367	Ets1	23871	E26 avian leukemia oncogene 1, 5' domain	Mm.292415	1.66	down	-2.08	-1.06	AY_T10R42	AY	T10R42	axonogenesis and axon guidance signaling
A_51_P425254	Farp2	227377	FERM, RhoGEF and pleckstrin domain protein 2	Mm.243091	2.45	down	-3.89	-1.96	AY_T10R42	AY	T10R42	axonogenesis and axon guidance signaling
A_51_P347619	Fezf1	73191	Fez family zinc finger 1	Mm.55115	1.98	down	-3.25	-1.7	AY_T10R42	AY	T10R42	axonogenesis and axon guidance signaling
A_51_P261405	Fkbp15	338355	FK506 binding protein 15	Mm.357792	3.13	down	-4.4	-2.14	AY_T10R42	AY	T10R42	axonogenesis and axon guidance signaling
A_51_P400107	Furin	18550	Furin (paired basic amino acid cleaving enzyme)	Mm.5241	3.58	down	-4.14	-2.05	AY_T10R42	AY	T10R42	axonogenesis and axon guidance signaling
A_51_P190863	Fzd3	14365	Frizzled homolog 3 (Drosophila)	Mm.243722	3.23	down	-5.47	-2.45	AY_T10R42	AY	T10R42	axonogenesis and axon guidance signaling
A_52_P224125	Fzd5	14367	Frizzled homolog 5 (Drosophila)	Mm.150813	2.34	down	-5.82	-2.54	AY_T10R42	AY	T10R42	axonogenesis and axon guidance signaling
A_52_P624444	Gabbr1	54393	Gamma-aminobutyric acid (GABA-B) receptor, 1	Mm.32191	2.73	down	-5.75	-2.52	AY_T10R42	AY	T10R42	axonogenesis and axon guidance signaling
A_51_P464900	Gabbr1	54393	Gamma-aminobutyric acid (GABA-B) receptor, 1	Mm.32191	1.64	down	-2.34	-1.22	AY_T10R42	AY	T10R42	axonogenesis and axon guidance signaling
A_52_P344138	Gabrb3	14402	Gamma-aminobutyric acid (GABA-A) receptor, subunit beta 3	Mm.8004	2.19	down	-2.76	-1.46	AY_T10R42	AY	T10R42	axonogenesis and axon guidance signaling
A_51_P290065	Gap43	14432	Growth associated protein 43	Mm.1222	2.12	down	-2.84	-1.5	AY_T10R42	AY	T10R42	axonogenesis and axon guidance signaling
A_52_P376318	Gbx2	14472	Gastrulation brain homeobox 2	Mm.204730	1.69	down	-1.94	-0.96	AY_T10R42	AY	T10R42	axonogenesis and axon guidance signaling
A_51_P280697	Gif	14603	Gastric intrinsic factor	Mm.456	1.42	down	-2.21	-1.14	AY_T10R42	AY	T10R42	axonogenesis and axon guidance signaling
A_51_P413721	Gjc3	NA	NA	NA	1.33	down	-1.85	-0.89	AY_T10R42	AY	T10R42	axonogenesis and axon guidance signaling
A_51_P501710	Gna13	14674	Guanine nucleotide binding protein, alpha 13	Mm.193925	2.86	down	-3.19	-1.67	AY_T10R42	AY	T10R42	axonogenesis and axon guidance signaling
A_52_P205031	Gnao1	14681	Guanine nucleotide binding protein, alpha o	Mm.439667	2.34	down	-4.14	-2.05	AY_T10R42	AY	T10R42	axonogenesis and axon guidance signaling
A_51_P273449	Gnaz	14687	Guanine nucleotide binding protein, alpha z subunit	Mm.32595	2.86	down	-3.36	-1.75	AY_T10R42	AY	T10R42	axonogenesis and axon guidance signaling
A_52_P640474	Gnb4	14696	Guanine nucleotide binding protein, beta 4	Mm.139192	2.38	down	-2.53	-1.34	AY_T10R42	AY	T10R42	axonogenesis and axon guidance signaling
A_52_P640337	Gng5	14707	Guanine nucleotide binding protein (G protein), gamma 5 subunit	Mm.140804	3.76	down	-5.43	-2.44	AY_T10R42	AY	T10R42	axonogenesis and axon guidance signaling
A_51_P186374	Grap2	17444	GRB2-related adaptor protein 2	Mm.12947	1.45	down	-1.92	-0.94	AY_T10R42	AY	T10R42	axonogenesis and axon guidance signaling
A_52_P575176	Gria2	14800	Glutamate receptor, ionotropic, AMPA2 (alpha 2)	Mm.220224	1.83	down	-6.8	-2.77	AY_T10R42	AY	T10R42	axonogenesis and axon guidance signaling
A_52_P891243	Gria2	14800	Glutamate receptor, ionotropic, AMPA2 (alpha 2)	Mm.220224	1.89	down	-2.91	-1.54	AY_T10R42	AY	T10R42	axonogenesis and axon guidance signaling
A_52_P68221	Gria3	53623	Glutamate receptor, ionotropic, AMPA3 (alpha 3)	Mm.327681	2.86	down	-3.24	-1.69	AY_T10R42	AY	T10R42	axonogenesis and axon guidance signaling
A_52_P660400	Grik1	14805	Glutamate receptor, ionotropic, kainate 1	Mm.5134	1.88	down	-2.14	-1.1	AY_T10R42	AY	T10R42	axonogenesis and axon guidance signaling
A_52_P551544	Grm7	108073	Glutamate receptor, metabotropic 7	Mm.240881	2.51	down	-3.53	-1.82	AY_T10R42	AY	T10R42	axonogenesis and axon guidance signaling
A_52_P443103	Hcn1	15165	Hyperpolarization-activated, cyclic nucleotide-gated K+ 1	Mm.343429	2.65	down	-5	-2.32	AY_T10R42	AY	T10R42	axonogenesis and axon guidance signaling
A_51_P416822	Hhip	15245	Hedgehog-interacting protein	Mm.254493	2.35	down	-3.07	-1.62	AY_T10R42	AY	T10R42	axonogenesis and axon guidance signaling
A_52_P351116	Igf1	16000	Insulin-like growth factor 1	Mm.268521	2.29	down	-2.38	-1.25	AY_T10R42	AY	T10R42	axonogenesis and axon guidance signaling
A_52_P634111	Igf1r	16001	Insulin-like growth factor I receptor	Mm.275742	1.59	down	-2.03	-1.02	AY_T10R42	AY	T10R42	axonogenesis and axon guidance signaling
A_52_P668647	Igf1r	16001	Insulin-like growth factor I receptor	Mm.275742	1.9	down	-2.3	-1.2	AY_T10R42	AY	T10R42	axonogenesis and axon guidance signaling
A_52_P337246	Isl1	16392	ISL1 transcription factor, LIM/homeodomain	Mm.42242	1.75	down	-1.76	-0.82	AY_T10R42	AY	T10R42	axonogenesis and axon guidance signaling
A_52_P545336	Itga4	16401	Integrin alpha 4	Mm.31903	1.64	down	-2.35	-1.23	AY_T10R42	AY	T10R42	axonogenesis and axon guidance signaling
A_52_P69236	Itgb1	16412	Integrin beta 1 (fibronectin receptor beta)	Mm.263396	1.98	down	-2.4	-1.26	AY_T10R42	AY	T10R42	axonogenesis and axon guidance signaling
A_52_P9425	Itpr2	16439	Inositol 1,4,5-triphosphate receptor 2	Mm.7800	2.36	down	-2.49	-1.32	AY_T10R42	AY	T10R42	axonogenesis and axon guidance signaling
A_52_P438188	Itsn1	16443	Intersectin 1 (SH3 domain protein 1A)	Mm.40546	3.82	down	-4.67	-2.22	AY_T10R42	AY	T10R42	axonogenesis and axon guidance signaling
A_52_P342880	Itsn1	16443	Intersectin 1 (SH3 domain protein 1A)	Mm.40546	2.04	down	-2.12	-1.08	AY_T10R42	AY	T10R42	axonogenesis and axon guidance signaling
A_51_P103890	Kalrn	545156	Kalirin, RhoGEF kinase	Mm.441119	1.46	down	-2.87	-1.52	AY_T10R42	AY	T10R42	axonogenesis and axon guidance signaling
A_52_P600492	Kalrn	545156	Kalirin, RhoGEF kinase	Mm.441119	1.42	down	-7.45	-2.9	AY_T10R42	AY	T10R42	axonogenesis and axon guidance signaling
A_51_P191181	Kalrn	545156	Kalirin, RhoGEF kinase	Mm.441119	1.66	down	-1.86	-0.9	AY_T10R42	AY	T10R42	axonogenesis and axon guidance signaling
A_51_P493857	Katna1	23924	Katanin p60 (ATPase-containing) subunit A1	Mm.28127	1.38	down	-3.05	-1.61	AY_T10R42	AY	T10R42	axonogenesis and axon guidance signaling
A_52_P599014	Kif1b	16561	Kinesin family member 1B	Mm.402393	2.12	down	-2.27	-1.18	AY_T10R42	AY	T10R42	axonogenesis and axon guidance signaling
A_52_P125429	Kif5c	16574	Kinesin family member 5C	Mm.256342	1.71	down	-2.08	-1.05	AY_T10R42	AY	T10R42	axonogenesis and axon guidance signaling
A_51_P289223	Limk2	16886	LIM motif-containing protein kinase 2	Mm.124176	3.41	down	-4.04	-2.01	AY_T10R42	AY	T10R42	axonogenesis and axon guidance signaling
A_52_P771373	Map2k4	26398	Mitogen activated protein kinase kinase 4	Mm.412922	1.96	down	-3.09	-1.63	AY_T10R42	AY	T10R42	axonogenesis and axon guidance signaling
A_52_P302422	Map3k12	26404	Mitogen activated protein kinase kinase kinase 12	Mm.172897	3.09	down	-3.08	-1.62	AY_T10R42	AY	T10R42	axonogenesis and axon guidance signaling
A_51_P263503	Mapk1	26413	Mitogen activated protein kinase 1	Mm.196581	2.05	down	-2.86	-1.52	AY_T10R42	AY	T10R42	axonogenesis and axon guidance signaling
A_52_P558382	Mapk8	26419	Mitogen activated protein kinase 8	Mm.21495	4.39	down	-6.18	-2.63	AY_T10R42	AY	T10R42	axonogenesis and axon guidance signaling
A_51_P476689	Mapt	17762	Microtubule-associated protein tau	Mm.1287	3.22	down	-3.54	-1.83	AY_T10R42	AY	T10R42	axonogenesis and axon guidance signaling
A_52_P589065	Mbtps1	56453	Membrane-bound transcription factor peptidase, site 1	Mm.206934	1.5	down	-2.36	-1.24	AY_T10R42	AY	T10R42	axonogenesis and axon guidance signaling
A_51_P453635	Mdk	17242	Midkine	Mm.906	2.6	down	-5.42	-2.44	AY_T10R42	AY	T10R42	axonogenesis and axon guidance signaling
A_52_P216311	Mllt4	17356	Myeloid/lymphoid or mixed lineage-leukemia translocation to 4 homolog (Drosophila)	Mm.59167	2.52	down	-2.6	-1.38	AY_T10R42	AY	T10R42	axonogenesis and axon guidance signaling
A_52_P305949	Mllt4	17356	Myeloid/lymphoid or mixed lineage-leukemia translocation to 4 homolog (Drosophila)	Mm.59167	2.37	down	-2.73	-1.45	AY_T10R42	AY	T10R42	axonogenesis and axon guidance signaling
A_52_P966930	Mmp2	17390	Matrix metallopeptidase 2	Mm.29564	4.33	down	-10.28	-3.36	AY_T10R42	AY	T10R42	axonogenesis and axon guidance signaling
A_51_P426096	Mmp7	17393	Matrix metallopeptidase 7	Mm.4825	1.79	down	-2.93	-1.55	AY_T10R42	AY	T10R42	axonogenesis and axon guidance signaling
A_51_P414948	Mpdz	17475	Multiple PDZ domain protein	Mm.153039	3.66	down	-3.9	-1.96	AY_T10R42	AY	T10R42	axonogenesis and axon guidance signaling
A_52_P566963	Msi1	17690	Musashi homolog 1(Drosophila)	Mm.5077	3.43	down	-4.4	-2.14	AY_T10R42	AY	T10R42	axonogenesis and axon guidance signaling
A_52_P544792	Mtpn	14489	Myotrophin	Mm.182746	2.59	down	-3.07	-1.62	AY_T10R42	AY	T10R42	axonogenesis and axon guidance signaling
A_52_P273120	Myl1	17901	Myosin, light polypeptide 1	Mm.1000	3.06	down	-4.04	-2.02	AY_T10R42	AY	T10R42	axonogenesis and axon guidance signaling
A_51_P472970	Myo6	17920	Myosin VI	Mm.4040	2.02	down	-2.38	-1.25	AY_T10R42	AY	T10R42	axonogenesis and axon guidance signaling
A_52_P577853	Mysm1	320713	Myb-like, SWIRM and MPN domains 1	Mm.208868	2.99	down	-3.09	-1.63	AY_T10R42	AY	T10R42	axonogenesis and axon guidance signaling
A_52_P301724	Nab1	17936	Ngfi-A binding protein 1	Mm.25903	1.58	down	-4.03	-2.01	AY_T10R42	AY	T10R42	axonogenesis and axon guidance signaling
A_52_P488305	Ndel1	83431	Nuclear distribution gene E-like homolog 1 (A. nidulans)	Mm.31979	3.08	down	-3.53	-1.82	AY_T10R42	AY	T10R42	axonogenesis and axon guidance signaling
A_51_P370615	Neurog2	11924	Neurogenin 2	Mm.42017	1.44	down	-4.1	-2.03	AY_T10R42	AY	T10R42	axonogenesis and axon guidance signaling
A_52_P313335	Nf1	18015	Neurofibromatosis 1	Mm.255596	1.67	down	-2.32	-1.21	AY_T10R42	AY	T10R42	axonogenesis and axon guidance signaling
A_52_P263908	Nf1	18015	Neurofibromatosis 1	Mm.255596	3.04	down	-4.84	-2.27	AY_T10R42	AY	T10R42	axonogenesis and axon guidance signaling
A_52_P254316	Nfat5	54446	Nuclear factor of activated T-cells 5	Mm.390057	1.81	down	-2.22	-1.15	AY_T10R42	AY	T10R42	axonogenesis and axon guidance signaling
A_52_P204606	Nfat5	54446	Nuclear factor of activated T-cells 5	Mm.390057	2.68	down	-2.42	-1.28	AY_T10R42	AY	T10R42	axonogenesis and axon guidance signaling
A_52_P608444	Nfat5	54446	Nuclear factor of activated T-cells 5	Mm.390057	1.74	down	-3.31	-1.73	AY_T10R42	AY	T10R42	axonogenesis and axon guidance signaling
A_51_P517870	Nfatc1	18018	Nuclear factor of activated T-cells, cytoplasmic, calcineurin-dependent 1	Mm.329560	1.56	down	-1.83	-0.87	AY_T10R42	AY	T10R42	axonogenesis and axon guidance signaling
A_52_P333419	Nfatc3	18021	Nuclear factor of activated T-cells, cytoplasmic, calcineurin-dependent 3	Mm.383185	2.92	down	-2.83	-1.5	AY_T10R42	AY	T10R42	axonogenesis and axon guidance signaling
A_51_P515965	Nfe2	18022	Nuclear factor, erythroid derived 2	Mm.457989	2.7	down	-2.52	-1.33	AY_T10R42	AY	T10R42	axonogenesis and axon guidance signaling
A_52_P582969	Nfkb1	18033	Nuclear factor of kappa light chain gene enhancer in B-cells 1, p105	Mm.256765	2.05	down	-2.25	-1.17	AY_T10R42	AY	T10R42	axonogenesis and axon guidance signaling
A_52_P183088	Notch1	18128	Notch gene homolog 1 (Drosophila)	Mm.290610	2.91	down	-2.99	-1.58	AY_T10R42	AY	T10R42	axonogenesis and axon guidance signaling
A_51_P508510	Notch1	18128	Notch gene homolog 1 (Drosophila)	Mm.290610	1.4	down	-1.68	-0.75	AY_T10R42	AY	T10R42	axonogenesis and axon guidance signaling
A_52_P174942	Nrp1	18186	Neuropilin 1	Mm.271745	1.86	down	-2.3	-1.2	AY_T10R42	AY	T10R42	axonogenesis and axon guidance signaling
A_52_P1013551	Nsdhl	18194	NAD(P) dependent steroid dehydrogenase-like	Mm.38792	2.7	down	-2.68	-1.42	AY_T10R42	AY	T10R42	axonogenesis and axon guidance signaling
A_51_P146701	Nsdhl	18194	NAD(P) dependent steroid dehydrogenase-like	Mm.38792	2.59	down	-2.64	-1.4	AY_T10R42	AY	T10R42	axonogenesis and axon guidance signaling
A_52_P401473	Ntn1	18208	Netrin 1	Mm.39095	2.23	down	-2.45	-1.29	AY_T10R42	AY	T10R42	axonogenesis and axon guidance signaling
A_51_P201479	Ntng2	171171	Netrin G2	Mm.442448	2.45	down	-2.59	-1.37	AY_T10R42	AY	T10R42	axonogenesis and axon guidance signaling
A_52_P7379	Oprd1	18386	Opioid receptor, delta 1	Mm.5243	1.41	down	-2.12	-1.09	AY_T10R42	AY	T10R42	axonogenesis and axon guidance signaling
A_51_P245485	Optn	71648	Optineurin	Mm.116942	1.68	down	-2.33	-1.22	AY_T10R42	AY	T10R42	axonogenesis and axon guidance signaling
A_52_P12919	Pak2	224105	P21 (CDKN1A)-activated kinase 2	Mm.234204	1.43	down	-2.08	-1.06	AY_T10R42	AY	T10R42	axonogenesis and axon guidance signaling
A_51_P255312	Pak2	224105	P21 (CDKN1A)-activated kinase 2	Mm.234204	1.41	down	-3.28	-1.71	AY_T10R42	AY	T10R42	axonogenesis and axon guidance signaling
A_52_P111385	Pbx1	18514	Pre B-cell leukemia transcription factor 1	Mm.43358	2.77	down	-3.26	-1.71	AY_T10R42	AY	T10R42	axonogenesis and axon guidance signaling
A_52_P618427	Pdgfb	18591	Platelet derived growth factor, B polypeptide	Mm.144089	1.67	down	-2.35	-1.23	AY_T10R42	AY	T10R42	axonogenesis and axon guidance signaling
A_51_P507832	Pik3cg	30955	Phosphoinositide-3-kinase, catalytic, gamma polypeptide	Mm.101369	1.61	down	-2.29	-1.2	AY_T10R42	AY	T10R42	axonogenesis and axon guidance signaling
A_51_P511236	Pik3r1	18708	Phosphatidylinositol 3-kinase, regulatory subunit, polypeptide 1 (p85 alpha)	Mm.259333	2.72	down	-2.71	-1.44	AY_T10R42	AY	T10R42	axonogenesis and axon guidance signaling
A_51_P173331	Pik3r5	320207	Phosphoinositide-3-kinase, regulatory subunit 5, p101	Mm.244960	2.91	down	-4.18	-2.06	AY_T10R42	AY	T10R42	axonogenesis and axon guidance signaling
A_52_P672850	Plcg1	18803	Phospholipase C, gamma 1	Mm.44463	1.59	down	-2.13	-1.09	AY_T10R42	AY	T10R42	axonogenesis and axon guidance signaling
A_51_P367734	Plcl1	227120	Phospholipase C-like 1	Mm.194183	2.35	down	-3.87	-1.95	AY_T10R42	AY	T10R42	axonogenesis and axon guidance signaling
A_51_P420276	Plxdc2	67448	Plexin domain containing 2	Mm.313938	1.84	down	-1.88	-0.91	AY_T10R42	AY	T10R42	axonogenesis and axon guidance signaling
A_51_P229602	Plxna2	18845	Plexin A2	Mm.2251	2.64	down	-2.76	-1.47	AY_T10R42	AY	T10R42	axonogenesis and axon guidance signaling
A_52_P650037	Plxna4	243743	Plexin A4	Mm.361716	1.83	down	-2.19	-1.13	AY_T10R42	AY	T10R42	axonogenesis and axon guidance signaling
A_51_P281734	Plxnb1	235611	Plexin B1	Mm.53862	3.22	down	-3.19	-1.67	AY_T10R42	AY	T10R42	axonogenesis and axon guidance signaling
A_52_P308465	Plxnb1	235611	Plexin B1	Mm.53862	2.89	down	-3.33	-1.74	AY_T10R42	AY	T10R42	axonogenesis and axon guidance signaling
A_51_P511270	Pou3f1	18991	POU domain, class 3, transcription factor 1	Mm.297371	1.78	down	-3.73	-1.9	AY_T10R42	AY	T10R42	axonogenesis and axon guidance signaling
A_51_P271556	Ppard	19015	Peroxisome proliferator activator receptor delta	Mm.328914	2.85	down	-7.81	-2.97	AY_T10R42	AY	T10R42	axonogenesis and axon guidance signaling
A_51_P245412	Ppp3cc	19057	Protein phosphatase 3, catalytic subunit, gamma isoform	Mm.439683	2.3	down	-2.34	-1.22	AY_T10R42	AY	T10R42	axonogenesis and axon guidance signaling
A_51_P245405	Ppp3cc	19057	Protein phosphatase 3, catalytic subunit, gamma isoform	Mm.439683	3.33	down	-3.12	-1.64	AY_T10R42	AY	T10R42	axonogenesis and axon guidance signaling
A_51_P294095	Prkar1a	19084	Protein kinase, cAMP dependent regulatory, type I, alpha	Mm.30039	1.32	down	-2.34	-1.23	AY_T10R42	AY	T10R42	axonogenesis and axon guidance signaling
A_51_P185499	Prkar1b	19085	Protein kinase, cAMP dependent regulatory, type I beta	Mm.306163	1.63	down	-2.04	-1.03	AY_T10R42	AY	T10R42	axonogenesis and axon guidance signaling
A_51_P217295	Prkar2a	19087	Protein kinase, cAMP dependent regulatory, type II alpha	Mm.253102	1.96	down	-3.24	-1.7	AY_T10R42	AY	T10R42	axonogenesis and axon guidance signaling
A_52_P584753	Prkar2a	19087	Protein kinase, cAMP dependent regulatory, type II alpha	Mm.253102	1.81	down	-3.08	-1.62	AY_T10R42	AY	T10R42	axonogenesis and axon guidance signaling
A_52_P197498	Prkcd	18753	Protein kinase C, delta	Mm.2314	3.06	down	-3.71	-1.89	AY_T10R42	AY	T10R42	axonogenesis and axon guidance signaling
A_52_P647188	Prkce	18754	Protein kinase C, epsilon	Mm.24614	2.15	down	-3.36	-1.75	AY_T10R42	AY	T10R42	axonogenesis and axon guidance signaling
A_52_P121155	Pten	19211	Phosphatase and tensin homolog	Mm.245395	2.49	down	-3.57	-1.83	AY_T10R42	AY	T10R42	axonogenesis and axon guidance signaling
A_52_P239834	Ptprc	19264	Protein tyrosine phosphatase, receptor type, C	Mm.391573	1.68	down	-2.09	-1.06	AY_T10R42	AY	T10R42	axonogenesis and axon guidance signaling
A_51_P370996	Ptprz1	19283	Protein tyrosine phosphatase, receptor type Z, polypeptide 1	Mm.41639	2.49	down	-6.19	-2.63	AY_T10R42	AY	T10R42	axonogenesis and axon guidance signaling
A_51_P206405	Ptprz1	19283	Protein tyrosine phosphatase, receptor type Z, polypeptide 1	Mm.41639	1.92	down	-2.18	-1.13	AY_T10R42	AY	T10R42	axonogenesis and axon guidance signaling
A_52_P615952	Qk	19317	Quaking	Mm.384135	2.8	down	-3.24	-1.69	AY_T10R42	AY	T10R42	axonogenesis and axon guidance signaling
A_52_P362649	Rab5a	271457	RAB5A, member RAS oncogene family	Mm.329123	2.83	down	-2.97	-1.57	AY_T10R42	AY	T10R42	axonogenesis and axon guidance signaling
A_52_P362981	Raf1	110157	V-raf-leukemia viral oncogene 1	Mm.184163	3.14	down	-3.28	-1.72	AY_T10R42	AY	T10R42	axonogenesis and axon guidance signaling
A_51_P106191	Ranbp9	56705	RAN binding protein 9	Mm.148781	3.49	down	-4.1	-2.03	AY_T10R42	AY	T10R42	axonogenesis and axon guidance signaling
A_52_P456951	Rapgef4	56508	Rap guanine nucleotide exchange factor (GEF) 4	Mm.196153	2.44	down	-3.43	-1.78	AY_T10R42	AY	T10R42	axonogenesis and axon guidance signaling
A_52_P261868	Rgs3	50780	Regulator of G-protein signaling 3	Mm.286753	1.33	down	-2.16	-1.11	AY_T10R42	AY	T10R42	axonogenesis and axon guidance signaling
A_51_P174314	Robo1	19876	Roundabout homolog 1 (Drosophila)	Mm.310772	1.58	down	-2.65	-1.41	AY_T10R42	AY	T10R42	axonogenesis and axon guidance signaling
A_52_P290236	Robo2	268902	Roundabout homolog 2 (Drosophila)	Mm.171736	1.36	down	-2.64	-1.4	AY_T10R42	AY	T10R42	axonogenesis and axon guidance signaling
A_51_P481489	Robo3	19649	Roundabout homolog 3 (Drosophila)	Mm.212826	1.55	down	-2.45	-1.29	AY_T10R42	AY	T10R42	axonogenesis and axon guidance signaling
A_51_P138939	Robo4	74144	Roundabout homolog 4 (Drosophila)	Mm.293315	2.36	down	-3.95	-1.98	AY_T10R42	AY	T10R42	axonogenesis and axon guidance signaling
A_51_P320444	Rock2	19878	Rho-associated coiled-coil containing protein kinase 2	Mm.276024	1.95	down	-2.27	-1.18	AY_T10R42	AY	T10R42	axonogenesis and axon guidance signaling
A_52_P462625	Rras2	66922	Related RAS viral (r-ras) oncogene homolog 2	Mm.276572	2.96	down	-3.45	-1.79	AY_T10R42	AY	T10R42	axonogenesis and axon guidance signaling
A_51_P160870	Rtn4	68585	Reticulon 4	Mm.192580	1.65	down	-3.61	-1.85	AY_T10R42	AY	T10R42	axonogenesis and axon guidance signaling
A_52_P94401	Rtn4rl1	237847	Reticulon 4 receptor-like 1	Mm.82661	1.88	down	-2.48	-1.31	AY_T10R42	AY	T10R42	axonogenesis and axon guidance signaling
A_51_P125965	Ryr3	20192	Ryanodine receptor 3	Mm.436657	1.43	down	-1.69	-0.76	AY_T10R42	AY	T10R42	axonogenesis and axon guidance signaling
A_52_P328350	Ryr3	20192	Ryanodine receptor 3	Mm.436657	2.26	down	-2.73	-1.45	AY_T10R42	AY	T10R42	axonogenesis and axon guidance signaling
A_52_P868199	Sacm1l	83493	SAC1 (suppressor of actin mutations 1, homolog)-like (S. cerevisiae)	Mm.273671	2.91	down	-3.18	-1.67	AY_T10R42	AY	T10R42	axonogenesis and axon guidance signaling
A_51_P127738	Scn2a1	110876	Sodium channel, voltage-gated, type II, alpha 1	Mm.220329	3.27	down	-6.2	-2.63	AY_T10R42	AY	T10R42	axonogenesis and axon guidance signaling
A_51_P125695	Scn8a	20273	Sodium channel, voltage-gated, type VIII, alpha	Mm.385012	2.26	down	-3.58	-1.84	AY_T10R42	AY	T10R42	axonogenesis and axon guidance signaling
A_51_P347494	Sdc3	20970	Syndecan 3	Mm.206536	3.52	down	-6.34	-2.67	AY_T10R42	AY	T10R42	axonogenesis and axon guidance signaling
A_52_P282741	Sdc3	20970	Syndecan 3	Mm.206536	1.47	down	-2.6	-1.38	AY_T10R42	AY	T10R42	axonogenesis and axon guidance signaling
A_52_P440347	Sdcbp	53378	Syndecan binding protein	Mm.247473	2.26	down	-3.33	-1.74	AY_T10R42	AY	T10R42	axonogenesis and axon guidance signaling
A_52_P527748	Sema3a	20346	Sema domain, immunoglobulin domain (Ig), short basic domain, secreted, (semaphorin) 3A	Mm.372039	2.75	down	-2.78	-1.47	AY_T10R42	AY	T10R42	axonogenesis and axon guidance signaling
A_51_P170651	Sema4c	20353	Sema domain, immunoglobulin domain (Ig), transmembrane domain (TM) and short cytoplasmic domain, (semaphorin) 4C	Mm.29558	2.48	down	-2.39	-1.26	AY_T10R42	AY	T10R42	axonogenesis and axon guidance signaling
A_51_P159453	Serpina3n	20716	Serine (or cysteine) peptidase inhibitor, clade A, member 3N	Mm.466620	1.39	down	-2.09	-1.06	AY_T10R42	AY	T10R42	axonogenesis and axon guidance signaling
A_52_P515572	Slc18a2	214084	Solute carrier family 18 (vesicular monoamine), member 2	Mm.361919	2.07	down	-2.2	-1.14	AY_T10R42	AY	T10R42	axonogenesis and axon guidance signaling
A_52_P430462	Slc38a1	105727	Solute carrier family 38, member 1	Mm.103568	2.87	down	-3.32	-1.73	AY_T10R42	AY	T10R42	axonogenesis and axon guidance signaling
A_52_P516	Smurf1	75788	SMAD specific E3 ubiquitin protein ligase 1	Mm.27735	1.83	down	-2.46	-1.3	AY_T10R42	AY	T10R42	axonogenesis and axon guidance signaling
A_52_P266466	Snap91	20616	Synaptosomal-associated protein 91	Mm.281651	1.47	down	-2.24	-1.16	AY_T10R42	AY	T10R42	axonogenesis and axon guidance signaling
A_51_P125792	Sos1	20662	Son of sevenless homolog 1 (Drosophila)	Mm.436658	1.98	down	-2.32	-1.21	AY_T10R42	AY	T10R42	axonogenesis and axon guidance signaling
A_51_P426214	Src	20779	Rous sarcoma oncogene	Mm.22845	4.02	down	-5.61	-2.49	AY_T10R42	AY	T10R42	axonogenesis and axon guidance signaling
A_51_P395864	Srgap1	117600	SLIT-ROBO Rho GTPase activating protein 1	Mm.288698	1.91	down	-2.84	-1.51	AY_T10R42	AY	T10R42	axonogenesis and axon guidance signaling
A_52_P510352	Srgap1	117600	SLIT-ROBO Rho GTPase activating protein 1	Mm.288698	1.61	down	-2.45	-1.29	AY_T10R42	AY	T10R42	axonogenesis and axon guidance signaling
A_52_P70261	Stat1	20846	Signal transducer and activator of transcription 1	Mm.277406	2.14	down	-2.74	-1.45	AY_T10R42	AY	T10R42	axonogenesis and axon guidance signaling
A_52_P542540	Stat1	20846	Signal transducer and activator of transcription 1	Mm.277406	2.01	down	-2.14	-1.1	AY_T10R42	AY	T10R42	axonogenesis and axon guidance signaling
A_52_P280967	Stk36	269209	Serine/threonine kinase 36 (fused homolog, Drosophila)	Mm.310974	2.47	down	-3.63	-1.86	AY_T10R42	AY	T10R42	axonogenesis and axon guidance signaling
A_51_P396550	Sufu	24069	Suppressor of fused homolog (Drosophila)	Mm.41210	2.45	down	-5.56	-2.48	AY_T10R42	AY	T10R42	axonogenesis and axon guidance signaling
A_51_P267017	Tbr1	21375	T-box brain gene 1	Mm.308525	2.82	down	-4.92	-2.3	AY_T10R42	AY	T10R42	axonogenesis and axon guidance signaling
A_52_P24230	Tlr4	21898	Toll-like receptor 4	Mm.38049	2.16	down	-2.96	-1.57	AY_T10R42	AY	T10R42	axonogenesis and axon guidance signaling
A_51_P168762	Tnfrsf21	94185	Tumor necrosis factor receptor superfamily, member 21	Mm.200792	2.95	down	-3.24	-1.7	AY_T10R42	AY	T10R42	axonogenesis and axon guidance signaling
A_52_P171014	Tnn	329278	Tenascin N	Mm.90140	3.17	down	-4.38	-2.13	AY_T10R42	AY	T10R42	axonogenesis and axon guidance signaling
A_52_P666319	Ttl	69737	Tubulin tyrosine ligase	Mm.33909	2.44	down	-3.06	-1.61	AY_T10R42	AY	T10R42	axonogenesis and axon guidance signaling
A_52_P475052	Ttyh1	57776	Tweety homolog 1 (Drosophila)	Mm.29729	2.2	down	-2.21	-1.15	AY_T10R42	AY	T10R42	axonogenesis and axon guidance signaling
A_52_P451378	Twsg1	65960	Twisted gastrulation homolog 1 (Drosophila)	Mm.10153	3.5	down	-4.61	-2.2	AY_T10R42	AY	T10R42	axonogenesis and axon guidance signaling
A_51_P458816	Ube2b	22210	Ubiquitin-conjugating enzyme E2B, RAD6 homology (S. cerevisiae)	Mm.397314	2.79	down	-2.5	-1.32	AY_T10R42	AY	T10R42	axonogenesis and axon guidance signaling
A_51_P157362	Uhmk1	16589	U2AF homology motif (UHM) kinase 1	Mm.209150	2.52	down	-2.85	-1.51	AY_T10R42	AY	T10R42	axonogenesis and axon guidance signaling
A_52_P140686	Unc5d	210801	Unc-5 homolog D (C. elegans)	Mm.248433	2.62	down	-3.42	-1.77	AY_T10R42	AY	T10R42	axonogenesis and axon guidance signaling
A_52_P258092	Usp33	170822	Ubiquitin specific peptidase 33	Mm.258320	2.04	down	-2.16	-1.11	AY_T10R42	AY	T10R42	axonogenesis and axon guidance signaling
A_52_P625748	Usp33	170822	Ubiquitin specific peptidase 33	Mm.258320	2.35	down	-2.41	-1.27	AY_T10R42	AY	T10R42	axonogenesis and axon guidance signaling
A_52_P251703	Vcan	13003	Versican	Mm.158700	2.5	down	-2.58	-1.37	AY_T10R42	AY	T10R42	axonogenesis and axon guidance signaling
A_52_P891875	Vps16	80743	Vacuolar protein sorting 16 (yeast)	Mm.276092	3	down	-5.95	-2.57	AY_T10R42	AY	T10R42	axonogenesis and axon guidance signaling
A_52_P615192	Wnt16	93735	Wingless-related MMTV integration site 16	Mm.137403	1.56	down	-1.84	-0.88	AY_T10R42	AY	T10R42	axonogenesis and axon guidance signaling
A_51_P162272	Wnt5a	22418	Wingless-related MMTV integration site 5A	Mm.287544	2.39	down	-2.3	-1.2	AY_T10R42	AY	T10R42	axonogenesis and axon guidance signaling
A_51_P427794	Ablim3	319713	Actin binding LIM protein family, member 3	Mm.329478	2.07	up	11.58	3.53	AY_T10R42	AY	T10R42	axonogenesis and axon guidance signaling
A_51_P310523	Ace	11421	Angiotensin I converting enzyme (peptidyl-dipeptidase A) 1	Mm.754	2.5	up	3.15	1.66	AY_T10R42	AY	T10R42	axonogenesis and axon guidance signaling
A_51_P251154	Actb	11461	Actin, beta, cytoplasmic	Mm.328431	1.76	up	1.97	0.97	AY_T10R42	AY	T10R42	axonogenesis and axon guidance signaling
A_51_P406115	Adam10	11487	A disintegrin and metallopeptidase domain 10	Mm.3037	1.69	up	2.39	1.26	AY_T10R42	AY	T10R42	axonogenesis and axon guidance signaling
A_51_P518378	Adam9	11502	A disintegrin and metallopeptidase domain 9 (meltrin gamma)	Mm.28908	1.92	up	2.09	1.07	AY_T10R42	AY	T10R42	axonogenesis and axon guidance signaling
A_52_P55717	Adnp	11538	Activity-dependent neuroprotective protein	Mm.201322	1.51	up	1.94	0.95	AY_T10R42	AY	T10R42	axonogenesis and axon guidance signaling
A_51_P237553	Akt1	11651	Thymoma viral proto-oncogene 1	Mm.6645	1.68	up	2.43	1.28	AY_T10R42	AY	T10R42	axonogenesis and axon guidance signaling
A_51_P125205	Aqp1	11826	Aquaporin 1	Mm.18625	3.49	up	4.36	2.13	AY_T10R42	AY	T10R42	axonogenesis and axon guidance signaling
A_52_P323525	Arhgef11	213498	Rho guanine nucleotide exchange factor (GEF) 11	Mm.287267	2.27	up	2.86	1.51	AY_T10R42	AY	T10R42	axonogenesis and axon guidance signaling
A_51_P502701	Arhgef2	16800	Rho/rac guanine nucleotide exchange factor (GEF) 2	Mm.239329	1.7	up	2.05	1.03	AY_T10R42	AY	T10R42	axonogenesis and axon guidance signaling
A_52_P408145	Arhgef6	73341	Rac/Cdc42 guanine nucleotide exchange factor (GEF) 6	Mm.261443	1.43	up	1.82	0.86	AY_T10R42	AY	T10R42	axonogenesis and axon guidance signaling
A_51_P335014	Arx	11878	Aristaless related homeobox gene (Drosophila)	Mm.275547	3.59	up	4.34	2.12	AY_T10R42	AY	T10R42	axonogenesis and axon guidance signaling
A_52_P625628	Atp9b	50771	ATPase, class II, type 9B	Mm.247138	1.59	up	1.72	0.78	AY_T10R42	AY	T10R42	axonogenesis and axon guidance signaling
A_52_P132174	Atp9b	50771	ATPase, class II, type 9B	Mm.247138	1.77	up	2.49	1.31	AY_T10R42	AY	T10R42	axonogenesis and axon guidance signaling
A_51_P375227	Bcar1	12927	Breast cancer anti-estrogen resistance 1	Mm.3758	2.86	up	3.58	1.84	AY_T10R42	AY	T10R42	axonogenesis and axon guidance signaling
A_52_P299921	Bmp1	12153	Bone morphogenetic protein 1	Mm.27757	1.57	up	2.65	1.41	AY_T10R42	AY	T10R42	axonogenesis and axon guidance signaling
A_51_P408471	Cdipt	52858	CDP-diacylglycerol--inositol 3-phosphatidyltransferase (phosphatidylinositol synthase)	Mm.28219	1.69	up	3.19	1.68	AY_T10R42	AY	T10R42	axonogenesis and axon guidance signaling
A_51_P444447	Cebpd	12609	CCAAT/enhancer binding protein (C/EBP), delta	Mm.347407	1.53	up	2.72	1.45	AY_T10R42	AY	T10R42	axonogenesis and axon guidance signaling
A_52_P593805	Chl1	12661	Cell adhesion molecule with homology to L1CAM	Mm.251288	2.31	up	2.61	1.38	AY_T10R42	AY	T10R42	axonogenesis and axon guidance signaling
A_52_P393577	Chrm1	12669	Cholinergic receptor, muscarinic 1, CNS	Mm.240607	1.64	up	1.98	0.98	AY_T10R42	AY	T10R42	axonogenesis and axon guidance signaling
A_52_P88054	Chrm4	12672	Cholinergic receptor, muscarinic 4	Mm.330405	2.26	up	3.25	1.7	AY_T10R42	AY	T10R42	axonogenesis and axon guidance signaling
A_51_P505384	Cntn4	269784	Contactin 4	Mm.321683	2.4	up	2.82	1.5	AY_T10R42	AY	T10R42	axonogenesis and axon guidance signaling
A_51_P360241	Cort	12854	Cortistatin	Mm.6204	1.53	up	2.57	1.36	AY_T10R42	AY	T10R42	axonogenesis and axon guidance signaling
A_52_P4910	Crhr1	12921	Corticotropin releasing hormone receptor 1	Mm.1892	2.78	up	7.54	2.91	AY_T10R42	AY	T10R42	axonogenesis and axon guidance signaling
A_51_P202964	Csnk2a2	13000	Casein kinase 2, alpha prime polypeptide	Mm.51136	1.39	up	1.97	0.98	AY_T10R42	AY	T10R42	axonogenesis and axon guidance signaling
A_52_P591961	Cyp19a1	13075	Cytochrome P450, family 19, subfamily a, polypeptide 1	Mm.5199	1.55	up	2.24	1.16	AY_T10R42	AY	T10R42	axonogenesis and axon guidance signaling
A_51_P180492	Dbp	13170	D site albumin promoter binding protein	Mm.378235	1.41	up	1.68	0.74	AY_T10R42	AY	T10R42	axonogenesis and axon guidance signaling
A_52_P217807	Dclk1	13175	Doublecortin-like kinase 1	Mm.295263	2.11	up	2.1	1.07	AY_T10R42	AY	T10R42	axonogenesis and axon guidance signaling
A_52_P563818	Dclk1	13175	Doublecortin-like kinase 1	Mm.295263	1.37	up	3.54	1.82	AY_T10R42	AY	T10R42	axonogenesis and axon guidance signaling
A_52_P155346	Draxin	NA	NA	NA	2.04	up	3.48	1.8	AY_T10R42	AY	T10R42	axonogenesis and axon guidance signaling
A_52_P320711	Dynlt1b	NA	NA	NA	2.04	up	2.4	1.27	AY_T10R42	AY	T10R42	axonogenesis and axon guidance signaling
A_51_P384718	Efna4	13639	Ephrin A4	Mm.16332	2.18	up	2.87	1.52	AY_T10R42	AY	T10R42	axonogenesis and axon guidance signaling
A_52_P411601	Ep300	328572	E1A binding protein p300	Mm.258397	2.25	up	2.88	1.53	AY_T10R42	AY	T10R42	axonogenesis and axon guidance signaling
A_51_P334199	Ephb3	13845	Eph receptor B3	Mm.6972	2.41	up	2.56	1.36	AY_T10R42	AY	T10R42	axonogenesis and axon guidance signaling
A_51_P230382	Etv4	18612	Ets variant gene 4 (E1A enhancer binding protein, E1AF)	Mm.5025	1.44	up	2.83	1.5	AY_T10R42	AY	T10R42	axonogenesis and axon guidance signaling
A_52_P259335	Fkbp15	338355	FK506 binding protein 15	Mm.357792	1.67	up	2.57	1.36	AY_T10R42	AY	T10R42	axonogenesis and axon guidance signaling
A_52_P488471	Fkbp1a	14225	FK506 binding protein 1a	Mm.278458	1.49	up	2.31	1.21	AY_T10R42	AY	T10R42	axonogenesis and axon guidance signaling
A_52_P503181	Foxj2	60611	Forkhead box J2	Mm.87142	1.66	up	2.37	1.25	AY_T10R42	AY	T10R42	axonogenesis and axon guidance signaling
A_52_P329256	Fxn	14297	Frataxin	Mm.7319	1.36	up	1.85	0.88	AY_T10R42	AY	T10R42	axonogenesis and axon guidance signaling
A_51_P452977	Gad2	14417	Glutamic acid decarboxylase 2	Mm.4784	2.33	up	2.67	1.42	AY_T10R42	AY	T10R42	axonogenesis and axon guidance signaling
A_51_P385906	Gna12	14673	Guanine nucleotide binding protein, alpha 12	Mm.370185	2.42	up	2.33	1.22	AY_T10R42	AY	T10R42	axonogenesis and axon guidance signaling
A_52_P51024	Gna15	14676	Guanine nucleotide binding protein, alpha 15	Mm.1546	4.71	up	7.84	2.97	AY_T10R42	AY	T10R42	axonogenesis and axon guidance signaling
A_51_P367837	Gnai1	14677	Guanine nucleotide binding protein, alpha inhibiting 1	Mm.254629	1.41	up	2.38	1.25	AY_T10R42	AY	T10R42	axonogenesis and axon guidance signaling
A_52_P404108	Gnb2l1	14694	Guanine nucleotide binding protein (G protein), beta polypeptide 2 like 1	Mm.5305	2.14	up	2.27	1.18	AY_T10R42	AY	T10R42	axonogenesis and axon guidance signaling
A_51_P136355	Gng11	66066	Guanine nucleotide binding protein (G protein), gamma 11	Mm.25547	2.54	up	2.82	1.5	AY_T10R42	AY	T10R42	axonogenesis and axon guidance signaling
A_52_P340665	Gng3	14704	Guanine nucleotide binding protein (G protein), gamma 3 subunit	Mm.329700	1.41	up	1.75	0.81	AY_T10R42	AY	T10R42	axonogenesis and axon guidance signaling
A_52_P60243	Grik3	14807	Glutamate receptor, ionotropic, kainate 3	Mm.448570	2.17	up	3.49	1.8	AY_T10R42	AY	T10R42	axonogenesis and axon guidance signaling
A_51_P229869	Grin2b	14812	Glutamate receptor, ionotropic, NMDA2B (epsilon 2)	Mm.436649	1.76	up	3.11	1.64	AY_T10R42	AY	T10R42	axonogenesis and axon guidance signaling
A_52_P571350	H19	14955	H19 fetal liver mRNA	Mm.14802	1.5	up	2.11	1.08	AY_T10R42	AY	T10R42	axonogenesis and axon guidance signaling
A_52_P223495	Itga4	16401	Integrin alpha 4	Mm.31903	2.4	up	4.17	2.06	AY_T10R42	AY	T10R42	axonogenesis and axon guidance signaling
A_51_P327796	Itgb5	16419	Integrin beta 5	Mm.6424	2.05	up	2.3	1.2	AY_T10R42	AY	T10R42	axonogenesis and axon guidance signaling
A_52_P396498	Itsn1	16443	Intersectin 1 (SH3 domain protein 1A)	Mm.40546	1.72	up	1.89	0.92	AY_T10R42	AY	T10R42	axonogenesis and axon guidance signaling
A_51_P483231	Jak2	16452	Janus kinase 2	Mm.275839	1.66	up	3.35	1.75	AY_T10R42	AY	T10R42	axonogenesis and axon guidance signaling
A_51_P233088	Lhx4	16872	LIM homeobox protein 4	Mm.103624	1.97	up	3.21	1.68	AY_T10R42	AY	T10R42	axonogenesis and axon guidance signaling
A_51_P484030	Limk1	16885	LIM-domain containing, protein kinase	Mm.15409	3.05	up	2.92	1.55	AY_T10R42	AY	T10R42	axonogenesis and axon guidance signaling
A_52_P243249	Mapk3	26417	Mitogen activated protein kinase 3	Mm.8385	2.6	up	2.91	1.54	AY_T10R42	AY	T10R42	axonogenesis and axon guidance signaling
A_51_P158628	Mapk3	26417	Mitogen activated protein kinase 3	Mm.8385	1.93	up	2.29	1.2	AY_T10R42	AY	T10R42	axonogenesis and axon guidance signaling
A_51_P208769	Metrn	70083	Meteorin, glial cell differentiation regulator	Mm.41925	1.76	up	1.9	0.92	AY_T10R42	AY	T10R42	axonogenesis and axon guidance signaling
A_52_P321733	Mif	17319	Macrophage migration inhibitory factor	Mm.2326	1.41	up	1.77	0.82	AY_T10R42	AY	T10R42	axonogenesis and axon guidance signaling
A_51_P476660	Mllt4	17356	Myeloid/lymphoid or mixed lineage-leukemia translocation to 4 homolog (Drosophila)	Mm.59167	2.42	up	2.55	1.35	AY_T10R42	AY	T10R42	axonogenesis and axon guidance signaling
A_51_P341736	Mmp2	17390	Matrix metallopeptidase 2	Mm.29564	1.63	up	2.97	1.57	AY_T10R42	AY	T10R42	axonogenesis and axon guidance signaling
A_51_P392928	Mthfd1	108156	Methylenetetrahydrofolate dehydrogenase (NADP+ dependent), methenyltetrahydrofolate cyclohydrolase, formyltetrahydrofolate synthase	Mm.29584	1.44	up	2.29	1.2	AY_T10R42	AY	T10R42	axonogenesis and axon guidance signaling
A_52_P385139	Mtpn	14489	Myotrophin	Mm.182746	2.44	up	4.52	2.18	AY_T10R42	AY	T10R42	axonogenesis and axon guidance signaling
A_52_P278549	Myc	17869	Myelocytomatosis oncogene	Mm.2444	2.63	up	4.03	2.01	AY_T10R42	AY	T10R42	axonogenesis and axon guidance signaling
A_51_P483690	Napb	17957	N-ethylmaleimide sensitive fusion protein attachment protein beta	Mm.274308	1.79	up	2.23	1.16	AY_T10R42	AY	T10R42	axonogenesis and axon guidance signaling
A_52_P613255	Ncam1	17967	Neural cell adhesion molecule 1	Mm.4974	2.4	up	4.68	2.23	AY_T10R42	AY	T10R42	axonogenesis and axon guidance signaling
A_52_P382754	Ncam1	17967	Neural cell adhesion molecule 1	Mm.4974	2.39	up	3.72	1.89	AY_T10R42	AY	T10R42	axonogenesis and axon guidance signaling
A_52_P628171	Nfatc2	18019	Nuclear factor of activated T-cells, cytoplasmic, calcineurin-dependent 2	Mm.116802	2.74	up	3.21	1.68	AY_T10R42	AY	T10R42	axonogenesis and axon guidance signaling
A_52_P342159	Nfatc4	73181	Nuclear factor of activated T-cells, cytoplasmic, calcineurin-dependent 4	Mm.27908	3.58	up	3.56	1.83	AY_T10R42	AY	T10R42	axonogenesis and axon guidance signaling
A_52_P622614	Nfatc4	73181	Nuclear factor of activated T-cells, cytoplasmic, calcineurin-dependent 4	Mm.27908	3.19	up	3.28	1.71	AY_T10R42	AY	T10R42	axonogenesis and axon guidance signaling
A_52_P223626	Olig2	50913	Oligodendrocyte transcription factor 2	Mm.37289	1.55	up	2.81	1.49	AY_T10R42	AY	T10R42	axonogenesis and axon guidance signaling
A_51_P506733	P2rx7	18439	Purinergic receptor P2X, ligand-gated ion channel, 7	Mm.42026	2.33	up	2.46	1.3	AY_T10R42	AY	T10R42	axonogenesis and axon guidance signaling
A_52_P264790	Pdgfd	71785	Platelet-derived growth factor, D polypeptide	Mm.390122	1.54	up	2.08	1.06	AY_T10R42	AY	T10R42	axonogenesis and axon guidance signaling
A_51_P168412	Pdia3	14827	Protein disulfide isomerase associated 3	Mm.263177	1.96	up	2.72	1.45	AY_T10R42	AY	T10R42	axonogenesis and axon guidance signaling
A_51_P399593	Phr1	105689	Pam, highwire, rpm 1	Mm.6478	1.61	up	1.84	0.88	AY_T10R42	AY	T10R42	axonogenesis and axon guidance signaling
A_51_P417725	Pik3r2	18709	Phosphatidylinositol 3-kinase, regulatory subunit, polypeptide 2 (p85 beta)	Mm.12945	1.55	up	1.7	0.76	AY_T10R42	AY	T10R42	axonogenesis and axon guidance signaling
A_52_P215106	Pik3r6	NA	NA	NA	2.01	up	3.31	1.73	AY_T10R42	AY	T10R42	axonogenesis and axon guidance signaling
A_51_P236042	Plcb3	18797	Phospholipase C, beta 3	Mm.273204	1.92	up	3.51	1.81	AY_T10R42	AY	T10R42	axonogenesis and axon guidance signaling
A_51_P377035	Plcg1	18803	Phospholipase C, gamma 1	Mm.44463	1.92	up	2.66	1.41	AY_T10R42	AY	T10R42	axonogenesis and axon guidance signaling
A_52_P678942	Plxnb2	140570	Plexin B2	Mm.267514	1.51	up	1.93	0.95	AY_T10R42	AY	T10R42	axonogenesis and axon guidance signaling
A_51_P389624	Pou4f2	18997	POU domain, class 4, transcription factor 2	Mm.234261	1.38	up	4.31	2.11	AY_T10R42	AY	T10R42	axonogenesis and axon guidance signaling
A_51_P106799	Pparg	19016	Peroxisome proliferator activated receptor gamma	Mm.3020	3.17	up	3.17	1.66	AY_T10R42	AY	T10R42	axonogenesis and axon guidance signaling
A_52_P540434	Ppp1cc	19047	Protein phosphatase 1, catalytic subunit, gamma isoform	Mm.280784	1.7	up	1.75	0.81	AY_T10R42	AY	T10R42	axonogenesis and axon guidance signaling
A_51_P256818	Ppp3cb	19056	Protein phosphatase 3, catalytic subunit, beta isoform	Mm.274432	1.6	up	1.83	0.87	AY_T10R42	AY	T10R42	axonogenesis and axon guidance signaling
A_51_P121818	Prkag1	19082	Protein kinase, AMP-activated, gamma 1 non-catalytic subunit	Mm.6670	1.89	up	2.86	1.51	AY_T10R42	AY	T10R42	axonogenesis and axon guidance signaling
A_52_P315837	Prx	19153	Periaxin	Mm.10119	1.74	up	5.73	2.52	AY_T10R42	AY	T10R42	axonogenesis and axon guidance signaling
A_52_P359381	Ptk2	14083	PTK2 protein tyrosine kinase 2	Mm.254494	4.48	up	6.3	2.66	AY_T10R42	AY	T10R42	axonogenesis and axon guidance signaling
A_52_P446043	Ptprk	19272	Protein tyrosine phosphatase, receptor type, K	Mm.332303	3.13	up	4.48	2.16	AY_T10R42	AY	T10R42	axonogenesis and axon guidance signaling
A_52_P350664	Pygb	110078	Brain glycogen phosphorylase	Mm.222584	2.2	up	2.65	1.4	AY_T10R42	AY	T10R42	axonogenesis and axon guidance signaling
A_52_P158211	Qk	19317	Quaking	Mm.384135	1.32	up	2.66	1.41	AY_T10R42	AY	T10R42	axonogenesis and axon guidance signaling
A_51_P351948	Rap1a	109905	RAS-related protein-1a	Mm.458171	1.43	up	2	1	AY_T10R42	AY	T10R42	axonogenesis and axon guidance signaling
A_52_P731018	Rapgef4	56508	Rap guanine nucleotide exchange factor (GEF) 4	Mm.196153	1.4	up	2.54	1.34	AY_T10R42	AY	T10R42	axonogenesis and axon guidance signaling
A_52_P1060860	Rapgef4	56508	Rap guanine nucleotide exchange factor (GEF) 4	Mm.196153	1.36	up	2.44	1.28	AY_T10R42	AY	T10R42	axonogenesis and axon guidance signaling
A_52_P292498	Rapgef4	56508	Rap guanine nucleotide exchange factor (GEF) 4	Mm.196153	1.33	up	1.71	0.78	AY_T10R42	AY	T10R42	axonogenesis and axon guidance signaling
A_51_P103229	Rest	19712	RE1-silencing transcription factor	Mm.28840	1.5	up	2.97	1.57	AY_T10R42	AY	T10R42	axonogenesis and axon guidance signaling
A_52_P522134	Rgs3	50780	Regulator of G-protein signaling 3	Mm.286753	1.38	up	10.1	3.34	AY_T10R42	AY	T10R42	axonogenesis and axon guidance signaling
A_51_P211980	Rgs3	50780	Regulator of G-protein signaling 3	Mm.286753	1.7	up	2.05	1.03	AY_T10R42	AY	T10R42	axonogenesis and axon guidance signaling
A_52_P125550	Rhod	11854	Ras homolog gene family, member D	Mm.27701	1.31	up	2.81	1.49	AY_T10R42	AY	T10R42	axonogenesis and axon guidance signaling
A_51_P236175	Rit1	19769	Ras-like without CAAX 1	Mm.4009	2.33	up	2.29	1.19	AY_T10R42	AY	T10R42	axonogenesis and axon guidance signaling
A_52_P383137	Rnd1	223881	Rho family GTPase 1	Mm.274010	2.44	up	4.14	2.05	AY_T10R42	AY	T10R42	axonogenesis and axon guidance signaling
A_52_P635182	Rras	20130	Harvey rat sarcoma oncogene, subgroup R	Mm.389894	3.02	up	2.97	1.57	AY_T10R42	AY	T10R42	axonogenesis and axon guidance signaling
A_52_P558859	Rras2	66922	Related RAS viral (r-ras) oncogene homolog 2	Mm.276572	1.6	up	3.45	1.79	AY_T10R42	AY	T10R42	axonogenesis and axon guidance signaling
A_52_P939770	Sacm1l	83493	SAC1 (suppressor of actin mutations 1, homolog)-like (S. cerevisiae)	Mm.273671	1.35	up	1.7	0.76	AY_T10R42	AY	T10R42	axonogenesis and axon guidance signaling
A_52_P210781	Scn3a	20269	Sodium channel, voltage-gated, type III, alpha	Mm.330256	2.36	up	3.97	1.99	AY_T10R42	AY	T10R42	axonogenesis and axon guidance signaling
A_52_P439407	Sema3e	20349	Sema domain, immunoglobulin domain (Ig), short basic domain, secreted, (semaphorin) 3E	Mm.134093	2.09	up	4.41	2.14	AY_T10R42	AY	T10R42	axonogenesis and axon guidance signaling
A_52_P409076	Sema5a	20356	Sema domain, seven thrombospondin repeats (type 1 and type 1-like), transmembrane domain (TM) and short cytoplasmic domain, (semaphorin) 5A	Mm.260374	2.03	up	2.08	1.06	AY_T10R42	AY	T10R42	axonogenesis and axon guidance signaling
A_51_P417952	Sema6b	20359	Sema domain, transmembrane domain (TM), and cytoplasmic domain, (semaphorin) 6B	Mm.8029	2.11	up	3.5	1.81	AY_T10R42	AY	T10R42	axonogenesis and axon guidance signaling
A_51_P101388	Slit1	20562	Slit homolog 1 (Drosophila)	Mm.40322	2.64	up	4.94	2.3	AY_T10R42	AY	T10R42	axonogenesis and axon guidance signaling
A_51_P503822	Slitrk6	239250	SLIT and NTRK-like family, member 6	Mm.49728	1.44	up	1.96	0.97	AY_T10R42	AY	T10R42	axonogenesis and axon guidance signaling
A_51_P258766	Smo	319757	Smoothened homolog (Drosophila)	Mm.29279	1.93	up	4.11	2.04	AY_T10R42	AY	T10R42	axonogenesis and axon guidance signaling
A_51_P434995	Srcin1	NA	NA	NA	4.38	up	9.54	3.25	AY_T10R42	AY	T10R42	axonogenesis and axon guidance signaling
A_52_P454622	Srgap1	117600	SLIT-ROBO Rho GTPase activating protein 1	Mm.288698	1.32	up	2.11	1.07	AY_T10R42	AY	T10R42	axonogenesis and axon guidance signaling
A_51_P238165	Sstr2	20606	Somatostatin receptor 2	Mm.454968	1.75	up	3.2	1.68	AY_T10R42	AY	T10R42	axonogenesis and axon guidance signaling
A_52_P505218	Stat1	20846	Signal transducer and activator of transcription 1	Mm.277406	1.35	up	2.06	1.05	AY_T10R42	AY	T10R42	axonogenesis and axon guidance signaling
A_51_P167754	Stk11	20869	Serine/threonine kinase 11	Mm.135645	1.56	up	1.84	0.88	AY_T10R42	AY	T10R42	axonogenesis and axon guidance signaling
A_52_P439085	Stk24	223255	Serine/threonine kinase 24 (STE20 homolog, yeast)	Mm.390756	1.66	up	2.07	1.05	AY_T10R42	AY	T10R42	axonogenesis and axon guidance signaling
A_52_P70395	Stk36	269209	Serine/threonine kinase 36 (fused homolog, Drosophila)	Mm.310974	1.47	up	2.64	1.4	AY_T10R42	AY	T10R42	axonogenesis and axon guidance signaling
A_52_P319161	Stmn1	16765	Stathmin 1	Mm.378957	1.5	up	2	1	AY_T10R42	AY	T10R42	axonogenesis and axon guidance signaling
A_51_P187184	Taok2	381921	TAO kinase 2	Mm.259634	1.65	up	2.56	1.35	AY_T10R42	AY	T10R42	axonogenesis and axon guidance signaling
A_51_P317640	Tgfb2	21808	Transforming growth factor, beta 2	Mm.18213	1.45	up	3.44	1.78	AY_T10R42	AY	T10R42	axonogenesis and axon guidance signaling
A_51_P394612	Tiam1	21844	T-cell lymphoma invasion and metastasis 1	Mm.310902	2.72	up	5.02	2.33	AY_T10R42	AY	T10R42	axonogenesis and axon guidance signaling
A_51_P131408	Tnfrsf12a	27279	Tumor necrosis factor receptor superfamily, member 12a	Mm.28518	1.94	up	2.37	1.25	AY_T10R42	AY	T10R42	axonogenesis and axon guidance signaling
A_51_P317695	Trpc3	22065	Transient receptor potential cation channel, subfamily C, member 3	Mm.74363	1.34	up	3.14	1.65	AY_T10R42	AY	T10R42	axonogenesis and axon guidance signaling
A_52_P503809	Tuba1c	22146	Tubulin, alpha 1C	Mm.88212	1.89	up	1.92	0.94	AY_T10R42	AY	T10R42	axonogenesis and axon guidance signaling
A_52_P676271	Tuba4a	22145	Tubulin, alpha 4A	Mm.1155	1.41	up	1.71	0.77	AY_T10R42	AY	T10R42	axonogenesis and axon guidance signaling
A_51_P514300	Tuba4a	22145	Tubulin, alpha 4A	Mm.1155	2.64	up	2.69	1.43	AY_T10R42	AY	T10R42	axonogenesis and axon guidance signaling
A_51_P514256	Tubb2b	73710	Tubulin, beta 2b	Mm.379227	1.31	up	2.32	1.21	AY_T10R42	AY	T10R42	axonogenesis and axon guidance signaling
A_51_P381381	Tubb3	22152	Tubulin, beta 3	Mm.40068	1.94	up	2.1	1.07	AY_T10R42	AY	T10R42	axonogenesis and axon guidance signaling
A_52_P454950	Ube2b	22210	Ubiquitin-conjugating enzyme E2B, RAD6 homology (S. cerevisiae)	Mm.397314	1.44	up	3.55	1.83	AY_T10R42	AY	T10R42	axonogenesis and axon guidance signaling
A_51_P342327	Ucn3	83428	Urocortin 3	Mm.313662	1.68	up	2.39	1.25	AY_T10R42	AY	T10R42	axonogenesis and axon guidance signaling
A_52_P681625	Uhmk1	16589	U2AF homology motif (UHM) kinase 1	Mm.209150	1.95	up	4.85	2.28	AY_T10R42	AY	T10R42	axonogenesis and axon guidance signaling
A_52_P630877	Ulk1	22241	Unc-51 like kinase 1 (C. elegans)	Mm.271898	1.74	up	2.03	1.02	AY_T10R42	AY	T10R42	axonogenesis and axon guidance signaling
A_52_P226137	Ulk2	29869	Unc-51 like kinase 2 (C. elegans)	Mm.162025	1.52	up	3	1.58	AY_T10R42	AY	T10R42	axonogenesis and axon guidance signaling
A_52_P294955	Utrn	22288	Utrophin	Mm.331784	3.68	up	3.65	1.87	AY_T10R42	AY	T10R42	axonogenesis and axon guidance signaling
A_52_P257071	Utrn	22288	Utrophin	Mm.331784	1.85	up	2.2	1.14	AY_T10R42	AY	T10R42	axonogenesis and axon guidance signaling
A_51_P179131	Vasp	22323	Vasodilator-stimulated phosphoprotein	Mm.9684	1.97	up	3.27	1.71	AY_T10R42	AY	T10R42	axonogenesis and axon guidance signaling
A_52_P638895	Vegfa	22339	Vascular endothelial growth factor A	Mm.282184	1.51	up	2.83	1.5	AY_T10R42	AY	T10R42	axonogenesis and axon guidance signaling
A_51_P408234	Vps16	80743	Vacuolar protein sorting 16 (yeast)	Mm.276092	2.29	up	2.43	1.28	AY_T10R42	AY	T10R42	axonogenesis and axon guidance signaling
A_51_P411225	Wipf1	215280	WAS/WASL interacting protein family, member 1	Mm.223504	2.67	up	4.46	2.16	AY_T10R42	AY	T10R42	axonogenesis and axon guidance signaling
A_51_P171616	Wnt10a	22409	Wingless related MMTV integration site 10a	Mm.5130	1.55	up	2.25	1.17	AY_T10R42	AY	T10R42	axonogenesis and axon guidance signaling
A_51_P137991	Wnt5b	22419	Wingless-related MMTV integration site 5B	Mm.321818	4.09	up	6.13	2.62	AY_T10R42	AY	T10R42	axonogenesis and axon guidance signaling
A_51_P398343	Zfp148	22661	Zinc finger protein 148	Mm.392667	1.48	up	3.87	1.95	AY_T10R42	AY	T10R42	axonogenesis and axon guidance signaling
A_51_P115027	Afg3l2	69597	AFG3(ATPase family gene 3)-like 2 (yeast)	Mm.426052	3.38	down	-4.18	-2.06	AY_T10R42	AY	T10R42	circadian clock and rhythm
A_52_P84015	Arnt	11863	Aryl hydrocarbon receptor nuclear translocator	Mm.250265	1.81	down	-1.9	-0.93	AY_T10R42	AY	T10R42	circadian clock and rhythm
A_52_P61188	Arntl2	272322	Aryl hydrocarbon receptor nuclear translocator-like 2	Mm.333500	2.92	down	-3.65	-1.87	AY_T10R42	AY	T10R42	circadian clock and rhythm
A_51_P163015	Arntl2	272322	Aryl hydrocarbon receptor nuclear translocator-like 2	Mm.333500	1.49	down	-1.97	-0.98	AY_T10R42	AY	T10R42	circadian clock and rhythm
A_51_P388872	Atf2	11909	Activating transcription factor 2	Mm.209903	2.5	down	-2.24	-1.16	AY_T10R42	AY	T10R42	circadian clock and rhythm
A_51_P152102	Atoh7	53404	Atonal homolog 7 (Drosophila)	Mm.228661	1.93	down	-3.36	-1.75	AY_T10R42	AY	T10R42	circadian clock and rhythm
A_52_P644692	Atxn2	20239	Ataxin 2	Mm.260900	2.24	down	-2.43	-1.28	AY_T10R42	AY	T10R42	circadian clock and rhythm
A_52_P208649	Cartpt	27220	CART prepropeptide	Mm.75498	1.89	down	-3.4	-1.77	AY_T10R42	AY	T10R42	circadian clock and rhythm
A_52_P161365	Clock	12753	Circadian locomoter output cycles kaput	Mm.3552	3.66	down	-3.81	-1.93	AY_T10R42	AY	T10R42	circadian clock and rhythm
A_52_P334677	Clock	12753	Circadian locomoter output cycles kaput	Mm.3552	2.45	down	-2.84	-1.51	AY_T10R42	AY	T10R42	circadian clock and rhythm
A_51_P302204	Cry1	12952	Cryptochrome 1 (photolyase-like)	Mm.26237	3.06	down	-2.81	-1.49	AY_T10R42	AY	T10R42	circadian clock and rhythm
A_52_P420500	Cry1	12952	Cryptochrome 1 (photolyase-like)	Mm.26237	2.58	down	-3.29	-1.72	AY_T10R42	AY	T10R42	circadian clock and rhythm
A_52_P248378	Cry2	12953	Cryptochrome 2 (photolyase-like)	Mm.254181	2.92	down	-3.16	-1.66	AY_T10R42	AY	T10R42	circadian clock and rhythm
A_52_P153721	Dlg4	13385	Discs, large homolog 4 (Drosophila)	Mm.27256	4.53	down	-9.05	-3.18	AY_T10R42	AY	T10R42	circadian clock and rhythm
A_51_P304029	Ep300	328572	E1A binding protein p300	Mm.258397	2.48	down	-3.73	-1.9	AY_T10R42	AY	T10R42	circadian clock and rhythm
A_52_P179662	Ep300	328572	E1A binding protein p300	Mm.258397	2.97	down	-3.56	-1.83	AY_T10R42	AY	T10R42	circadian clock and rhythm
A_52_P512301	Hes6	55927	Hairy and enhancer of split 6 (Drosophila)	Mm.280029	1.31	down	-1.99	-1	AY_T10R42	AY	T10R42	circadian clock and rhythm
A_52_P49233	Hif1an	319594	Hypoxia-inducible factor 1, alpha subunit inhibitor	Mm.145278	1.56	down	-1.79	-0.84	AY_T10R42	AY	T10R42	circadian clock and rhythm
A_51_P104290	Kcnd3	56543	Potassium voltage-gated channel, Shal-related family, member 3	Mm.44530	1.94	down	-2.23	-1.16	AY_T10R42	AY	T10R42	circadian clock and rhythm
A_52_P558382	Mapk8	26419	Mitogen activated protein kinase 8	Mm.21495	4.39	down	-6.18	-2.63	AY_T10R42	AY	T10R42	circadian clock and rhythm
A_52_P656845	Mtnr1a	17773	Melatonin receptor 1A	Mm.5133	1.64	down	-3.66	-1.87	AY_T10R42	AY	T10R42	circadian clock and rhythm
A_51_P338476	Mtnr1b	244701	Melatonin receptor 1B	Mm.222631	2	down	-3.7	-1.89	AY_T10R42	AY	T10R42	circadian clock and rhythm
A_52_P487598	Ncor1	20185	Nuclear receptor co-repressor 1	Mm.271814	1.96	down	-2.26	-1.18	AY_T10R42	AY	T10R42	circadian clock and rhythm
A_51_P237040	Nog	18121	Noggin	Mm.135266	3.78	down	-5.16	-2.37	AY_T10R42	AY	T10R42	circadian clock and rhythm
A_51_P463018	Nrxn1	18189	Neurexin I	Mm.312068	2.14	down	-4.12	-2.04	AY_T10R42	AY	T10R42	circadian clock and rhythm
A_51_P396719	Prokr2	246313	Prokineticin receptor 2	Mm.283777	1.38	down	-1.83	-0.87	AY_T10R42	AY	T10R42	circadian clock and rhythm
A_51_P255945	Rps6ka5	73086	Ribosomal protein S6 kinase, polypeptide 5	Mm.220417	2.67	down	-2.66	-1.41	AY_T10R42	AY	T10R42	circadian clock and rhythm
A_51_P141152	Sirt1	93759	Sirtuin 1 ((silent mating type information regulation 2, homolog) 1 (S. cerevisiae)	Mm.351459	1.37	down	-2.04	-1.03	AY_T10R42	AY	T10R42	circadian clock and rhythm
A_51_P416215	Sirt6	50721	Sirtuin 6 (silent mating type information regulation 2, homolog) 6 (S. cerevisiae)	Mm.25643	2.79	down	-2.57	-1.36	AY_T10R42	AY	T10R42	circadian clock and rhythm
A_52_P173309	Tef	21685	Thyrotroph embryonic factor	Mm.270278	1.82	down	-2.49	-1.32	AY_T10R42	AY	T10R42	circadian clock and rhythm
A_52_P1068320	Tnfrsf11a	21934	Tumor necrosis factor receptor superfamily, member 11a	Mm.6251	2.48	down	-2.7	-1.43	AY_T10R42	AY	T10R42	circadian clock and rhythm
A_51_P473205	Vipr2	22355	Vasoactive intestinal peptide receptor 2	Mm.439700	2.13	down	-2.6	-1.38	AY_T10R42	AY	T10R42	circadian clock and rhythm
A_51_P473533	Ahcy	269378	S-adenosylhomocysteine hydrolase	Mm.330692	1.45	up	1.67	0.74	AY_T10R42	AY	T10R42	circadian clock and rhythm
A_51_P237553	Akt1	11651	Thymoma viral proto-oncogene 1	Mm.6645	1.68	up	2.43	1.28	AY_T10R42	AY	T10R42	circadian clock and rhythm
A_51_P360241	Cort	12854	Cortistatin	Mm.6204	1.53	up	2.57	1.36	AY_T10R42	AY	T10R42	circadian clock and rhythm
A_51_P180492	Dbp	13170	D site albumin promoter binding protein	Mm.378235	1.41	up	1.68	0.74	AY_T10R42	AY	T10R42	circadian clock and rhythm
A_52_P587611	E2f1	13555	E2F transcription factor 1	Mm.18036	1.52	up	2.19	1.13	AY_T10R42	AY	T10R42	circadian clock and rhythm
A_52_P411601	Ep300	328572	E1A binding protein p300	Mm.258397	2.25	up	2.88	1.53	AY_T10R42	AY	T10R42	circadian clock and rhythm
A_51_P229869	Grin2b	14812	Glutamate receptor, ionotropic, NMDA2B (epsilon 2)	Mm.436649	1.76	up	3.11	1.64	AY_T10R42	AY	T10R42	circadian clock and rhythm
A_51_P200083	Grina	66168	Glutamate receptor, ionotropic, N-methyl D-asparate-associated protein 1 (glutamate binding)	Mm.41665	1.31	up	2.28	1.19	AY_T10R42	AY	T10R42	circadian clock and rhythm
A_51_P483089	Hdac3	15183	Histone deacetylase 3	Mm.20521	1.6	up	3.18	1.67	AY_T10R42	AY	T10R42	circadian clock and rhythm
A_51_P521171	Hif1an	319594	Hypoxia-inducible factor 1, alpha subunit inhibitor	Mm.145278	1.6	up	2.64	1.4	AY_T10R42	AY	T10R42	circadian clock and rhythm
A_52_P157704	Hs3st2	195646	Heparan sulfate (glucosamine) 3-O-sulfotransferase 2	Mm.247449	1.73	up	3.21	1.68	AY_T10R42	AY	T10R42	circadian clock and rhythm
A_51_P506417	Krt14	16664	Keratin 14	Mm.439898	1.89	up	2.26	1.18	AY_T10R42	AY	T10R42	circadian clock and rhythm
A_52_P427024	Ldlr	16835	Low density lipoprotein receptor	Mm.3213	1.83	up	1.9	0.93	AY_T10R42	AY	T10R42	circadian clock and rhythm
A_52_P243249	Mapk3	26417	Mitogen activated protein kinase 3	Mm.8385	2.6	up	2.91	1.54	AY_T10R42	AY	T10R42	circadian clock and rhythm
A_51_P158628	Mapk3	26417	Mitogen activated protein kinase 3	Mm.8385	1.93	up	2.29	1.2	AY_T10R42	AY	T10R42	circadian clock and rhythm
A_51_P387235	Nampt	NA	NA	NA	2.95	up	3.52	1.82	AY_T10R42	AY	T10R42	circadian clock and rhythm
A_51_P457744	Ncor1	20185	Nuclear receptor co-repressor 1	Mm.271814	1.35	up	3.57	1.83	AY_T10R42	AY	T10R42	circadian clock and rhythm
A_52_P315837	Prx	19153	Periaxin	Mm.10119	1.74	up	5.73	2.52	AY_T10R42	AY	T10R42	circadian clock and rhythm
A_51_P385993	Rela	19697	V-rel reticuloendotheliosis viral oncogene homolog A (avian)	Mm.249966	1.71	up	2.12	1.08	AY_T10R42	AY	T10R42	circadian clock and rhythm
A_52_P619761	Set	56086	SET translocation	Mm.326055	1.69	up	1.79	0.84	AY_T10R42	AY	T10R42	circadian clock and rhythm
A_52_P138727	Sirt7	209011	Sirtuin 7 (silent mating type information regulation 2, homolog) 7 (S. cerevisiae)	Mm.292957	1.86	up	2.48	1.31	AY_T10R42	AY	T10R42	circadian clock and rhythm
A_52_P192426	Tnfrsf1a	21937	Tumor necrosis factor receptor superfamily, member 1a	Mm.1258	2.05	up	2.15	1.1	AY_T10R42	AY	T10R42	circadian clock and rhythm
A_52_P638895	Vegfa	22339	Vascular endothelial growth factor A	Mm.282184	1.51	up	2.83	1.5	AY_T10R42	AY	T10R42	circadian clock and rhythm
A_52_P240170	Adcy1	432530	Adenylate cyclase 1	Mm.259733	2.71	down	-2.57	-1.36	AY_T10R42	AY	T10R42	Corticotropin Releasing Hormone Signaling
A_51_P409900	Adcy1	432530	Adenylate cyclase 1	Mm.259733	2.15	down	-2.33	-1.22	AY_T10R42	AY	T10R42	Corticotropin Releasing Hormone Signaling
A_52_P449208	Adcy5	224129	Adenylate cyclase 5	Mm.41137	2.82	down	-3.31	-1.73	AY_T10R42	AY	T10R42	Corticotropin Releasing Hormone Signaling
A_51_P303061	Adcy8	11514	Adenylate cyclase 8	Mm.1425	1.4	down	-2.73	-1.45	AY_T10R42	AY	T10R42	Corticotropin Releasing Hormone Signaling
A_51_P388872	Atf2	11909	Activating transcription factor 2	Mm.209903	2.5	down	-2.24	-1.16	AY_T10R42	AY	T10R42	Corticotropin Releasing Hormone Signaling
A_51_P261991	Bdnf	12064	Brain derived neurotrophic factor	Mm.1442	1.58	down	-2.02	-1.01	AY_T10R42	AY	T10R42	Corticotropin Releasing Hormone Signaling
A_52_P956363	Braf	109880	Braf transforming gene	Mm.245513	1.98	down	-2.92	-1.55	AY_T10R42	AY	T10R42	Corticotropin Releasing Hormone Signaling
A_52_P163176	Braf	109880	Braf transforming gene	Mm.245513	1.52	down	-1.72	-0.78	AY_T10R42	AY	T10R42	Corticotropin Releasing Hormone Signaling
A_52_P224104	Calm1	12313	Calmodulin 1	Mm.285993	2.72	down	-2.67	-1.42	AY_T10R42	AY	T10R42	Corticotropin Releasing Hormone Signaling
A_51_P304029	Ep300	328572	E1A binding protein p300	Mm.258397	2.48	down	-3.73	-1.9	AY_T10R42	AY	T10R42	Corticotropin Releasing Hormone Signaling
A_52_P179662	Ep300	328572	E1A binding protein p300	Mm.258397	2.97	down	-3.56	-1.83	AY_T10R42	AY	T10R42	Corticotropin Releasing Hormone Signaling
A_51_P115868	Fos	14281	FBJ osteosarcoma oncogene	Mm.246513	2.02	down	-3.16	-1.66	AY_T10R42	AY	T10R42	Corticotropin Releasing Hormone Signaling
A_52_P205031	Gnao1	14681	Guanine nucleotide binding protein, alpha o	Mm.439667	2.34	down	-4.14	-2.05	AY_T10R42	AY	T10R42	Corticotropin Releasing Hormone Signaling
A_51_P199993	Gucy1a3	60596	Guanylate cyclase 1, soluble, alpha 3	Mm.143831	2.42	down	-3.39	-1.76	AY_T10R42	AY	T10R42	Corticotropin Releasing Hormone Signaling
A_52_P118756	Itpr1	16438	Inositol 1,4,5-triphosphate receptor 1	Mm.227912	1.92	down	-2.13	-1.09	AY_T10R42	AY	T10R42	Corticotropin Releasing Hormone Signaling
A_52_P9425	Itpr2	16439	Inositol 1,4,5-triphosphate receptor 2	Mm.7800	2.36	down	-2.49	-1.32	AY_T10R42	AY	T10R42	Corticotropin Releasing Hormone Signaling
A_51_P475748	Ivl	16447	Involucrin	Mm.207365	1.48	down	-1.76	-0.81	AY_T10R42	AY	T10R42	Corticotropin Releasing Hormone Signaling
A_51_P263503	Mapk1	26413	Mitogen activated protein kinase 1	Mm.196581	2.05	down	-2.86	-1.52	AY_T10R42	AY	T10R42	Corticotropin Releasing Hormone Signaling
A_51_P135802	Mef2c	17260	Myocyte enhancer factor 2C	Mm.24001	1.51	down	-2.23	-1.15	AY_T10R42	AY	T10R42	Corticotropin Releasing Hormone Signaling
A_52_P672850	Plcg1	18803	Phospholipase C, gamma 1	Mm.44463	1.59	down	-2.13	-1.09	AY_T10R42	AY	T10R42	Corticotropin Releasing Hormone Signaling
A_51_P294095	Prkar1a	19084	Protein kinase, cAMP dependent regulatory, type I, alpha	Mm.30039	1.32	down	-2.34	-1.23	AY_T10R42	AY	T10R42	Corticotropin Releasing Hormone Signaling
A_51_P185499	Prkar1b	19085	Protein kinase, cAMP dependent regulatory, type I beta	Mm.306163	1.63	down	-2.04	-1.03	AY_T10R42	AY	T10R42	Corticotropin Releasing Hormone Signaling
A_51_P217295	Prkar2a	19087	Protein kinase, cAMP dependent regulatory, type II alpha	Mm.253102	1.96	down	-3.24	-1.7	AY_T10R42	AY	T10R42	Corticotropin Releasing Hormone Signaling
A_52_P584753	Prkar2a	19087	Protein kinase, cAMP dependent regulatory, type II alpha	Mm.253102	1.81	down	-3.08	-1.62	AY_T10R42	AY	T10R42	Corticotropin Releasing Hormone Signaling
A_52_P197498	Prkcd	18753	Protein kinase C, delta	Mm.2314	3.06	down	-3.71	-1.89	AY_T10R42	AY	T10R42	Corticotropin Releasing Hormone Signaling
A_52_P647188	Prkce	18754	Protein kinase C, epsilon	Mm.24614	2.15	down	-3.36	-1.75	AY_T10R42	AY	T10R42	Corticotropin Releasing Hormone Signaling
A_52_P362981	Raf1	110157	V-raf-leukemia viral oncogene 1	Mm.184163	3.14	down	-3.28	-1.72	AY_T10R42	AY	T10R42	Corticotropin Releasing Hormone Signaling
A_51_P441622	Adcy7	11513	Adenylate cyclase 7	Mm.288206	1.57	up	2.4	1.26	AY_T10R42	AY	T10R42	Corticotropin Releasing Hormone Signaling
A_52_P586141	Adcy7	11513	Adenylate cyclase 7	Mm.288206	2.54	up	3.5	1.81	AY_T10R42	AY	T10R42	Corticotropin Releasing Hormone Signaling
A_51_P403760	Braf	109880	Braf transforming gene	Mm.245513	1.66	up	1.93	0.95	AY_T10R42	AY	T10R42	Corticotropin Releasing Hormone Signaling
A_52_P4910	Crhr1	12921	Corticotropin releasing hormone receptor 1	Mm.1892	2.78	up	7.54	2.91	AY_T10R42	AY	T10R42	Corticotropin Releasing Hormone Signaling
A_51_P399653	Crhr2	12922	Corticotropin releasing hormone receptor 2	Mm.236081	1.33	up	2.46	1.3	AY_T10R42	AY	T10R42	Corticotropin Releasing Hormone Signaling
A_52_P411601	Ep300	328572	E1A binding protein p300	Mm.258397	2.25	up	2.88	1.53	AY_T10R42	AY	T10R42	Corticotropin Releasing Hormone Signaling
A_51_P367837	Gnai1	14677	Guanine nucleotide binding protein, alpha inhibiting 1	Mm.254629	1.41	up	2.38	1.25	AY_T10R42	AY	T10R42	Corticotropin Releasing Hormone Signaling
A_52_P592835	Gucy1b3	54195	Guanylate cyclase 1, soluble, beta 3	Mm.9445	1.87	up	2.29	1.2	AY_T10R42	AY	T10R42	Corticotropin Releasing Hormone Signaling
A_51_P207237	Krt1	16678	Keratin 1	Mm.183137	3.59	up	6.44	2.69	AY_T10R42	AY	T10R42	Corticotropin Releasing Hormone Signaling
A_52_P252258	Mapk12	29857	Mitogen-activated protein kinase 12	Mm.38343	1.79	up	2.84	1.51	AY_T10R42	AY	T10R42	Corticotropin Releasing Hormone Signaling
A_52_P243249	Mapk3	26417	Mitogen activated protein kinase 3	Mm.8385	2.6	up	2.91	1.54	AY_T10R42	AY	T10R42	Corticotropin Releasing Hormone Signaling
A_51_P158628	Mapk3	26417	Mitogen activated protein kinase 3	Mm.8385	1.93	up	2.29	1.2	AY_T10R42	AY	T10R42	Corticotropin Releasing Hormone Signaling
A_51_P330580	Mef2b	17259	Myocyte enhancer factor 2B	Mm.432505	3.39	up	3.24	1.69	AY_T10R42	AY	T10R42	Corticotropin Releasing Hormone Signaling
A_51_P394676	Mef2d	17261	Myocyte enhancer factor 2D	Mm.28184	1.84	up	1.91	0.94	AY_T10R42	AY	T10R42	Corticotropin Releasing Hormone Signaling
A_51_P239654	Nr4a1	15370	Nuclear receptor subfamily 4, group A, member 1	Mm.119	2.35	up	2.98	1.57	AY_T10R42	AY	T10R42	Corticotropin Releasing Hormone Signaling
A_51_P377035	Plcg1	18803	Phospholipase C, gamma 1	Mm.44463	1.92	up	2.66	1.41	AY_T10R42	AY	T10R42	Corticotropin Releasing Hormone Signaling
A_51_P121818	Prkag1	19082	Protein kinase, AMP-activated, gamma 1 non-catalytic subunit	Mm.6670	1.89	up	2.86	1.51	AY_T10R42	AY	T10R42	Corticotropin Releasing Hormone Signaling
A_51_P351948	Rap1a	109905	RAS-related protein-1a	Mm.458171	1.43	up	2	1	AY_T10R42	AY	T10R42	Corticotropin Releasing Hormone Signaling
A_51_P258766	Smo	319757	Smoothened homolog (Drosophila)	Mm.29279	1.93	up	4.11	2.04	AY_T10R42	AY	T10R42	Corticotropin Releasing Hormone Signaling
A_51_P342327	Ucn3	83428	Urocortin 3	Mm.313662	1.68	up	2.39	1.25	AY_T10R42	AY	T10R42	Corticotropin Releasing Hormone Signaling
A_52_P638895	Vegfa	22339	Vascular endothelial growth factor A	Mm.282184	1.51	up	2.83	1.5	AY_T10R42	AY	T10R42	Corticotropin Releasing Hormone Signaling
A_52_P240170	Adcy1	432530	Adenylate cyclase 1	Mm.259733	2.71	down	-2.57	-1.36	AY_T10R42	AY	T10R42	dopaminergic and serotonergic neuronal transmission
A_51_P409900	Adcy1	432530	Adenylate cyclase 1	Mm.259733	2.15	down	-2.33	-1.22	AY_T10R42	AY	T10R42	dopaminergic and serotonergic neuronal transmission
A_52_P449208	Adcy5	224129	Adenylate cyclase 5	Mm.41137	2.82	down	-3.31	-1.73	AY_T10R42	AY	T10R42	dopaminergic and serotonergic neuronal transmission
A_51_P303061	Adcy8	11514	Adenylate cyclase 8	Mm.1425	1.4	down	-2.73	-1.45	AY_T10R42	AY	T10R42	dopaminergic and serotonergic neuronal transmission
A_51_P388872	Atf2	11909	Activating transcription factor 2	Mm.209903	2.5	down	-2.24	-1.16	AY_T10R42	AY	T10R42	dopaminergic and serotonergic neuronal transmission
A_52_P1180358	Cacna1e	12290	Calcium channel, voltage-dependent, R type, alpha 1E subunit	Mm.267517	2.22	down	-3.24	-1.7	AY_T10R42	AY	T10R42	dopaminergic and serotonergic neuronal transmission
A_51_P352606	Cacna1e	12290	Calcium channel, voltage-dependent, R type, alpha 1E subunit	Mm.267517	1.93	down	-2.04	-1.03	AY_T10R42	AY	T10R42	dopaminergic and serotonergic neuronal transmission
A_52_P224104	Calm1	12313	Calmodulin 1	Mm.285993	2.72	down	-2.67	-1.42	AY_T10R42	AY	T10R42	dopaminergic and serotonergic neuronal transmission
A_52_P55846	Cav2	12390	Caveolin 2	Mm.396075	2.76	down	-3.75	-1.91	AY_T10R42	AY	T10R42	dopaminergic and serotonergic neuronal transmission
A_52_P608024	Chp1	NA	NA	NA	1.67	down	-2.1	-1.07	AY_T10R42	AY	T10R42	dopaminergic and serotonergic neuronal transmission
A_51_P104487	Chrna4	11438	Cholinergic receptor, nicotinic, alpha polypeptide 4	Mm.252369	1.69	down	-1.83	-0.87	AY_T10R42	AY	T10R42	dopaminergic and serotonergic neuronal transmission
A_51_P499653	Chrna6	11440	Cholinergic receptor, nicotinic, alpha polypeptide 6	Mm.283137	1.38	down	-2.93	-1.55	AY_T10R42	AY	T10R42	dopaminergic and serotonergic neuronal transmission
A_52_P648773	Chrna7	11441	Cholinergic receptor, nicotinic, alpha polypeptide 7	Mm.113464	2.54	down	-4.73	-2.24	AY_T10R42	AY	T10R42	dopaminergic and serotonergic neuronal transmission
A_52_P391103	Crem	12916	CAMP responsive element modulator	Mm.5244	2.73	down	-2.89	-1.53	AY_T10R42	AY	T10R42	dopaminergic and serotonergic neuronal transmission
A_52_P367026	Crem	12916	CAMP responsive element modulator	Mm.5244	2.07	down	-2.73	-1.45	AY_T10R42	AY	T10R42	dopaminergic and serotonergic neuronal transmission
A_52_P339722	Csnk1a1	93687	Casein kinase 1, alpha 1	Mm.26908	3.35	down	-3.75	-1.91	AY_T10R42	AY	T10R42	dopaminergic and serotonergic neuronal transmission
A_51_P221949	Csnk1g3	70425	Casein kinase 1, gamma 3	Mm.368668	1.56	down	-2.3	-1.2	AY_T10R42	AY	T10R42	dopaminergic and serotonergic neuronal transmission
A_52_P678717	Csnk1g3	70425	Casein kinase 1, gamma 3	Mm.368668	1.57	down	-2.57	-1.36	AY_T10R42	AY	T10R42	dopaminergic and serotonergic neuronal transmission
A_52_P685021	Cxcl12	20315	Chemokine (C-X-C motif) ligand 12	Mm.303231	2.41	down	-6.12	-2.61	AY_T10R42	AY	T10R42	dopaminergic and serotonergic neuronal transmission
A_52_P49391	Cyp2d22	56448	Cytochrome P450, family 2, subfamily d, polypeptide 22	Mm.174372	2.3	down	-3.22	-1.69	AY_T10R42	AY	T10R42	dopaminergic and serotonergic neuronal transmission
A_52_P35384	Drd5	13492	Dopamine receptor 5	Mm.167154	2.37	down	-4.65	-2.22	AY_T10R42	AY	T10R42	dopaminergic and serotonergic neuronal transmission
A_51_P304029	Ep300	328572	E1A binding protein p300	Mm.258397	2.48	down	-3.73	-1.9	AY_T10R42	AY	T10R42	dopaminergic and serotonergic neuronal transmission
A_52_P179662	Ep300	328572	E1A binding protein p300	Mm.258397	2.97	down	-3.56	-1.83	AY_T10R42	AY	T10R42	dopaminergic and serotonergic neuronal transmission
A_52_P408757	Fcgr3	14131	Fc receptor, IgG, low affinity III	Mm.22119	1.45	down	-2.35	-1.23	AY_T10R42	AY	T10R42	dopaminergic and serotonergic neuronal transmission
A_52_P624444	Gabbr1	54393	Gamma-aminobutyric acid (GABA-B) receptor, 1	Mm.32191	2.73	down	-5.75	-2.52	AY_T10R42	AY	T10R42	dopaminergic and serotonergic neuronal transmission
A_51_P464900	Gabbr1	54393	Gamma-aminobutyric acid (GABA-B) receptor, 1	Mm.32191	1.64	down	-2.34	-1.22	AY_T10R42	AY	T10R42	dopaminergic and serotonergic neuronal transmission
A_52_P298002	Gch1	14528	GTP cyclohydrolase 1	Mm.10651	1.89	down	-2.24	-1.17	AY_T10R42	AY	T10R42	dopaminergic and serotonergic neuronal transmission
A_51_P501710	Gna13	14674	Guanine nucleotide binding protein, alpha 13	Mm.193925	2.86	down	-3.19	-1.67	AY_T10R42	AY	T10R42	dopaminergic and serotonergic neuronal transmission
A_52_P205031	Gnao1	14681	Guanine nucleotide binding protein, alpha o	Mm.439667	2.34	down	-4.14	-2.05	AY_T10R42	AY	T10R42	dopaminergic and serotonergic neuronal transmission
A_51_P273449	Gnaz	14687	Guanine nucleotide binding protein, alpha z subunit	Mm.32595	2.86	down	-3.36	-1.75	AY_T10R42	AY	T10R42	dopaminergic and serotonergic neuronal transmission
A_51_P199993	Gucy1a3	60596	Guanylate cyclase 1, soluble, alpha 3	Mm.143831	2.42	down	-3.39	-1.76	AY_T10R42	AY	T10R42	dopaminergic and serotonergic neuronal transmission
A_52_P118756	Itpr1	16438	Inositol 1,4,5-triphosphate receptor 1	Mm.227912	1.92	down	-2.13	-1.09	AY_T10R42	AY	T10R42	dopaminergic and serotonergic neuronal transmission
A_52_P9425	Itpr2	16439	Inositol 1,4,5-triphosphate receptor 2	Mm.7800	2.36	down	-2.49	-1.32	AY_T10R42	AY	T10R42	dopaminergic and serotonergic neuronal transmission
A_52_P127386	Kcnj3	16519	Potassium inwardly-rectifying channel, subfamily J, member 3	Mm.5127	2.27	down	-2.96	-1.56	AY_T10R42	AY	T10R42	dopaminergic and serotonergic neuronal transmission
A_51_P215097	Klf16	118445	Kruppel-like factor 16	Mm.41513	1.85	down	-2.06	-1.04	AY_T10R42	AY	T10R42	dopaminergic and serotonergic neuronal transmission
A_51_P302566	Maob	109731	Monoamine oxidase B	Mm.465301	3.15	down	-4.67	-2.22	AY_T10R42	AY	T10R42	dopaminergic and serotonergic neuronal transmission
A_51_P100309	Oprm1	18390	Opioid receptor, mu 1	Mm.457998	2.53	down	-4.22	-2.08	AY_T10R42	AY	T10R42	dopaminergic and serotonergic neuronal transmission
A_52_P672850	Plcg1	18803	Phospholipase C, gamma 1	Mm.44463	1.59	down	-2.13	-1.09	AY_T10R42	AY	T10R42	dopaminergic and serotonergic neuronal transmission
A_51_P367734	Plcl1	227120	Phospholipase C-like 1	Mm.194183	2.35	down	-3.87	-1.95	AY_T10R42	AY	T10R42	dopaminergic and serotonergic neuronal transmission
A_51_P105320	Ppp1r11	76497	Protein phosphatase 1, regulatory (inhibitor) subunit 11	Mm.46176	3.03	down	-3.76	-1.91	AY_T10R42	AY	T10R42	dopaminergic and serotonergic neuronal transmission
A_52_P437363	Ppp1r12a	17931	Protein phosphatase 1, regulatory (inhibitor) subunit 12A	Mm.422959	2.97	down	-3.04	-1.6	AY_T10R42	AY	T10R42	dopaminergic and serotonergic neuronal transmission
A_51_P432460	Ppp1r14a	68458	Protein phosphatase 1, regulatory (inhibitor) subunit 14A	Mm.2343	2.89	down	-2.75	-1.46	AY_T10R42	AY	T10R42	dopaminergic and serotonergic neuronal transmission
A_51_P169516	Ppp1r3d	228966	Protein phosphatase 1, regulatory subunit 3D	Mm.220761	2.99	down	-3.44	-1.78	AY_T10R42	AY	T10R42	dopaminergic and serotonergic neuronal transmission
A_52_P601192	Ppp2r1b	73699	Protein phosphatase 2 (formerly 2A), regulatory subunit A (PR 65), beta isoform	Mm.7726	1.57	down	-2.41	-1.27	AY_T10R42	AY	T10R42	dopaminergic and serotonergic neuronal transmission
A_52_P448936	Ppp2r5e	26932	Protein phosphatase 2, regulatory subunit B (B56), epsilon isoform	Mm.259626	2.62	down	-2.59	-1.37	AY_T10R42	AY	T10R42	dopaminergic and serotonergic neuronal transmission
A_51_P245412	Ppp3cc	19057	Protein phosphatase 3, catalytic subunit, gamma isoform	Mm.439683	2.3	down	-2.34	-1.22	AY_T10R42	AY	T10R42	dopaminergic and serotonergic neuronal transmission
A_51_P245405	Ppp3cc	19057	Protein phosphatase 3, catalytic subunit, gamma isoform	Mm.439683	3.33	down	-3.12	-1.64	AY_T10R42	AY	T10R42	dopaminergic and serotonergic neuronal transmission
A_51_P294095	Prkar1a	19084	Protein kinase, cAMP dependent regulatory, type I, alpha	Mm.30039	1.32	down	-2.34	-1.23	AY_T10R42	AY	T10R42	dopaminergic and serotonergic neuronal transmission
A_51_P185499	Prkar1b	19085	Protein kinase, cAMP dependent regulatory, type I beta	Mm.306163	1.63	down	-2.04	-1.03	AY_T10R42	AY	T10R42	dopaminergic and serotonergic neuronal transmission
A_51_P217295	Prkar2a	19087	Protein kinase, cAMP dependent regulatory, type II alpha	Mm.253102	1.96	down	-3.24	-1.7	AY_T10R42	AY	T10R42	dopaminergic and serotonergic neuronal transmission
A_52_P584753	Prkar2a	19087	Protein kinase, cAMP dependent regulatory, type II alpha	Mm.253102	1.81	down	-3.08	-1.62	AY_T10R42	AY	T10R42	dopaminergic and serotonergic neuronal transmission
A_52_P197498	Prkcd	18753	Protein kinase C, delta	Mm.2314	3.06	down	-3.71	-1.89	AY_T10R42	AY	T10R42	dopaminergic and serotonergic neuronal transmission
A_52_P647188	Prkce	18754	Protein kinase C, epsilon	Mm.24614	2.15	down	-3.36	-1.75	AY_T10R42	AY	T10R42	dopaminergic and serotonergic neuronal transmission
A_51_P204295	Pts	19286	6-pyruvoyl-tetrahydropterin synthase	Mm.35856	2.14	down	-2.92	-1.55	AY_T10R42	AY	T10R42	dopaminergic and serotonergic neuronal transmission
A_52_P177021	Pts	19286	6-pyruvoyl-tetrahydropterin synthase	Mm.35856	2.64	down	-3.37	-1.75	AY_T10R42	AY	T10R42	dopaminergic and serotonergic neuronal transmission
A_51_P160870	Rtn4	68585	Reticulon 4	Mm.192580	1.65	down	-3.61	-1.85	AY_T10R42	AY	T10R42	dopaminergic and serotonergic neuronal transmission
A_52_P515572	Slc18a2	214084	Solute carrier family 18 (vesicular monoamine), member 2	Mm.361919	2.07	down	-2.2	-1.14	AY_T10R42	AY	T10R42	dopaminergic and serotonergic neuronal transmission
A_52_P527822	Slc22a3	20519	Solute carrier family 22 (organic cation transporter), member 3	Mm.99252	2.91	down	-3.64	-1.87	AY_T10R42	AY	T10R42	dopaminergic and serotonergic neuronal transmission
A_51_P214187	Slc6a3	13162	Solute carrier family 6 (neurotransmitter transporter, dopamine), member 3	Mm.41993	1.8	down	-2.42	-1.28	AY_T10R42	AY	T10R42	dopaminergic and serotonergic neuronal transmission
A_52_P430194	Smox	228608	Spermine oxidase	Mm.136586	2.58	down	-2.42	-1.27	AY_T10R42	AY	T10R42	dopaminergic and serotonergic neuronal transmission
A_52_P676947	Tacr3	21338	Tachykinin receptor 3	Mm.103810	2.12	down	-3.19	-1.67	AY_T10R42	AY	T10R42	dopaminergic and serotonergic neuronal transmission
A_51_P441622	Adcy7	11513	Adenylate cyclase 7	Mm.288206	1.57	up	2.4	1.26	AY_T10R42	AY	T10R42	dopaminergic and serotonergic neuronal transmission
A_52_P586141	Adcy7	11513	Adenylate cyclase 7	Mm.288206	2.54	up	3.5	1.81	AY_T10R42	AY	T10R42	dopaminergic and serotonergic neuronal transmission
A_52_P322181	Adrb1	11554	Adrenergic receptor, beta 1	Mm.46797	1.33	up	2.26	1.18	AY_T10R42	AY	T10R42	dopaminergic and serotonergic neuronal transmission
A_52_P262209	Atp2a3	53313	ATPase, Ca++ transporting, ubiquitous	Mm.6306	1.78	up	2.85	1.51	AY_T10R42	AY	T10R42	dopaminergic and serotonergic neuronal transmission
A_52_P411601	Ep300	328572	E1A binding protein p300	Mm.258397	2.25	up	2.88	1.53	AY_T10R42	AY	T10R42	dopaminergic and serotonergic neuronal transmission
A_51_P429770	Fcer1a	14125	Fc receptor, IgE, high affinity I, alpha polypeptide	Mm.5266	2.34	up	2.85	1.51	AY_T10R42	AY	T10R42	dopaminergic and serotonergic neuronal transmission
A_51_P385906	Gna12	14673	Guanine nucleotide binding protein, alpha 12	Mm.370185	2.42	up	2.33	1.22	AY_T10R42	AY	T10R42	dopaminergic and serotonergic neuronal transmission
A_51_P367837	Gnai1	14677	Guanine nucleotide binding protein, alpha inhibiting 1	Mm.254629	1.41	up	2.38	1.25	AY_T10R42	AY	T10R42	dopaminergic and serotonergic neuronal transmission
A_51_P229869	Grin2b	14812	Glutamate receptor, ionotropic, NMDA2B (epsilon 2)	Mm.436649	1.76	up	3.11	1.64	AY_T10R42	AY	T10R42	dopaminergic and serotonergic neuronal transmission
A_51_P200083	Grina	66168	Glutamate receptor, ionotropic, N-methyl D-asparate-associated protein 1 (glutamate binding)	Mm.41665	1.31	up	2.28	1.19	AY_T10R42	AY	T10R42	dopaminergic and serotonergic neuronal transmission
A_52_P592835	Gucy1b3	54195	Guanylate cyclase 1, soluble, beta 3	Mm.9445	1.87	up	2.29	1.2	AY_T10R42	AY	T10R42	dopaminergic and serotonergic neuronal transmission
A_51_P139320	Pcbd1	13180	Pterin 4 alpha carbinolamine dehydratase/dimerization cofactor of hepatocyte nuclear factor 1 alpha (TCF1) 1	Mm.39473	1.61	up	2.48	1.31	AY_T10R42	AY	T10R42	dopaminergic and serotonergic neuronal transmission
A_51_P168412	Pdia3	14827	Protein disulfide isomerase associated 3	Mm.263177	1.96	up	2.72	1.45	AY_T10R42	AY	T10R42	dopaminergic and serotonergic neuronal transmission
A_51_P236042	Plcb3	18797	Phospholipase C, beta 3	Mm.273204	1.92	up	3.51	1.81	AY_T10R42	AY	T10R42	dopaminergic and serotonergic neuronal transmission
A_51_P377035	Plcg1	18803	Phospholipase C, gamma 1	Mm.44463	1.92	up	2.66	1.41	AY_T10R42	AY	T10R42	dopaminergic and serotonergic neuronal transmission
A_51_P399175	Ppm1j	71887	Protein phosphatase 1J	Mm.379204	4.03	up	6.31	2.66	AY_T10R42	AY	T10R42	dopaminergic and serotonergic neuronal transmission
A_51_P509389	Ppp1ca	19045	Protein phosphatase 1, catalytic subunit, alpha isoform	Mm.1970	2.29	up	2.47	1.31	AY_T10R42	AY	T10R42	dopaminergic and serotonergic neuronal transmission
A_52_P540434	Ppp1cc	19047	Protein phosphatase 1, catalytic subunit, gamma isoform	Mm.280784	1.7	up	1.75	0.81	AY_T10R42	AY	T10R42	dopaminergic and serotonergic neuronal transmission
A_51_P133037	Ppp1r14b	18938	Protein phosphatase 1, regulatory (inhibitor) subunit 14B	Mm.140	1.45	up	1.71	0.77	AY_T10R42	AY	T10R42	dopaminergic and serotonergic neuronal transmission
A_52_P604243	Ppp1r14c	76142	Protein phosphatase 1, regulatory (inhibitor) subunit 14c	Mm.308126	1.57	up	2.27	1.18	AY_T10R42	AY	T10R42	dopaminergic and serotonergic neuronal transmission
A_52_P664867	Ppp1r1b	19049	Protein phosphatase 1, regulatory (inhibitor) subunit 1B	Mm.45372	1.78	up	1.84	0.88	AY_T10R42	AY	T10R42	dopaminergic and serotonergic neuronal transmission
A_51_P301736	Ppp2r2a	71978	Protein phosphatase 2 (formerly 2A), regulatory subunit B (PR 52), alpha isoform	Mm.273997	1.55	up	2.02	1.01	AY_T10R42	AY	T10R42	dopaminergic and serotonergic neuronal transmission
A_52_P44765	Ppp2r5a	226849	Protein phosphatase 2, regulatory subunit B (B56), alpha isoform	Mm.205569	1.39	up	1.93	0.95	AY_T10R42	AY	T10R42	dopaminergic and serotonergic neuronal transmission
A_51_P256818	Ppp3cb	19056	Protein phosphatase 3, catalytic subunit, beta isoform	Mm.274432	1.6	up	1.83	0.87	AY_T10R42	AY	T10R42	dopaminergic and serotonergic neuronal transmission
A_51_P121818	Prkag1	19082	Protein kinase, AMP-activated, gamma 1 non-catalytic subunit	Mm.6670	1.89	up	2.86	1.51	AY_T10R42	AY	T10R42	dopaminergic and serotonergic neuronal transmission
A_51_P317640	Tgfb2	21808	Transforming growth factor, beta 2	Mm.18213	1.45	up	3.44	1.78	AY_T10R42	AY	T10R42	dopaminergic and serotonergic neuronal transmission
A_52_P462217	Abl1	11350	V-abl Abelson murine leukemia oncogene 1	Mm.1318	2.26	down	-2.92	-1.55	AY_T10R42	AY	T10R42	fear memory extinction
A_51_P429446	Apc	11789	Adenomatosis polyposis coli	Mm.7883	1.34	down	-2.38	-1.25	AY_T10R42	AY	T10R42	fear memory extinction
A_51_P261991	Bdnf	12064	Brain derived neurotrophic factor	Mm.1442	1.58	down	-2.02	-1.01	AY_T10R42	AY	T10R42	fear memory extinction
A_52_P322725	Cdh2	12558	Cadherin 2	Mm.257437	1.55	down	-2.36	-1.24	AY_T10R42	AY	T10R42	fear memory extinction
A_52_P153721	Dlg4	13385	Discs, large homolog 4 (Drosophila)	Mm.27256	4.53	down	-9.05	-3.18	AY_T10R42	AY	T10R42	fear memory extinction
A_51_P304029	Ep300	328572	E1A binding protein p300	Mm.258397	2.48	down	-3.73	-1.9	AY_T10R42	AY	T10R42	fear memory extinction
A_52_P179662	Ep300	328572	E1A binding protein p300	Mm.258397	2.97	down	-3.56	-1.83	AY_T10R42	AY	T10R42	fear memory extinction
A_51_P115868	Fos	14281	FBJ osteosarcoma oncogene	Mm.246513	2.02	down	-3.16	-1.66	AY_T10R42	AY	T10R42	fear memory extinction
A_51_P115575	Map3k8	26410	Mitogen activated protein kinase kinase kinase 8	Mm.3275	1.66	down	-1.8	-0.85	AY_T10R42	AY	T10R42	fear memory extinction
A_51_P453635	Mdk	17242	Midkine	Mm.906	2.6	down	-5.42	-2.44	AY_T10R42	AY	T10R42	fear memory extinction
A_51_P426214	Src	20779	Rous sarcoma oncogene	Mm.22845	4.02	down	-5.61	-2.49	AY_T10R42	AY	T10R42	fear memory extinction
A_51_P237553	Akt1	11651	Thymoma viral proto-oncogene 1	Mm.6645	1.68	up	2.43	1.28	AY_T10R42	AY	T10R42	fear memory extinction
A_52_P4910	Crhr1	12921	Corticotropin releasing hormone receptor 1	Mm.1892	2.78	up	7.54	2.91	AY_T10R42	AY	T10R42	fear memory extinction
A_52_P411601	Ep300	328572	E1A binding protein p300	Mm.258397	2.25	up	2.88	1.53	AY_T10R42	AY	T10R42	fear memory extinction
A_51_P229869	Grin2b	14812	Glutamate receptor, ionotropic, NMDA2B (epsilon 2)	Mm.436649	1.76	up	3.11	1.64	AY_T10R42	AY	T10R42	fear memory extinction
A_51_P472292	Igfbp7	29817	Insulin-like growth factor binding protein 7	Mm.233470	2.04	up	2.76	1.47	AY_T10R42	AY	T10R42	fear memory extinction
A_51_P175667	Lpo	76113	Lactoperoxidase	Mm.41236	2.38	up	2.79	1.48	AY_T10R42	AY	T10R42	fear memory extinction
A_52_P243249	Mapk3	26417	Mitogen activated protein kinase 3	Mm.8385	2.6	up	2.91	1.54	AY_T10R42	AY	T10R42	fear memory extinction
A_51_P158628	Mapk3	26417	Mitogen activated protein kinase 3	Mm.8385	1.93	up	2.29	1.2	AY_T10R42	AY	T10R42	fear memory extinction
A_51_P392928	Mthfd1	108156	Methylenetetrahydrofolate dehydrogenase (NADP+ dependent), methenyltetrahydrofolate cyclohydrolase, formyltetrahydrofolate synthase	Mm.29584	1.44	up	2.29	1.2	AY_T10R42	AY	T10R42	fear memory extinction
A_52_P613255	Ncam1	17967	Neural cell adhesion molecule 1	Mm.4974	2.4	up	4.68	2.23	AY_T10R42	AY	T10R42	fear memory extinction
A_52_P382754	Ncam1	17967	Neural cell adhesion molecule 1	Mm.4974	2.39	up	3.72	1.89	AY_T10R42	AY	T10R42	fear memory extinction
A_51_P328870	Oxtr	18430	Oxytocin receptor	Mm.333310	1.92	up	2.12	1.09	AY_T10R42	AY	T10R42	fear memory extinction
A_51_P301566	Plat	18791	Plasminogen activator, tissue	Mm.154660	2.19	up	3.03	1.6	AY_T10R42	AY	T10R42	fear memory extinction
A_52_P540434	Ppp1cc	19047	Protein phosphatase 1, catalytic subunit, gamma isoform	Mm.280784	1.7	up	1.75	0.81	AY_T10R42	AY	T10R42	fear memory extinction
A_52_P362161	Rab3b	69908	RAB3B, member RAS oncogene family	Mm.41580	1.86	up	6.18	2.63	AY_T10R42	AY	T10R42	fear memory extinction
A_51_P480202	Dlx2	13392	Distal-less homeobox 2	Mm.3896	1.49	down	-2.74	-1.45	AY_T10R42	AY	T10R42	hippocampus development
A_52_P455251	Emx2	13797	Empty spiracles homolog 2 (Drosophila)	Mm.245394	2.92	down	-3.31	-1.73	AY_T10R42	AY	T10R42	hippocampus development
A_51_P116007	Hdac2	15182	Histone deacetylase 2	Mm.19806	2.66	down	-3.36	-1.75	AY_T10R42	AY	T10R42	hippocampus development
A_52_P449871	Id4	15904	Inhibitor of DNA binding 4	Mm.458006	2.95	down	-2.83	-1.5	AY_T10R42	AY	T10R42	hippocampus development
A_52_P236974	Zeb2	24136	Zinc finger E-box binding homeobox 2	Mm.440702	3.88	down	-4.04	-2.01	AY_T10R42	AY	T10R42	hippocampus development
A_52_P964064	Zeb2	24136	Zinc finger E-box binding homeobox 2	Mm.440702	2.87	down	-3.4	-1.77	AY_T10R42	AY	T10R42	hippocampus development
A_52_P462837	Emx2	13797	Empty spiracles homolog 2 (Drosophila)	Mm.245394	2.82	up	4.14	2.05	AY_T10R42	AY	T10R42	hippocampus development
A_52_P46504	Hdac2	15182	Histone deacetylase 2	Mm.19806	1.5	up	2.59	1.37	AY_T10R42	AY	T10R42	hippocampus development
A_52_P665675	Abca1	11303	ATP-binding cassette, sub-family A (ABC1), member 1	Mm.277376	3.37	down	-3.95	-1.98	AY_T10R42	AY	T10R42	inflammatory response
A_52_P462217	Abl1	11350	V-abl Abelson murine leukemia oncogene 1	Mm.1318	2.26	down	-2.92	-1.55	AY_T10R42	AY	T10R42	inflammatory response
A_51_P382789	Adora3	11542	Adenosine A3 receptor	Mm.235024	3.4	down	-6.56	-2.71	AY_T10R42	AY	T10R42	inflammatory response
A_52_P502155	Aimp1	NA	NA	NA	2	down	-2.4	-1.26	AY_T10R42	AY	T10R42	inflammatory response
A_51_P145785	Ambp	11699	Alpha 1 microglobulin/bikunin	Mm.2197	2.87	down	-3	-1.58	AY_T10R42	AY	T10R42	inflammatory response
A_51_P201982	Angpt2	11601	Angiopoietin 2	Mm.439874	2.94	down	-2.71	-1.44	AY_T10R42	AY	T10R42	inflammatory response
A_52_P1196772	Anxa2	12306	Annexin A2	Mm.238343	1.99	down	-3.18	-1.67	AY_T10R42	AY	T10R42	inflammatory response
A_51_P436690	Apob	238055	Apolipoprotein B	Mm.221239	1.93	down	-2.75	-1.46	AY_T10R42	AY	T10R42	inflammatory response
A_52_P105594	B2m	12010	Beta-2 microglobulin	Mm.163	3.07	down	-3.62	-1.86	AY_T10R42	AY	T10R42	inflammatory response
A_52_P566867	Bcl10	12042	B-cell leukemia/lymphoma 10	Mm.239141	2.11	down	-2.47	-1.3	AY_T10R42	AY	T10R42	inflammatory response
A_52_P19711	Bgn	12111	Biglycan	Mm.2608	1.76	down	-1.83	-0.87	AY_T10R42	AY	T10R42	inflammatory response
A_52_P413646	Bmp6	12161	Bone morphogenetic protein 6	Mm.385759	1.95	down	-2.78	-1.47	AY_T10R42	AY	T10R42	inflammatory response
A_51_P181451	C1qa	12259	Complement component 1, q subcomponent, alpha polypeptide	Mm.439957	2.83	down	-4.63	-2.21	AY_T10R42	AY	T10R42	inflammatory response
A_51_P102789	C1qc	12262	Complement component 1, q subcomponent, C chain	Mm.439732	1.58	down	-3.79	-1.92	AY_T10R42	AY	T10R42	inflammatory response
A_52_P634218	C1s	50908	Complement component 1, s subcomponent	Mm.219527	2.58	down	-3.31	-1.72	AY_T10R42	AY	T10R42	inflammatory response
A_52_P81345	C3ar1	12267	Complement component 3a receptor 1	Mm.2408	4.04	down	-4.29	-2.1	AY_T10R42	AY	T10R42	inflammatory response
A_52_P370225	C8g	69379	Complement component 8, gamma subunit	Mm.24596	1.35	down	-1.99	-0.99	AY_T10R42	AY	T10R42	inflammatory response
A_51_P247799	Casp8	12370	Caspase 8	Mm.336851	1.63	down	-4.24	-2.09	AY_T10R42	AY	T10R42	inflammatory response
A_51_P408595	Ccl20	20297	Chemokine (C-C motif) ligand 20	Mm.116739	2.33	down	-8.85	-3.15	AY_T10R42	AY	T10R42	inflammatory response
A_51_P322640	Ccl24	56221	Chemokine (C-C motif) ligand 24	Mm.31505	2.73	down	-2.8	-1.48	AY_T10R42	AY	T10R42	inflammatory response
A_51_P436652	Ccl7	20306	Chemokine (C-C motif) ligand 7	Mm.341574	2.32	down	-3.46	-1.79	AY_T10R42	AY	T10R42	inflammatory response
A_51_P444473	Ccr4	12773	Chemokine (C-C motif) receptor 4	Mm.1337	2.96	down	-3.46	-1.79	AY_T10R42	AY	T10R42	inflammatory response
A_52_P237087	Cd180	17079	CD180 antigen	Mm.373974	2.67	down	-2.61	-1.39	AY_T10R42	AY	T10R42	inflammatory response
A_51_P407841	Cd200r1	57781	CD200 receptor 1	Mm.416152	1.93	down	-2.25	-1.17	AY_T10R42	AY	T10R42	inflammatory response
A_52_P523459	Cd44	12505	CD44 antigen	Mm.423621	2.03	down	-2.08	-1.05	AY_T10R42	AY	T10R42	inflammatory response
A_51_P221014	Cd47	16423	CD47 antigen (Rh-related antigen, integrin-associated signal transducer)	Mm.31752	1.51	down	-2.85	-1.51	AY_T10R42	AY	T10R42	inflammatory response
A_51_P388412	Cd55	13136	CD55 antigen	Mm.101591	3.47	down	-3.98	-1.99	AY_T10R42	AY	T10R42	inflammatory response
A_52_P40257	Cd59a	12509	CD59a antigen	Mm.247265	3.2	down	-3.21	-1.68	AY_T10R42	AY	T10R42	inflammatory response
A_52_P244005	Cd80	12519	CD80 antigen	Mm.89474	2.36	down	-2.75	-1.46	AY_T10R42	AY	T10R42	inflammatory response
A_51_P214087	Cebpa	12606	CCAAT/enhancer binding protein (C/EBP), alpha	Mm.349667	2.89	down	-4.21	-2.07	AY_T10R42	AY	T10R42	inflammatory response
A_51_P413866	Cfb	14962	Complement factor B	Mm.653	2.8	down	-3.02	-1.6	AY_T10R42	AY	T10R42	inflammatory response
A_52_P309389	Cfh	12628	Complement component factor h	Mm.8655	2.9	down	-5.5	-2.46	AY_T10R42	AY	T10R42	inflammatory response
A_52_P648773	Chrna7	11441	Cholinergic receptor, nicotinic, alpha polypeptide 7	Mm.113464	2.54	down	-4.73	-2.24	AY_T10R42	AY	T10R42	inflammatory response
A_52_P109941	Ciita	12265	Class II transactivator	Mm.249560	1.49	down	-2.03	-1.02	AY_T10R42	AY	T10R42	inflammatory response
A_52_P669035	Clca1	12722	Chloride channel calcium activated 1	Mm.454553	1.39	down	-1.81	-0.86	AY_T10R42	AY	T10R42	inflammatory response
A_51_P208525	Cr2	12902	Complement receptor 2	Mm.235387	1.41	down	-2.25	-1.17	AY_T10R42	AY	T10R42	inflammatory response
A_52_P195839	Ctsc	13032	Cathepsin C	Mm.322945	1.94	down	-2	-1	AY_T10R42	AY	T10R42	inflammatory response
A_52_P676403	Cxcl11	56066	Chemokine (C-X-C motif) ligand 11	Mm.131723	3.51	down	-6.1	-2.61	AY_T10R42	AY	T10R42	inflammatory response
A_51_P330331	Cybb	13058	Cytochrome b-245, beta polypeptide	Mm.200362	2.06	down	-3.36	-1.75	AY_T10R42	AY	T10R42	inflammatory response
A_51_P279693	Cyp1a1	13076	Cytochrome P450, family 1, subfamily a, polypeptide 1	Mm.14089	2.12	down	-2.06	-1.04	AY_T10R42	AY	T10R42	inflammatory response
A_52_P67079	Def6	23853	Differentially expressed in FDCP 6	Mm.204731	2.15	down	-2.97	-1.57	AY_T10R42	AY	T10R42	inflammatory response
A_52_P585696	Def6	23853	Differentially expressed in FDCP 6	Mm.204731	1.47	down	-3.09	-1.63	AY_T10R42	AY	T10R42	inflammatory response
A_52_P434375	Dock1	330662	Dedicator of cyto-kinesis 1	Mm.323610	2.28	down	-2.42	-1.28	AY_T10R42	AY	T10R42	inflammatory response
A_51_P373163	Dock1	330662	Dedicator of cyto-kinesis 1	Mm.323610	2.14	down	-3.27	-1.71	AY_T10R42	AY	T10R42	inflammatory response
A_52_P321342	Dock8	76088	Dedicator of cytokinesis 8	Mm.102485	2.94	down	-2.82	-1.5	AY_T10R42	AY	T10R42	inflammatory response
A_52_P243658	Edil3	13612	EGF-like repeats and discoidin I-like domains 3	Mm.125580	3.8	down	-5.17	-2.37	AY_T10R42	AY	T10R42	inflammatory response
A_51_P116940	Ephx2	13850	Epoxide hydrolase 2, cytoplasmic	Mm.15295	1.45	down	-2.46	-1.3	AY_T10R42	AY	T10R42	inflammatory response
A_52_P683413	F3	14066	Coagulation factor III	Mm.273188	3.19	down	-3.9	-1.96	AY_T10R42	AY	T10R42	inflammatory response
A_51_P130095	Fcgr2b	14130	Fc receptor, IgG, low affinity IIb	Mm.425062	2.22	down	-2.1	-1.07	AY_T10R42	AY	T10R42	inflammatory response
A_52_P408757	Fcgr3	14131	Fc receptor, IgG, low affinity III	Mm.22119	1.45	down	-2.35	-1.23	AY_T10R42	AY	T10R42	inflammatory response
A_52_P821	Fli1	14247	Friend leukemia integration 1	Mm.258908	2.61	down	-2.67	-1.42	AY_T10R42	AY	T10R42	inflammatory response
A_51_P179531	Flt4	14257	FMS-like tyrosine kinase 4	Mm.3291	1.83	down	-3.43	-1.78	AY_T10R42	AY	T10R42	inflammatory response
A_51_P280697	Gif	14603	Gastric intrinsic factor	Mm.456	1.42	down	-2.21	-1.14	AY_T10R42	AY	T10R42	inflammatory response
A_52_P174915	Gja1	14609	Gap junction protein, alpha 1	Mm.378921	2.31	down	-2.35	-1.23	AY_T10R42	AY	T10R42	inflammatory response
A_51_P177340	Gpr132	56696	G protein-coupled receptor 132	Mm.20455	1.79	down	-2.22	-1.15	AY_T10R42	AY	T10R42	inflammatory response
A_51_P170463	Gpr17	574402	G protein-coupled receptor 17	Mm.391108	2.06	down	-3.2	-1.68	AY_T10R42	AY	T10R42	inflammatory response
A_51_P186374	Grap2	17444	GRB2-related adaptor protein 2	Mm.12947	1.45	down	-1.92	-0.94	AY_T10R42	AY	T10R42	inflammatory response
A_51_P403234	Hdac7	NA	NA	NA	1.84	down	-2.31	-1.21	AY_T10R42	AY	T10R42	inflammatory response
A_52_P602559	Hmox1	15368	Heme oxygenase (decycling) 1	Mm.276389	1.6	down	-3.51	-1.81	AY_T10R42	AY	T10R42	inflammatory response
A_52_P533809	Id1	15901	Inhibitor of DNA binding 1	Mm.444	3.82	down	-8.89	-3.15	AY_T10R42	AY	T10R42	inflammatory response
A_51_P286488	Ier3	15937	Immediate early response 3	Mm.25613	1.5	down	-4.18	-2.06	AY_T10R42	AY	T10R42	inflammatory response
A_51_P144180	Ifnb1	15977	Interferon beta 1, fibroblast	Mm.1245	2.51	down	-4.05	-2.02	AY_T10R42	AY	T10R42	inflammatory response
A_52_P68893	Ifng	15978	Interferon gamma	Mm.240327	2.19	down	-2.44	-1.29	AY_T10R42	AY	T10R42	inflammatory response
A_51_P391445	Ifngr1	15979	Interferon gamma receptor 1	Mm.549	1.59	down	-2.98	-1.58	AY_T10R42	AY	T10R42	inflammatory response
A_51_P260300	Ikbkg	16151	Inhibitor of kappaB kinase gamma	Mm.12967	2.97	down	-3	-1.58	AY_T10R42	AY	T10R42	inflammatory response
A_51_P423404	Ikbkg	16151	Inhibitor of kappaB kinase gamma	Mm.12967	1.51	down	-2.28	-1.19	AY_T10R42	AY	T10R42	inflammatory response
A_51_P519301	Il17f	257630	Interleukin 17F	Mm.222807	1.51	down	-3.55	-1.83	AY_T10R42	AY	T10R42	inflammatory response
A_52_P431159	Il1rn	16181	Interleukin 1 receptor antagonist	Mm.882	2.93	down	-2.73	-1.45	AY_T10R42	AY	T10R42	inflammatory response
A_51_P168115	Il21	60505	Interleukin 21	Mm.157689	2.62	down	-3.27	-1.71	AY_T10R42	AY	T10R42	inflammatory response
A_51_P237865	Il4	16189	Interleukin 4	Mm.276360	1.67	down	-1.74	-0.8	AY_T10R42	AY	T10R42	inflammatory response
A_52_P54218	Il7	16196	Interleukin 7	Mm.3825	1.96	down	-3.47	-1.79	AY_T10R42	AY	T10R42	inflammatory response
A_51_P196695	Il7r	16197	Interleukin 7 receptor	Mm.389	2.95	down	-4.5	-2.17	AY_T10R42	AY	T10R42	inflammatory response
A_51_P172266	Il9r	16199	Interleukin 9 receptor	Mm.384	2.78	down	-2.72	-1.44	AY_T10R42	AY	T10R42	inflammatory response
A_51_P166941	Irak3	73914	Interleukin-1 receptor-associated kinase 3	Mm.146194	1.49	down	-2.24	-1.16	AY_T10R42	AY	T10R42	inflammatory response
A_52_P518922	Itga1	109700	Integrin alpha 1	Mm.317280	1.46	down	-1.89	-0.92	AY_T10R42	AY	T10R42	inflammatory response
A_52_P545336	Itga4	16401	Integrin alpha 4	Mm.31903	1.64	down	-2.35	-1.23	AY_T10R42	AY	T10R42	inflammatory response
A_52_P69236	Itgb1	16412	Integrin beta 1 (fibronectin receptor beta)	Mm.263396	1.98	down	-2.4	-1.26	AY_T10R42	AY	T10R42	inflammatory response
A_51_P432678	Itgb2l	16415	Integrin beta 2-like	Mm.12872	1.76	down	-2.31	-1.21	AY_T10R42	AY	T10R42	inflammatory response
A_52_P771712	Itgb6	16420	Integrin beta 6	Mm.98193	2.67	down	-3.06	-1.62	AY_T10R42	AY	T10R42	inflammatory response
A_51_P161054	Itgb6	16420	Integrin beta 6	Mm.98193	2.92	down	-3.14	-1.65	AY_T10R42	AY	T10R42	inflammatory response
A_51_P249689	Kdm5a	NA	NA	NA	1.58	down	-1.94	-0.95	AY_T10R42	AY	T10R42	inflammatory response
A_51_P122017	Kdm6b	NA	NA	NA	1.91	down	-2.34	-1.23	AY_T10R42	AY	T10R42	inflammatory response
A_51_P508956	Kiss1r	114229	KISS1 receptor	Mm.191035	1.35	down	-1.93	-0.95	AY_T10R42	AY	T10R42	inflammatory response
A_52_P553471	Lipa	16889	Lysosomal acid lipase A	Mm.157545	1.58	down	-1.9	-0.93	AY_T10R42	AY	T10R42	inflammatory response
A_52_P34823	Lyn	17096	Yamaguchi sarcoma viral (v-yes-1) oncogene homolog	Mm.317331	3	down	-2.88	-1.53	AY_T10R42	AY	T10R42	inflammatory response
A_52_P558382	Mapk8	26419	Mitogen activated protein kinase 8	Mm.21495	4.39	down	-6.18	-2.63	AY_T10R42	AY	T10R42	inflammatory response
A_52_P569276	Masp2	17175	Mannan-binding lectin serine peptidase 2	Mm.378962	3.04	down	-2.91	-1.54	AY_T10R42	AY	T10R42	inflammatory response
A_51_P453635	Mdk	17242	Midkine	Mm.906	2.6	down	-5.42	-2.44	AY_T10R42	AY	T10R42	inflammatory response
A_51_P482148	Mecom	NA	NA	NA	2.03	down	-3.31	-1.73	AY_T10R42	AY	T10R42	inflammatory response
A_51_P398207	Mib1	225164	Mindbomb homolog 1 (Drosophila)	Mm.21500	2.1	down	-2.02	-1.01	AY_T10R42	AY	T10R42	inflammatory response
A_52_P868210	Mll5	69188	Myeloid/lymphoid or mixed-lineage leukemia 5	Mm.205190	3.13	down	-4.01	-2	AY_T10R42	AY	T10R42	inflammatory response
A_51_P426096	Mmp7	17393	Matrix metallopeptidase 7	Mm.4825	1.79	down	-2.93	-1.55	AY_T10R42	AY	T10R42	inflammatory response
A_52_P85040	Mog	17441	Myelin oligodendrocyte glycoprotein	Mm.210857	2.55	down	-3.54	-1.83	AY_T10R42	AY	T10R42	inflammatory response
A_52_P313335	Nf1	18015	Neurofibromatosis 1	Mm.255596	1.67	down	-2.32	-1.21	AY_T10R42	AY	T10R42	inflammatory response
A_52_P263908	Nf1	18015	Neurofibromatosis 1	Mm.255596	3.04	down	-4.84	-2.27	AY_T10R42	AY	T10R42	inflammatory response
A_51_P411271	Nfe2l2	18024	Nuclear factor, erythroid derived 2, like 2	Mm.1025	2.07	down	-3.4	-1.77	AY_T10R42	AY	T10R42	inflammatory response
A_52_P582969	Nfkb1	18033	Nuclear factor of kappa light chain gene enhancer in B-cells 1, p105	Mm.256765	2.05	down	-2.25	-1.17	AY_T10R42	AY	T10R42	inflammatory response
A_52_P384916	Nfkbiz	80859	Nuclear factor of kappa light polypeptide gene enhancer in B-cells inhibitor, zeta	Mm.247272	2.4	down	-3.36	-1.75	AY_T10R42	AY	T10R42	inflammatory response
A_51_P514126	Nfya	18044	Nuclear transcription factor-Y alpha	Mm.4929	2.99	down	-2.96	-1.57	AY_T10R42	AY	T10R42	inflammatory response
A_52_P183088	Notch1	18128	Notch gene homolog 1 (Drosophila)	Mm.290610	2.91	down	-2.99	-1.58	AY_T10R42	AY	T10R42	inflammatory response
A_51_P508510	Notch1	18128	Notch gene homolog 1 (Drosophila)	Mm.290610	1.4	down	-1.68	-0.75	AY_T10R42	AY	T10R42	inflammatory response
A_52_P448796	Notch2	18129	Notch gene homolog 2 (Drosophila)	Mm.254017	2.76	down	-2.83	-1.5	AY_T10R42	AY	T10R42	inflammatory response
A_51_P424338	Nqo1	18104	NAD(P)H dehydrogenase, quinone 1	Mm.252	1.75	down	-3.06	-1.61	AY_T10R42	AY	T10R42	inflammatory response
A_52_P35581	Nqo2	18105	NAD(P)H dehydrogenase, quinone 2	Mm.264036	3.34	down	-3.57	-1.84	AY_T10R42	AY	T10R42	inflammatory response
A_52_P574668	Nt5e	23959	5' nucleotidase, ecto	Mm.244235	3.16	down	-3.42	-1.77	AY_T10R42	AY	T10R42	inflammatory response
A_51_P486150	Ocln	18260	Occludin	Mm.4807	4.23	down	-6.66	-2.74	AY_T10R42	AY	T10R42	inflammatory response
A_52_P608097	Ocln	18260	Occludin	Mm.4807	2.2	down	-3.59	-1.84	AY_T10R42	AY	T10R42	inflammatory response
A_51_P120990	Pde4d	238871	Phosphodiesterase 4D, cAMP specific	Mm.434429	1.74	down	-1.85	-0.89	AY_T10R42	AY	T10R42	inflammatory response
A_51_P507832	Pik3cg	30955	Phosphoinositide-3-kinase, catalytic, gamma polypeptide	Mm.101369	1.61	down	-2.29	-1.2	AY_T10R42	AY	T10R42	inflammatory response
A_51_P511236	Pik3r1	18708	Phosphatidylinositol 3-kinase, regulatory subunit, polypeptide 1 (p85 alpha)	Mm.259333	2.72	down	-2.71	-1.44	AY_T10R42	AY	T10R42	inflammatory response
A_51_P310780	Pilra	231805	Paired immunoglobin-like type 2 receptor alpha	Mm.379385	2.45	down	-3.43	-1.78	AY_T10R42	AY	T10R42	inflammatory response
A_52_P118521	Pilra	231805	Paired immunoglobin-like type 2 receptor alpha	Mm.379385	2.37	down	-2.86	-1.52	AY_T10R42	AY	T10R42	inflammatory response
A_52_P373782	Plaa	18786	Phospholipase A2, activating protein	Mm.22724	3.07	down	-3.02	-1.59	AY_T10R42	AY	T10R42	inflammatory response
A_52_P654841	Plscr1	22038	Phospholipid scramblase 1	Mm.441702	3.42	down	-3.54	-1.82	AY_T10R42	AY	T10R42	inflammatory response
A_51_P489192	Postn	50706	Periostin, osteoblast specific factor	Mm.236067	2.28	down	-2.75	-1.46	AY_T10R42	AY	T10R42	inflammatory response
A_51_P348372	Prex1	NA	NA	NA	2.63	down	-3.56	-1.83	AY_T10R42	AY	T10R42	inflammatory response
A_52_P197498	Prkcd	18753	Protein kinase C, delta	Mm.2314	3.06	down	-3.71	-1.89	AY_T10R42	AY	T10R42	inflammatory response
A_52_P647188	Prkce	18754	Protein kinase C, epsilon	Mm.24614	2.15	down	-3.36	-1.75	AY_T10R42	AY	T10R42	inflammatory response
A_52_P121155	Pten	19211	Phosphatase and tensin homolog	Mm.245395	2.49	down	-3.57	-1.83	AY_T10R42	AY	T10R42	inflammatory response
A_52_P403484	Ptpn2	19255	Protein tyrosine phosphatase, non-receptor type 2	Mm.260433	2.67	down	-2.4	-1.27	AY_T10R42	AY	T10R42	inflammatory response
A_51_P438820	Pycard	66824	PYD and CARD domain containing	Mm.24163	3.18	down	-3.22	-1.69	AY_T10R42	AY	T10R42	inflammatory response
A_51_P218948	Rictor	NA	NA	NA	1.59	down	-2.05	-1.04	AY_T10R42	AY	T10R42	inflammatory response
A_52_P550602	Rictor	NA	NA	NA	2.81	down	-3.75	-1.91	AY_T10R42	AY	T10R42	inflammatory response
A_52_P145412	Rictor	NA	NA	NA	3.11	down	-3.25	-1.7	AY_T10R42	AY	T10R42	inflammatory response
A_52_P229320	Rptor	NA	NA	NA	3.07	down	-3.79	-1.92	AY_T10R42	AY	T10R42	inflammatory response
A_51_P256827	S100a8	20201	S100 calcium binding protein A8 (calgranulin A)	Mm.21567	2.92	down	-3.05	-1.61	AY_T10R42	AY	T10R42	inflammatory response
A_51_P137523	S1pr3	NA	NA	NA	2.52	down	-2.46	-1.3	AY_T10R42	AY	T10R42	inflammatory response
A_51_P217094	Saal1	78935	Serum amyloid A-like 1	Mm.289866	2.64	down	-4.47	-2.16	AY_T10R42	AY	T10R42	inflammatory response
A_52_P5901	Saal1	78935	Serum amyloid A-like 1	Mm.289866	1.63	down	-2.51	-1.33	AY_T10R42	AY	T10R42	inflammatory response
A_52_P322639	Sctr	319229	Secretin receptor	Mm.189223	2.02	down	-2.43	-1.28	AY_T10R42	AY	T10R42	inflammatory response
A_51_P455326	Sele	20339	Selectin, endothelial cell	Mm.5245	1.55	down	-2.02	-1.01	AY_T10R42	AY	T10R42	inflammatory response
A_51_P159453	Serpina3n	20716	Serine (or cysteine) peptidase inhibitor, clade A, member 3N	Mm.466620	1.39	down	-2.09	-1.06	AY_T10R42	AY	T10R42	inflammatory response
A_52_P492411	Serpinb9	20723	Serine (or cysteine) peptidase inhibitor, clade B, member 9	Mm.272569	1.75	down	-1.99	-0.99	AY_T10R42	AY	T10R42	inflammatory response
A_51_P376238	Serping1	12258	Serine (or cysteine) peptidase inhibitor, clade G, member 1	Mm.38888	1.45	down	-1.87	-0.9	AY_T10R42	AY	T10R42	inflammatory response
A_52_P144062	Slc35c1	228368	Solute carrier family 35, member C1	Mm.273990	1.62	down	-1.92	-0.94	AY_T10R42	AY	T10R42	inflammatory response
A_52_P642167	Soat1	20652	Sterol O-acyltransferase 1	Mm.28099	3	down	-3.15	-1.65	AY_T10R42	AY	T10R42	inflammatory response
A_51_P426214	Src	20779	Rous sarcoma oncogene	Mm.22845	4.02	down	-5.61	-2.49	AY_T10R42	AY	T10R42	inflammatory response
A_51_P232371	Stab1	192187	Stabilin 1	Mm.220821	3.17	down	-3.49	-1.8	AY_T10R42	AY	T10R42	inflammatory response
A_52_P70261	Stat1	20846	Signal transducer and activator of transcription 1	Mm.277406	2.14	down	-2.74	-1.45	AY_T10R42	AY	T10R42	inflammatory response
A_52_P542540	Stat1	20846	Signal transducer and activator of transcription 1	Mm.277406	2.01	down	-2.14	-1.1	AY_T10R42	AY	T10R42	inflammatory response
A_51_P450573	Tgfbr2	21813	Transforming growth factor, beta receptor II	Mm.172346	1.56	down	-2.45	-1.29	AY_T10R42	AY	T10R42	inflammatory response
A_51_P291417	Thbd	21824	Thrombomodulin	Mm.24096	3.3	down	-4.46	-2.16	AY_T10R42	AY	T10R42	inflammatory response
A_51_P225889	Tia1	21841	Cytotoxic granule-associated RNA binding protein 1	Mm.416451	3.51	down	-3.74	-1.9	AY_T10R42	AY	T10R42	inflammatory response
A_52_P381009	Tia1	21841	Cytotoxic granule-associated RNA binding protein 1	Mm.416451	3.1	down	-3.06	-1.61	AY_T10R42	AY	T10R42	inflammatory response
A_52_P516059	Tia1	21841	Cytotoxic granule-associated RNA binding protein 1	Mm.416451	3.02	down	-3.28	-1.71	AY_T10R42	AY	T10R42	inflammatory response
A_52_P24230	Tlr4	21898	Toll-like receptor 4	Mm.38049	2.16	down	-2.96	-1.57	AY_T10R42	AY	T10R42	inflammatory response
A_52_P1068320	Tnfrsf11a	21934	Tumor necrosis factor receptor superfamily, member 11a	Mm.6251	2.48	down	-2.7	-1.43	AY_T10R42	AY	T10R42	inflammatory response
A_51_P168762	Tnfrsf21	94185	Tumor necrosis factor receptor superfamily, member 21	Mm.200792	2.95	down	-3.24	-1.7	AY_T10R42	AY	T10R42	inflammatory response
A_51_P102257	Tns1	21961	Tensin 1	Mm.309975	3.15	down	-3.22	-1.69	AY_T10R42	AY	T10R42	inflammatory response
A_52_P346458	Tollip	54473	Toll interacting protein	Mm.103551	1.79	down	-2.78	-1.47	AY_T10R42	AY	T10R42	inflammatory response
A_52_P368984	Trpm5	56843	Transient receptor potential cation channel, subfamily M, member 5	Mm.286668	1.62	down	-3.16	-1.66	AY_T10R42	AY	T10R42	inflammatory response
A_52_P451378	Twsg1	65960	Twisted gastrulation homolog 1 (Drosophila)	Mm.10153	3.5	down	-4.61	-2.2	AY_T10R42	AY	T10R42	inflammatory response
A_51_P210956	Vcam1	22329	Vascular cell adhesion molecule 1	Mm.76649	3.19	down	-4.1	-2.04	AY_T10R42	AY	T10R42	inflammatory response
A_51_P381178	Zbtb46	72147	Zinc finger and BTB domain containing 46	Mm.307728	1.53	down	-1.78	-0.83	AY_T10R42	AY	T10R42	inflammatory response
A_52_P352131	Acvr1	11477	Activin A receptor, type 1	Mm.689	1.91	up	2.26	1.17	AY_T10R42	AY	T10R42	inflammatory response
A_51_P473533	Ahcy	269378	S-adenosylhomocysteine hydrolase	Mm.330692	1.45	up	1.67	0.74	AY_T10R42	AY	T10R42	inflammatory response
A_51_P237553	Akt1	11651	Thymoma viral proto-oncogene 1	Mm.6645	1.68	up	2.43	1.28	AY_T10R42	AY	T10R42	inflammatory response
A_51_P327491	Apoa4	11808	Apolipoprotein A-IV	Mm.4533	2.37	up	2.81	1.49	AY_T10R42	AY	T10R42	inflammatory response
A_51_P155257	B4galt1	14595	UDP-Gal:betaGlcNAc beta 1,4- galactosyltransferase, polypeptide 1	Mm.15622	2.45	up	3.94	1.98	AY_T10R42	AY	T10R42	inflammatory response
A_52_P103391	B4galt1	14595	UDP-Gal:betaGlcNAc beta 1,4- galactosyltransferase, polypeptide 1	Mm.15622	1.49	up	1.92	0.94	AY_T10R42	AY	T10R42	inflammatory response
A_51_P243978	C4a	NA	NA	NA	1.76	up	2.26	1.18	AY_T10R42	AY	T10R42	inflammatory response
A_51_P458262	Ccl19	24047	Chemokine (C-C motif) ligand 19	Mm.424740	1.89	up	2	1	AY_T10R42	AY	T10R42	inflammatory response
A_52_P616356	Ccr1	12768	Chemokine (C-C motif) receptor 1	Mm.274927	1.71	up	2.2	1.14	AY_T10R42	AY	T10R42	inflammatory response
A_51_P504538	Cela2a	NA	NA	NA	1.7	up	2.36	1.24	AY_T10R42	AY	T10R42	inflammatory response
A_52_P56636	Chia	81600	Chitinase, acidic	Mm.46418	1.73	up	2.12	1.08	AY_T10R42	AY	T10R42	inflammatory response
A_51_P308394	Clec9a	232414	C-type lectin domain family 9, member a	Mm.391518	1.96	up	2.56	1.36	AY_T10R42	AY	T10R42	inflammatory response
A_52_P682299	Clic4	29876	Chloride intracellular channel 4 (mitochondrial)	Mm.257765	2.17	up	2.66	1.41	AY_T10R42	AY	T10R42	inflammatory response
A_51_P195506	Csf1	12977	Colony stimulating factor 1 (macrophage)	Mm.795	1.56	up	1.8	0.85	AY_T10R42	AY	T10R42	inflammatory response
A_51_P432641	Cxcl10	15945	Chemokine (C-X-C motif) ligand 10	Mm.877	1.8	up	2	1	AY_T10R42	AY	T10R42	inflammatory response
A_51_P275976	Dok1	13448	Docking protein 1	Mm.156	1.62	up	3.12	1.64	AY_T10R42	AY	T10R42	inflammatory response
A_51_P144551	Elane	NA	NA	NA	1.36	up	2.14	1.09	AY_T10R42	AY	T10R42	inflammatory response
A_52_P613688	Elmo1	140580	Engulfment and cell motility 1, ced-12 homolog (C. elegans)	Mm.342392	1.99	up	2.13	1.09	AY_T10R42	AY	T10R42	inflammatory response
A_52_P538673	Fgf1	14164	Fibroblast growth factor 1	Mm.241282	1.53	up	3.69	1.89	AY_T10R42	AY	T10R42	inflammatory response
A_51_P401096	Foxp3	20371	Forkhead box P3	Mm.182291	1.87	up	4.94	2.3	AY_T10R42	AY	T10R42	inflammatory response
A_51_P419439	Gnmt	14711	Glycine N-methyltransferase	Mm.29395	1.4	up	2.19	1.13	AY_T10R42	AY	T10R42	inflammatory response
A_51_P192800	Grn	14824	Granulin	Mm.1568	1.66	up	2.38	1.25	AY_T10R42	AY	T10R42	inflammatory response
A_51_P241465	Gsn	227753	Gelsolin	Mm.21109	1.45	up	1.79	0.84	AY_T10R42	AY	T10R42	inflammatory response
A_51_P263965	Hmox1	15368	Heme oxygenase (decycling) 1	Mm.276389	1.68	up	2.31	1.21	AY_T10R42	AY	T10R42	inflammatory response
A_51_P275111	Hrh4	225192	Histamine H4 receptor	Mm.207073	1.72	up	2.11	1.08	AY_T10R42	AY	T10R42	inflammatory response
A_52_P94071	Id2	15902	Inhibitor of DNA binding 2	Mm.34871	1.42	up	4.6	2.2	AY_T10R42	AY	T10R42	inflammatory response
A_52_P64364	Ikbkb	16150	Inhibitor of kappaB kinase beta	Mm.277886	1.95	up	2.57	1.36	AY_T10R42	AY	T10R42	inflammatory response
A_51_P267783	Il11	16156	Interleukin 11	Mm.35814	1.4	up	2.38	1.25	AY_T10R42	AY	T10R42	inflammatory response
A_51_P153565	Il18	16173	Interleukin 18	Mm.1410	1.89	up	2.7	1.43	AY_T10R42	AY	T10R42	inflammatory response
A_52_P414013	Il1f9	215257	Interleukin 1 family, member 9	Mm.249379	1.36	up	1.71	0.78	AY_T10R42	AY	T10R42	inflammatory response
A_52_P447064	Il20rb	213208	Interleukin 20 receptor beta	Mm.242896	1.43	up	2.43	1.28	AY_T10R42	AY	T10R42	inflammatory response
A_52_P223495	Itga4	16401	Integrin alpha 4	Mm.31903	2.4	up	4.17	2.06	AY_T10R42	AY	T10R42	inflammatory response
A_51_P262208	Itgb2	16414	Integrin beta 2	Mm.1137	1.64	up	2.27	1.18	AY_T10R42	AY	T10R42	inflammatory response
A_51_P483231	Jak2	16452	Janus kinase 2	Mm.275839	1.66	up	3.35	1.75	AY_T10R42	AY	T10R42	inflammatory response
A_51_P358354	Jam3	83964	Junction adhesion molecule 3	Mm.28770	1.96	up	3.19	1.67	AY_T10R42	AY	T10R42	inflammatory response
A_51_P411061	Lama5	16776	Laminin, alpha 5	Mm.4339	1.58	up	3.59	1.85	AY_T10R42	AY	T10R42	inflammatory response
A_52_P427024	Ldlr	16835	Low density lipoprotein receptor	Mm.3213	1.83	up	1.9	0.93	AY_T10R42	AY	T10R42	inflammatory response
A_51_P101929	Lgals3	16854	Lectin, galactose binding, soluble 3	Mm.248615	2.13	up	2.24	1.17	AY_T10R42	AY	T10R42	inflammatory response
A_52_P210893	Litaf	56722	LPS-induced TN factor	Mm.294753	1.81	up	3.05	1.61	AY_T10R42	AY	T10R42	inflammatory response
A_51_P267239	Litaf	56722	LPS-induced TN factor	Mm.294753	1.52	up	1.89	0.92	AY_T10R42	AY	T10R42	inflammatory response
A_52_P274238	Maea	59003	Macrophage erythroblast attacher	Mm.281642	2.64	up	2.37	1.25	AY_T10R42	AY	T10R42	inflammatory response
A_52_P243249	Mapk3	26417	Mitogen activated protein kinase 3	Mm.8385	2.6	up	2.91	1.54	AY_T10R42	AY	T10R42	inflammatory response
A_51_P158628	Mapk3	26417	Mitogen activated protein kinase 3	Mm.8385	1.93	up	2.29	1.2	AY_T10R42	AY	T10R42	inflammatory response
A_52_P321733	Mif	17319	Macrophage migration inhibitory factor	Mm.2326	1.41	up	1.77	0.82	AY_T10R42	AY	T10R42	inflammatory response
A_52_P483336	Ms4a1	12482	Membrane-spanning 4-domains, subfamily A, member 1	Mm.4046	2.96	up	7.97	2.99	AY_T10R42	AY	T10R42	inflammatory response
A_52_P628171	Nfatc2	18019	Nuclear factor of activated T-cells, cytoplasmic, calcineurin-dependent 2	Mm.116802	2.74	up	3.21	1.68	AY_T10R42	AY	T10R42	inflammatory response
A_51_P454217	Nfkb2	18034	Nuclear factor of kappa light polypeptide gene enhancer in B-cells 2, p49/p100	Mm.102365	1.92	up	2.13	1.09	AY_T10R42	AY	T10R42	inflammatory response
A_51_P322954	Nfkbid	NA	NA	NA	1.33	up	2.01	1.01	AY_T10R42	AY	T10R42	inflammatory response
A_52_P50529	Nlrp12	378425	NLR family, pyrin domain containing 12	Mm.277152	1.59	up	2.11	1.08	AY_T10R42	AY	T10R42	inflammatory response
A_51_P239654	Nr4a1	15370	Nuclear receptor subfamily 4, group A, member 1	Mm.119	2.35	up	2.98	1.57	AY_T10R42	AY	T10R42	inflammatory response
A_51_P519251	Nupr1	56312	Nuclear protein 1	Mm.18742	1.79	up	2.19	1.13	AY_T10R42	AY	T10R42	inflammatory response
A_51_P291361	Osm	18413	Oncostatin M	Mm.131422	2.52	up	2.85	1.51	AY_T10R42	AY	T10R42	inflammatory response
A_51_P506733	P2rx7	18439	Purinergic receptor P2X, ligand-gated ion channel, 7	Mm.42026	2.33	up	2.46	1.3	AY_T10R42	AY	T10R42	inflammatory response
A_51_P301566	Plat	18791	Plasminogen activator, tissue	Mm.154660	2.19	up	3.03	1.6	AY_T10R42	AY	T10R42	inflammatory response
A_51_P282799	Pml	18854	Promyelocytic leukemia	Mm.392123	2	up	2.32	1.21	AY_T10R42	AY	T10R42	inflammatory response
A_51_P106799	Pparg	19016	Peroxisome proliferator activated receptor gamma	Mm.3020	3.17	up	3.17	1.66	AY_T10R42	AY	T10R42	inflammatory response
A_52_P550034	Prdx2	21672	Peroxiredoxin 2	Mm.347009	1.9	up	3.35	1.74	AY_T10R42	AY	T10R42	inflammatory response
A_51_P147207	Prdx2	21672	Peroxiredoxin 2	Mm.347009	1.42	up	1.9	0.92	AY_T10R42	AY	T10R42	inflammatory response
A_52_P359381	Ptk2	14083	PTK2 protein tyrosine kinase 2	Mm.254494	4.48	up	6.3	2.66	AY_T10R42	AY	T10R42	inflammatory response
A_51_P438821	Pycard	66824	PYD and CARD domain containing	Mm.24163	2.23	up	3.98	1.99	AY_T10R42	AY	T10R42	inflammatory response
A_51_P385993	Rela	19697	V-rel reticuloendotheliosis viral oncogene homolog A (avian)	Mm.249966	1.71	up	2.12	1.08	AY_T10R42	AY	T10R42	inflammatory response
A_52_P502577	S1pr3	NA	NA	NA	1.36	up	2.6	1.38	AY_T10R42	AY	T10R42	inflammatory response
A_51_P255817	Scarb1	20778	Scavenger receptor class B, member 1	Mm.282242	2.43	up	4.59	2.2	AY_T10R42	AY	T10R42	inflammatory response
A_51_P131364	Selplg	20345	Selectin, platelet (p-selectin) ligand	Mm.332590	2.76	up	4.75	2.25	AY_T10R42	AY	T10R42	inflammatory response
A_51_P145520	Sigirr	24058	Single immunoglobulin and toll-interleukin 1 receptor (TIR) domain	Mm.38017	1.41	up	1.86	0.89	AY_T10R42	AY	T10R42	inflammatory response
A_51_P443723	Slc35c1	228368	Solute carrier family 35, member C1	Mm.273990	1.62	up	1.85	0.89	AY_T10R42	AY	T10R42	inflammatory response
A_51_P391754	Soat1	20652	Sterol O-acyltransferase 1	Mm.28099	1.35	up	3.34	1.74	AY_T10R42	AY	T10R42	inflammatory response
A_52_P316474	St3gal4	20443	ST3 beta-galactoside alpha-2,3-sialyltransferase 4	Mm.275973	1.64	up	2.28	1.19	AY_T10R42	AY	T10R42	inflammatory response
A_52_P505218	Stat1	20846	Signal transducer and activator of transcription 1	Mm.277406	1.35	up	2.06	1.05	AY_T10R42	AY	T10R42	inflammatory response
A_52_P569499	Stat3	20848	Signal transducer and activator of transcription 3	Mm.249934	1.51	up	4.28	2.1	AY_T10R42	AY	T10R42	inflammatory response
A_51_P201480	Stat3	20848	Signal transducer and activator of transcription 3	Mm.249934	1.38	up	1.59	0.67	AY_T10R42	AY	T10R42	inflammatory response
A_52_P606774	Stk4	58231	Serine/threonine kinase 4	Mm.234472	2.15	up	2.39	1.26	AY_T10R42	AY	T10R42	inflammatory response
A_52_P532029	Tbk1	56480	TANK-binding kinase 1	Mm.34580	1.94	up	2.06	1.04	AY_T10R42	AY	T10R42	inflammatory response
A_51_P394471	Tcf3	21415	Transcription factor 3	Mm.440067	1.45	up	1.92	0.94	AY_T10R42	AY	T10R42	inflammatory response
A_52_P4538	Tgfbr1	21812	Transforming growth factor, beta receptor I	Mm.197552	1.48	up	2.86	1.51	AY_T10R42	AY	T10R42	inflammatory response
A_51_P294017	Ticam1	106759	Toll-like receptor adaptor molecule 1	Mm.203952	1.96	up	2.85	1.51	AY_T10R42	AY	T10R42	inflammatory response
A_52_P87713	Timp1	21857	Tissue inhibitor of metalloproteinase 1	Mm.8245	2	up	2.22	1.15	AY_T10R42	AY	T10R42	inflammatory response
A_52_P676956	Tirap	117149	Toll-interleukin 1 receptor (TIR) domain-containing adaptor protein	Mm.23987	1.83	up	2.3	1.2	AY_T10R42	AY	T10R42	inflammatory response
A_52_P192426	Tnfrsf1a	21937	Tumor necrosis factor receptor superfamily, member 1a	Mm.1258	2.05	up	2.15	1.1	AY_T10R42	AY	T10R42	inflammatory response
A_51_P469433	Tnfrsf4	22163	Tumor necrosis factor receptor superfamily, member 4	Mm.13885	2.04	up	3.49	1.8	AY_T10R42	AY	T10R42	inflammatory response
A_51_P240903	Tns1	21961	Tensin 1	Mm.309975	3.67	up	4.66	2.22	AY_T10R42	AY	T10R42	inflammatory response
A_52_P105599	Tns1	21961	Tensin 1	Mm.309975	1.51	up	1.79	0.84	AY_T10R42	AY	T10R42	inflammatory response
A_52_P625495	Traf6	22034	Tnf receptor-associated factor 6	Mm.292729	1.49	up	2.07	1.05	AY_T10R42	AY	T10R42	inflammatory response
A_52_P638895	Vegfa	22339	Vascular endothelial growth factor A	Mm.282184	1.51	up	2.83	1.5	AY_T10R42	AY	T10R42	inflammatory response
A_51_P323610	Vimp	NA	NA	NA	2.57	up	2.96	1.56	AY_T10R42	AY	T10R42	inflammatory response
A_52_P80944	Zfp36	22695	Zinc finger protein 36	Mm.389856	1.56	up	1.99	0.99	AY_T10R42	AY	T10R42	inflammatory response
A_51_P158538	Zfp36	22695	Zinc finger protein 36	Mm.389856	1.46	up	2.36	1.24	AY_T10R42	AY	T10R42	inflammatory response
A_52_P240170	Adcy1	432530	Adenylate cyclase 1	Mm.259733	2.71	down	-2.57	-1.36	AY_T10R42	AY	T10R42	insulin receptor and leptin signaling in obesity
A_51_P409900	Adcy1	432530	Adenylate cyclase 1	Mm.259733	2.15	down	-2.33	-1.22	AY_T10R42	AY	T10R42	insulin receptor and leptin signaling in obesity
A_52_P449208	Adcy5	224129	Adenylate cyclase 5	Mm.41137	2.82	down	-3.31	-1.73	AY_T10R42	AY	T10R42	insulin receptor and leptin signaling in obesity
A_51_P303061	Adcy8	11514	Adenylate cyclase 8	Mm.1425	1.4	down	-2.73	-1.45	AY_T10R42	AY	T10R42	insulin receptor and leptin signaling in obesity
A_52_P221630	Akt3	23797	Thymoma viral proto-oncogene 3	Mm.235194	2.1	down	-2.38	-1.25	AY_T10R42	AY	T10R42	insulin receptor and leptin signaling in obesity
A_51_P419364	Bad	12015	Bcl-associated death promoter	Mm.4387	1.85	down	-2.42	-1.27	AY_T10R42	AY	T10R42	insulin receptor and leptin signaling in obesity
A_51_P370252	Capn10	23830	Calpain 10	Mm.294315	1.61	down	-2.7	-1.44	AY_T10R42	AY	T10R42	insulin receptor and leptin signaling in obesity
A_51_P332081	Cbl	12402	Casitas B-lineage lymphoma	Mm.266871	2.85	down	-2.48	-1.31	AY_T10R42	AY	T10R42	insulin receptor and leptin signaling in obesity
A_52_P651298	Cdk2	12566	Cyclin-dependent kinase 2	Mm.111326	3.16	down	-3.02	-1.6	AY_T10R42	AY	T10R42	insulin receptor and leptin signaling in obesity
A_52_P465980	Cplx1	12889	Complexin 1	Mm.5195	1.33	down	-2.42	-1.28	AY_T10R42	AY	T10R42	insulin receptor and leptin signaling in obesity
A_51_P415475	Dok4	114255	Docking protein 4	Mm.203949	1.77	down	-2.2	-1.14	AY_T10R42	AY	T10R42	insulin receptor and leptin signaling in obesity
A_52_P310981	Eif4e	13684	Eukaryotic translation initiation factor 4E	Mm.3941	1.55	down	-3.44	-1.78	AY_T10R42	AY	T10R42	insulin receptor and leptin signaling in obesity
A_52_P283674	Eif4ebp1	13685	Eukaryotic translation initiation factor 4E binding protein 1	Mm.6700	1.62	down	-2.18	-1.12	AY_T10R42	AY	T10R42	insulin receptor and leptin signaling in obesity
A_51_P293784	Fkbp1b	14226	FK506 binding protein 1b	Mm.20453	3.16	down	-3.08	-1.62	AY_T10R42	AY	T10R42	insulin receptor and leptin signaling in obesity
A_52_P417437	Gab1	14388	Growth factor receptor bound protein 2-associated protein 1	Mm.277409	3.22	down	-3.21	-1.68	AY_T10R42	AY	T10R42	insulin receptor and leptin signaling in obesity
A_51_P439970	Ggh	14590	Gamma-glutamyl hydrolase	Mm.20461	1.79	down	-2.31	-1.21	AY_T10R42	AY	T10R42	insulin receptor and leptin signaling in obesity
A_51_P475545	Ghrhr	14602	Growth hormone releasing hormone receptor	Mm.89928	2.49	down	-5.16	-2.37	AY_T10R42	AY	T10R42	insulin receptor and leptin signaling in obesity
A_52_P675556	Ghrl	58991	Ghrelin	Mm.379095	2.55	down	-3.4	-1.77	AY_T10R42	AY	T10R42	insulin receptor and leptin signaling in obesity
A_52_P40363	Grb10	14783	Growth factor receptor bound protein 10	Mm.273117	2.19	down	-2.36	-1.24	AY_T10R42	AY	T10R42	insulin receptor and leptin signaling in obesity
A_51_P437279	Gsk3a	606496	Glycogen synthase kinase 3 alpha	Mm.294664	1.43	down	-2.05	-1.04	AY_T10R42	AY	T10R42	insulin receptor and leptin signaling in obesity
A_52_P431159	Il1rn	16181	Interleukin 1 receptor antagonist	Mm.882	2.93	down	-2.73	-1.45	AY_T10R42	AY	T10R42	insulin receptor and leptin signaling in obesity
A_51_P452533	Ildr2	NA	NA	NA	1.37	down	-2.86	-1.52	AY_T10R42	AY	T10R42	insulin receptor and leptin signaling in obesity
A_52_P90771	Inpp5b	16330	Inositol polyphosphate-5-phosphatase B	Mm.296202	1.81	down	-2.85	-1.51	AY_T10R42	AY	T10R42	insulin receptor and leptin signaling in obesity
A_51_P389597	Ins2	16334	Insulin II	Mm.4946	1.54	down	-1.68	-0.75	AY_T10R42	AY	T10R42	insulin receptor and leptin signaling in obesity
A_52_P6490	Insr	16337	Insulin receptor	Mm.268003	2.29	down	-4.55	-2.19	AY_T10R42	AY	T10R42	insulin receptor and leptin signaling in obesity
A_51_P256642	Jak1	16451	Janus kinase 1	Mm.289657	3.02	down	-3.25	-1.7	AY_T10R42	AY	T10R42	insulin receptor and leptin signaling in obesity
A_52_P891431	Lars	107045	Leucyl-tRNA synthetase	Mm.312170	3.5	down	-7.36	-2.88	AY_T10R42	AY	T10R42	insulin receptor and leptin signaling in obesity
A_52_P246229	Lman1l	235416	Lectin, mannose-binding 1 like	Mm.295630	2.08	down	-2.93	-1.55	AY_T10R42	AY	T10R42	insulin receptor and leptin signaling in obesity
A_51_P263503	Mapk1	26413	Mitogen activated protein kinase 1	Mm.196581	2.05	down	-2.86	-1.52	AY_T10R42	AY	T10R42	insulin receptor and leptin signaling in obesity
A_52_P558382	Mapk8	26419	Mitogen activated protein kinase 8	Mm.21495	4.39	down	-6.18	-2.63	AY_T10R42	AY	T10R42	insulin receptor and leptin signaling in obesity
A_52_P632067	Ocrl	320634	Oculocerebrorenal syndrome of Lowe	Mm.210343	1.49	down	-1.68	-0.75	AY_T10R42	AY	T10R42	insulin receptor and leptin signaling in obesity
A_52_P277654	Pdk1	228026	Pyruvate dehydrogenase kinase, isoenzyme 1	Mm.34411	3.76	down	-6.12	-2.61	AY_T10R42	AY	T10R42	insulin receptor and leptin signaling in obesity
A_52_P619138	Pdpk1	18607	3-phosphoinositide dependent protein kinase-1	Mm.10504	2.67	down	-3.33	-1.74	AY_T10R42	AY	T10R42	insulin receptor and leptin signaling in obesity
A_52_P111397	Pdpk1	18607	3-phosphoinositide dependent protein kinase-1	Mm.10504	1.31	down	-1.93	-0.95	AY_T10R42	AY	T10R42	insulin receptor and leptin signaling in obesity
A_51_P507832	Pik3cg	30955	Phosphoinositide-3-kinase, catalytic, gamma polypeptide	Mm.101369	1.61	down	-2.29	-1.2	AY_T10R42	AY	T10R42	insulin receptor and leptin signaling in obesity
A_51_P511236	Pik3r1	18708	Phosphatidylinositol 3-kinase, regulatory subunit, polypeptide 1 (p85 alpha)	Mm.259333	2.72	down	-2.71	-1.44	AY_T10R42	AY	T10R42	insulin receptor and leptin signaling in obesity
A_51_P173331	Pik3r5	320207	Phosphoinositide-3-kinase, regulatory subunit 5, p101	Mm.244960	2.91	down	-4.18	-2.06	AY_T10R42	AY	T10R42	insulin receptor and leptin signaling in obesity
A_52_P672850	Plcg1	18803	Phospholipase C, gamma 1	Mm.44463	1.59	down	-2.13	-1.09	AY_T10R42	AY	T10R42	insulin receptor and leptin signaling in obesity
A_51_P367734	Plcl1	227120	Phospholipase C-like 1	Mm.194183	2.35	down	-3.87	-1.95	AY_T10R42	AY	T10R42	insulin receptor and leptin signaling in obesity
A_51_P105320	Ppp1r11	76497	Protein phosphatase 1, regulatory (inhibitor) subunit 11	Mm.46176	3.03	down	-3.76	-1.91	AY_T10R42	AY	T10R42	insulin receptor and leptin signaling in obesity
A_52_P437363	Ppp1r12a	17931	Protein phosphatase 1, regulatory (inhibitor) subunit 12A	Mm.422959	2.97	down	-3.04	-1.6	AY_T10R42	AY	T10R42	insulin receptor and leptin signaling in obesity
A_51_P432460	Ppp1r14a	68458	Protein phosphatase 1, regulatory (inhibitor) subunit 14A	Mm.2343	2.89	down	-2.75	-1.46	AY_T10R42	AY	T10R42	insulin receptor and leptin signaling in obesity
A_51_P169516	Ppp1r3d	228966	Protein phosphatase 1, regulatory subunit 3D	Mm.220761	2.99	down	-3.44	-1.78	AY_T10R42	AY	T10R42	insulin receptor and leptin signaling in obesity
A_51_P294095	Prkar1a	19084	Protein kinase, cAMP dependent regulatory, type I, alpha	Mm.30039	1.32	down	-2.34	-1.23	AY_T10R42	AY	T10R42	insulin receptor and leptin signaling in obesity
A_51_P185499	Prkar1b	19085	Protein kinase, cAMP dependent regulatory, type I beta	Mm.306163	1.63	down	-2.04	-1.03	AY_T10R42	AY	T10R42	insulin receptor and leptin signaling in obesity
A_51_P217295	Prkar2a	19087	Protein kinase, cAMP dependent regulatory, type II alpha	Mm.253102	1.96	down	-3.24	-1.7	AY_T10R42	AY	T10R42	insulin receptor and leptin signaling in obesity
A_52_P584753	Prkar2a	19087	Protein kinase, cAMP dependent regulatory, type II alpha	Mm.253102	1.81	down	-3.08	-1.62	AY_T10R42	AY	T10R42	insulin receptor and leptin signaling in obesity
A_52_P121155	Pten	19211	Phosphatase and tensin homolog	Mm.245395	2.49	down	-3.57	-1.83	AY_T10R42	AY	T10R42	insulin receptor and leptin signaling in obesity
A_52_P403484	Ptpn2	19255	Protein tyrosine phosphatase, non-receptor type 2	Mm.260433	2.67	down	-2.4	-1.27	AY_T10R42	AY	T10R42	insulin receptor and leptin signaling in obesity
A_52_P362981	Raf1	110157	V-raf-leukemia viral oncogene 1	Mm.184163	3.14	down	-3.28	-1.72	AY_T10R42	AY	T10R42	insulin receptor and leptin signaling in obesity
A_52_P203322	Rapgef1	107746	Rap guanine nucleotide exchange factor (GEF) 1	Mm.298274	1.67	down	-2.1	-1.07	AY_T10R42	AY	T10R42	insulin receptor and leptin signaling in obesity
A_52_P456951	Rapgef4	56508	Rap guanine nucleotide exchange factor (GEF) 4	Mm.196153	2.44	down	-3.43	-1.78	AY_T10R42	AY	T10R42	insulin receptor and leptin signaling in obesity
A_52_P166482	Rps6kb1	72508	Ribosomal protein S6 kinase, polypeptide 1	Mm.374825	3.13	down	-2.92	-1.54	AY_T10R42	AY	T10R42	insulin receptor and leptin signaling in obesity
A_52_P229320	Rptor	NA	NA	NA	3.07	down	-3.79	-1.92	AY_T10R42	AY	T10R42	insulin receptor and leptin signaling in obesity
A_52_P462625	Rras2	66922	Related RAS viral (r-ras) oncogene homolog 2	Mm.276572	2.96	down	-3.45	-1.79	AY_T10R42	AY	T10R42	insulin receptor and leptin signaling in obesity
A_52_P178486	Sgk1	NA	NA	NA	1.4	down	-1.82	-0.87	AY_T10R42	AY	T10R42	insulin receptor and leptin signaling in obesity
A_52_P515572	Slc18a2	214084	Solute carrier family 18 (vesicular monoamine), member 2	Mm.361919	2.07	down	-2.2	-1.14	AY_T10R42	AY	T10R42	insulin receptor and leptin signaling in obesity
A_52_P312837	Smarcc1	20588	SWI/SNF related, matrix associated, actin dependent regulator of chromatin, subfamily c, member 1	Mm.85410	2.04	down	-2.42	-1.27	AY_T10R42	AY	T10R42	insulin receptor and leptin signaling in obesity
A_51_P423456	Sort1	20661	Sortilin 1	Mm.157119	2.47	down	-2.39	-1.26	AY_T10R42	AY	T10R42	insulin receptor and leptin signaling in obesity
A_51_P125792	Sos1	20662	Son of sevenless homolog 1 (Drosophila)	Mm.436658	1.98	down	-2.32	-1.21	AY_T10R42	AY	T10R42	insulin receptor and leptin signaling in obesity
A_51_P426214	Src	20779	Rous sarcoma oncogene	Mm.22845	4.02	down	-5.61	-2.49	AY_T10R42	AY	T10R42	insulin receptor and leptin signaling in obesity
A_52_P70261	Stat1	20846	Signal transducer and activator of transcription 1	Mm.277406	2.14	down	-2.74	-1.45	AY_T10R42	AY	T10R42	insulin receptor and leptin signaling in obesity
A_52_P542540	Stat1	20846	Signal transducer and activator of transcription 1	Mm.277406	2.01	down	-2.14	-1.1	AY_T10R42	AY	T10R42	insulin receptor and leptin signaling in obesity
A_52_P348847	Stxbp4	20913	Syntaxin binding protein 4	Mm.207203	1.42	down	-1.71	-0.77	AY_T10R42	AY	T10R42	insulin receptor and leptin signaling in obesity
A_52_P97300	Synj1	104015	Synaptojanin 1	Mm.187079	1.34	down	-1.72	-0.79	AY_T10R42	AY	T10R42	insulin receptor and leptin signaling in obesity
A_51_P441622	Adcy7	11513	Adenylate cyclase 7	Mm.288206	1.57	up	2.4	1.26	AY_T10R42	AY	T10R42	insulin receptor and leptin signaling in obesity
A_52_P586141	Adcy7	11513	Adenylate cyclase 7	Mm.288206	2.54	up	3.5	1.81	AY_T10R42	AY	T10R42	insulin receptor and leptin signaling in obesity
A_51_P237553	Akt1	11651	Thymoma viral proto-oncogene 1	Mm.6645	1.68	up	2.43	1.28	AY_T10R42	AY	T10R42	insulin receptor and leptin signaling in obesity
A_51_P375227	Bcar1	12927	Breast cancer anti-estrogen resistance 1	Mm.3758	2.86	up	3.58	1.84	AY_T10R42	AY	T10R42	insulin receptor and leptin signaling in obesity
A_52_P138774	Cplx3	235415	Complexin 3	Mm.35242	3.5	up	4.67	2.22	AY_T10R42	AY	T10R42	insulin receptor and leptin signaling in obesity
A_51_P287221	Cyp27b1	13115	Cytochrome P450, family 27, subfamily b, polypeptide 1	Mm.6216	2.49	up	2.74	1.45	AY_T10R42	AY	T10R42	insulin receptor and leptin signaling in obesity
A_51_P275976	Dok1	13448	Docking protein 1	Mm.156	1.62	up	3.12	1.64	AY_T10R42	AY	T10R42	insulin receptor and leptin signaling in obesity
A_51_P394339	Eif2b1	209354	Eukaryotic translation initiation factor 2B, subunit 1 (alpha)	Mm.28839	1.99	up	2.15	1.1	AY_T10R42	AY	T10R42	insulin receptor and leptin signaling in obesity
A_51_P293781	Fkbp1b	14226	FK506 binding protein 1b	Mm.20453	2.11	up	2.29	1.19	AY_T10R42	AY	T10R42	insulin receptor and leptin signaling in obesity
A_52_P105147	Frs2	327826	Fibroblast growth factor receptor substrate 2	Mm.135965	1.59	up	4.54	2.18	AY_T10R42	AY	T10R42	insulin receptor and leptin signaling in obesity
A_52_P472553	Grb14	50915	Growth factor receptor bound protein 14	Mm.214554	1.5	up	2.26	1.18	AY_T10R42	AY	T10R42	insulin receptor and leptin signaling in obesity
A_51_P196590	Hadh	15107	Hydroxyacyl-Coenzyme A dehydrogenase	Mm.260164	1.44	up	2.59	1.37	AY_T10R42	AY	T10R42	insulin receptor and leptin signaling in obesity
A_51_P174158	Irs3	16369	Insulin receptor substrate 3	Mm.24486	1.35	up	1.97	0.98	AY_T10R42	AY	T10R42	insulin receptor and leptin signaling in obesity
A_51_P483231	Jak2	16452	Janus kinase 2	Mm.275839	1.66	up	3.35	1.75	AY_T10R42	AY	T10R42	insulin receptor and leptin signaling in obesity
A_52_P72434	Khk	16548	Ketohexokinase	Mm.22451	3.15	up	4.1	2.04	AY_T10R42	AY	T10R42	insulin receptor and leptin signaling in obesity
A_51_P394984	Lpin1	14245	Lipin 1	Mm.153625	1.66	up	2.78	1.48	AY_T10R42	AY	T10R42	insulin receptor and leptin signaling in obesity
A_52_P243249	Mapk3	26417	Mitogen activated protein kinase 3	Mm.8385	2.6	up	2.91	1.54	AY_T10R42	AY	T10R42	insulin receptor and leptin signaling in obesity
A_51_P158628	Mapk3	26417	Mitogen activated protein kinase 3	Mm.8385	1.93	up	2.29	1.2	AY_T10R42	AY	T10R42	insulin receptor and leptin signaling in obesity
A_51_P168412	Pdia3	14827	Protein disulfide isomerase associated 3	Mm.263177	1.96	up	2.72	1.45	AY_T10R42	AY	T10R42	insulin receptor and leptin signaling in obesity
A_52_P111390	Pdpk1	18607	3-phosphoinositide dependent protein kinase-1	Mm.10504	2.47	up	5.23	2.39	AY_T10R42	AY	T10R42	insulin receptor and leptin signaling in obesity
A_51_P417725	Pik3r2	18709	Phosphatidylinositol 3-kinase, regulatory subunit, polypeptide 2 (p85 beta)	Mm.12945	1.55	up	1.7	0.76	AY_T10R42	AY	T10R42	insulin receptor and leptin signaling in obesity
A_52_P215106	Pik3r6	NA	NA	NA	2.01	up	3.31	1.73	AY_T10R42	AY	T10R42	insulin receptor and leptin signaling in obesity
A_51_P236042	Plcb3	18797	Phospholipase C, beta 3	Mm.273204	1.92	up	3.51	1.81	AY_T10R42	AY	T10R42	insulin receptor and leptin signaling in obesity
A_51_P377035	Plcg1	18803	Phospholipase C, gamma 1	Mm.44463	1.92	up	2.66	1.41	AY_T10R42	AY	T10R42	insulin receptor and leptin signaling in obesity
A_51_P509389	Ppp1ca	19045	Protein phosphatase 1, catalytic subunit, alpha isoform	Mm.1970	2.29	up	2.47	1.31	AY_T10R42	AY	T10R42	insulin receptor and leptin signaling in obesity
A_52_P540434	Ppp1cc	19047	Protein phosphatase 1, catalytic subunit, gamma isoform	Mm.280784	1.7	up	1.75	0.81	AY_T10R42	AY	T10R42	insulin receptor and leptin signaling in obesity
A_51_P133037	Ppp1r14b	18938	Protein phosphatase 1, regulatory (inhibitor) subunit 14B	Mm.140	1.45	up	1.71	0.77	AY_T10R42	AY	T10R42	insulin receptor and leptin signaling in obesity
A_52_P604243	Ppp1r14c	76142	Protein phosphatase 1, regulatory (inhibitor) subunit 14c	Mm.308126	1.57	up	2.27	1.18	AY_T10R42	AY	T10R42	insulin receptor and leptin signaling in obesity
A_51_P121818	Prkag1	19082	Protein kinase, AMP-activated, gamma 1 non-catalytic subunit	Mm.6670	1.89	up	2.86	1.51	AY_T10R42	AY	T10R42	insulin receptor and leptin signaling in obesity
A_51_P406519	Rapgef1	107746	Rap guanine nucleotide exchange factor (GEF) 1	Mm.298274	3.71	up	6.13	2.62	AY_T10R42	AY	T10R42	insulin receptor and leptin signaling in obesity
A_52_P731018	Rapgef4	56508	Rap guanine nucleotide exchange factor (GEF) 4	Mm.196153	1.4	up	2.54	1.34	AY_T10R42	AY	T10R42	insulin receptor and leptin signaling in obesity
A_52_P1060860	Rapgef4	56508	Rap guanine nucleotide exchange factor (GEF) 4	Mm.196153	1.36	up	2.44	1.28	AY_T10R42	AY	T10R42	insulin receptor and leptin signaling in obesity
A_52_P292498	Rapgef4	56508	Rap guanine nucleotide exchange factor (GEF) 4	Mm.196153	1.33	up	1.71	0.78	AY_T10R42	AY	T10R42	insulin receptor and leptin signaling in obesity
A_52_P376016	Rims2	116838	Regulating synaptic membrane exocytosis 2	Mm.309296	1.86	up	2.23	1.16	AY_T10R42	AY	T10R42	insulin receptor and leptin signaling in obesity
A_51_P293553	Rps6kb2	58988	Ribosomal protein S6 kinase, polypeptide 2	Mm.271937	2.75	up	2.72	1.44	AY_T10R42	AY	T10R42	insulin receptor and leptin signaling in obesity
A_52_P635182	Rras	20130	Harvey rat sarcoma oncogene, subgroup R	Mm.389894	3.02	up	2.97	1.57	AY_T10R42	AY	T10R42	insulin receptor and leptin signaling in obesity
A_52_P558859	Rras2	66922	Related RAS viral (r-ras) oncogene homolog 2	Mm.276572	1.6	up	3.45	1.79	AY_T10R42	AY	T10R42	insulin receptor and leptin signaling in obesity
A_52_P485971	Scap	235623	SREBF chaperone	Mm.288741	1.74	up	1.95	0.97	AY_T10R42	AY	T10R42	insulin receptor and leptin signaling in obesity
A_51_P412348	Scnn1b	20277	Sodium channel, nonvoltage-gated 1 beta	Mm.7709	1.5	up	2.35	1.23	AY_T10R42	AY	T10R42	insulin receptor and leptin signaling in obesity
A_52_P352246	Sgk1	NA	NA	NA	1.41	up	2.97	1.57	AY_T10R42	AY	T10R42	insulin receptor and leptin signaling in obesity
A_51_P404023	Sh2b2	23921	SH2B adaptor protein 2	Mm.425294	2.89	up	3.55	1.83	AY_T10R42	AY	T10R42	insulin receptor and leptin signaling in obesity
A_51_P117477	Slc27a1	26457	Solute carrier family 27 (fatty acid transporter), member 1	Mm.38165	1.59	up	5.71	2.51	AY_T10R42	AY	T10R42	insulin receptor and leptin signaling in obesity
A_52_P505218	Stat1	20846	Signal transducer and activator of transcription 1	Mm.277406	1.35	up	2.06	1.05	AY_T10R42	AY	T10R42	insulin receptor and leptin signaling in obesity
A_52_P569499	Stat3	20848	Signal transducer and activator of transcription 3	Mm.249934	1.51	up	4.28	2.1	AY_T10R42	AY	T10R42	insulin receptor and leptin signaling in obesity
A_51_P201480	Stat3	20848	Signal transducer and activator of transcription 3	Mm.249934	1.38	up	1.59	0.67	AY_T10R42	AY	T10R42	insulin receptor and leptin signaling in obesity
A_52_P34012	Synj1	104015	Synaptojanin 1	Mm.187079	1.4	up	3.41	1.77	AY_T10R42	AY	T10R42	insulin receptor and leptin signaling in obesity
A_51_P446865	Tln1	21894	Talin 1	Mm.208601	2.17	up	3.44	1.78	AY_T10R42	AY	T10R42	insulin receptor and leptin signaling in obesity
A_52_P600274	Trib3	228775	Tribbles homolog 3 (Drosophila)	Mm.276018	1.63	up	2.7	1.43	AY_T10R42	AY	T10R42	insulin receptor and leptin signaling in obesity
A_52_P462217	Abl1	11350	V-abl Abelson murine leukemia oncogene 1	Mm.1318	2.26	down	-2.92	-1.55	AY_T10R42	AY	T10R42	long term synaptic depression
A_52_P240170	Adcy1	432530	Adenylate cyclase 1	Mm.259733	2.71	down	-2.57	-1.36	AY_T10R42	AY	T10R42	long term synaptic depression
A_51_P409900	Adcy1	432530	Adenylate cyclase 1	Mm.259733	2.15	down	-2.33	-1.22	AY_T10R42	AY	T10R42	long term synaptic depression
A_51_P303061	Adcy8	11514	Adenylate cyclase 8	Mm.1425	1.4	down	-2.73	-1.45	AY_T10R42	AY	T10R42	long term synaptic depression
A_51_P429446	Apc	11789	Adenomatosis polyposis coli	Mm.7883	1.34	down	-2.38	-1.25	AY_T10R42	AY	T10R42	long term synaptic depression
A_52_P381311	App	11820	Amyloid beta (A4) precursor protein	Mm.277585	2.45	down	-2.76	-1.46	AY_T10R42	AY	T10R42	long term synaptic depression
A_51_P388872	Atf2	11909	Activating transcription factor 2	Mm.209903	2.5	down	-2.24	-1.16	AY_T10R42	AY	T10R42	long term synaptic depression
A_52_P550935	Atg7	74244	Autophagy-related 7 (yeast)	Mm.275332	2.88	down	-2.81	-1.49	AY_T10R42	AY	T10R42	long term synaptic depression
A_51_P419364	Bad	12015	Bcl-associated death promoter	Mm.4387	1.85	down	-2.42	-1.27	AY_T10R42	AY	T10R42	long term synaptic depression
A_52_P510877	Bcl2l1	12048	Bcl2-like 1	Mm.238213	2.44	down	-2.44	-1.29	AY_T10R42	AY	T10R42	long term synaptic depression
A_51_P261991	Bdnf	12064	Brain derived neurotrophic factor	Mm.1442	1.58	down	-2.02	-1.01	AY_T10R42	AY	T10R42	long term synaptic depression
A_51_P382618	Casp3	12367	Caspase 3	Mm.34405	1.34	down	-1.6	-0.68	AY_T10R42	AY	T10R42	long term synaptic depression
A_52_P322725	Cdh2	12558	Cadherin 2	Mm.257437	1.55	down	-2.36	-1.24	AY_T10R42	AY	T10R42	long term synaptic depression
A_51_P403006	Cyfip1	20430	Cytoplasmic FMR1 interacting protein 1	Mm.37249	1.42	down	-5.15	-2.37	AY_T10R42	AY	T10R42	long term synaptic depression
A_52_P153721	Dlg4	13385	Discs, large homolog 4 (Drosophila)	Mm.27256	4.53	down	-9.05	-3.18	AY_T10R42	AY	T10R42	long term synaptic depression
A_52_P35384	Drd5	13492	Dopamine receptor 5	Mm.167154	2.37	down	-4.65	-2.22	AY_T10R42	AY	T10R42	long term synaptic depression
A_52_P310981	Eif4e	13684	Eukaryotic translation initiation factor 4E	Mm.3941	1.55	down	-3.44	-1.78	AY_T10R42	AY	T10R42	long term synaptic depression
A_51_P336830	Fabp4	11770	Fatty acid binding protein 4, adipocyte	Mm.582	3.27	down	-2.89	-1.53	AY_T10R42	AY	T10R42	long term synaptic depression
A_52_P564544	Fabp4	11770	Fatty acid binding protein 4, adipocyte	Mm.582	1.44	down	-2.1	-1.07	AY_T10R42	AY	T10R42	long term synaptic depression
A_51_P501710	Gna13	14674	Guanine nucleotide binding protein, alpha 13	Mm.193925	2.86	down	-3.19	-1.67	AY_T10R42	AY	T10R42	long term synaptic depression
A_52_P205031	Gnao1	14681	Guanine nucleotide binding protein, alpha o	Mm.439667	2.34	down	-4.14	-2.05	AY_T10R42	AY	T10R42	long term synaptic depression
A_51_P273449	Gnaz	14687	Guanine nucleotide binding protein, alpha z subunit	Mm.32595	2.86	down	-3.36	-1.75	AY_T10R42	AY	T10R42	long term synaptic depression
A_51_P186374	Grap2	17444	GRB2-related adaptor protein 2	Mm.12947	1.45	down	-1.92	-0.94	AY_T10R42	AY	T10R42	long term synaptic depression
A_52_P575176	Gria2	14800	Glutamate receptor, ionotropic, AMPA2 (alpha 2)	Mm.220224	1.83	down	-6.8	-2.77	AY_T10R42	AY	T10R42	long term synaptic depression
A_52_P891243	Gria2	14800	Glutamate receptor, ionotropic, AMPA2 (alpha 2)	Mm.220224	1.89	down	-2.91	-1.54	AY_T10R42	AY	T10R42	long term synaptic depression
A_52_P68221	Gria3	53623	Glutamate receptor, ionotropic, AMPA3 (alpha 3)	Mm.327681	2.86	down	-3.24	-1.69	AY_T10R42	AY	T10R42	long term synaptic depression
A_51_P477458	Grid2	14804	Glutamate receptor, ionotropic, delta 2	Mm.439651	1.9	down	-2.62	-1.39	AY_T10R42	AY	T10R42	long term synaptic depression
A_52_P633643	Grid2	14804	Glutamate receptor, ionotropic, delta 2	Mm.439651	1.45	down	-1.87	-0.91	AY_T10R42	AY	T10R42	long term synaptic depression
A_52_P660400	Grik1	14805	Glutamate receptor, ionotropic, kainate 1	Mm.5134	1.88	down	-2.14	-1.1	AY_T10R42	AY	T10R42	long term synaptic depression
A_52_P551544	Grm7	108073	Glutamate receptor, metabotropic 7	Mm.240881	2.51	down	-3.53	-1.82	AY_T10R42	AY	T10R42	long term synaptic depression
A_51_P199993	Gucy1a3	60596	Guanylate cyclase 1, soluble, alpha 3	Mm.143831	2.42	down	-3.39	-1.76	AY_T10R42	AY	T10R42	long term synaptic depression
A_52_P351116	Igf1	16000	Insulin-like growth factor 1	Mm.268521	2.29	down	-2.38	-1.25	AY_T10R42	AY	T10R42	long term synaptic depression
A_52_P634111	Igf1r	16001	Insulin-like growth factor I receptor	Mm.275742	1.59	down	-2.03	-1.02	AY_T10R42	AY	T10R42	long term synaptic depression
A_52_P668647	Igf1r	16001	Insulin-like growth factor I receptor	Mm.275742	1.9	down	-2.3	-1.2	AY_T10R42	AY	T10R42	long term synaptic depression
A_52_P431159	Il1rn	16181	Interleukin 1 receptor antagonist	Mm.882	2.93	down	-2.73	-1.45	AY_T10R42	AY	T10R42	long term synaptic depression
A_52_P118756	Itpr1	16438	Inositol 1,4,5-triphosphate receptor 1	Mm.227912	1.92	down	-2.13	-1.09	AY_T10R42	AY	T10R42	long term synaptic depression
A_52_P9425	Itpr2	16439	Inositol 1,4,5-triphosphate receptor 2	Mm.7800	2.36	down	-2.49	-1.32	AY_T10R42	AY	T10R42	long term synaptic depression
A_52_P674259	Kif17	16559	Kinesin family member 17	Mm.271936	2.25	down	-2.45	-1.29	AY_T10R42	AY	T10R42	long term synaptic depression
A_51_P442023	Kif17	16559	Kinesin family member 17	Mm.271936	1.76	down	-3.81	-1.93	AY_T10R42	AY	T10R42	long term synaptic depression
A_52_P34823	Lyn	17096	Yamaguchi sarcoma viral (v-yes-1) oncogene homolog	Mm.317331	3	down	-2.88	-1.53	AY_T10R42	AY	T10R42	long term synaptic depression
A_51_P263503	Mapk1	26413	Mitogen activated protein kinase 1	Mm.196581	2.05	down	-2.86	-1.52	AY_T10R42	AY	T10R42	long term synaptic depression
A_52_P558382	Mapk8	26419	Mitogen activated protein kinase 8	Mm.21495	4.39	down	-6.18	-2.63	AY_T10R42	AY	T10R42	long term synaptic depression
A_51_P453635	Mdk	17242	Midkine	Mm.906	2.6	down	-5.42	-2.44	AY_T10R42	AY	T10R42	long term synaptic depression
A_52_P183088	Notch1	18128	Notch gene homolog 1 (Drosophila)	Mm.290610	2.91	down	-2.99	-1.58	AY_T10R42	AY	T10R42	long term synaptic depression
A_51_P508510	Notch1	18128	Notch gene homolog 1 (Drosophila)	Mm.290610	1.4	down	-1.68	-0.75	AY_T10R42	AY	T10R42	long term synaptic depression
A_51_P170577	Nup43	69912	Nucleoporin 43	Mm.299887	2.11	down	-2.47	-1.3	AY_T10R42	AY	T10R42	long term synaptic depression
A_52_P277654	Pdk1	228026	Pyruvate dehydrogenase kinase, isoenzyme 1	Mm.34411	3.76	down	-6.12	-2.61	AY_T10R42	AY	T10R42	long term synaptic depression
A_51_P511236	Pik3r1	18708	Phosphatidylinositol 3-kinase, regulatory subunit, polypeptide 1 (p85 alpha)	Mm.259333	2.72	down	-2.71	-1.44	AY_T10R42	AY	T10R42	long term synaptic depression
A_51_P450752	Pla2g4b	211429	Phospholipase A2, group IVB (cytosolic)	Mm.41467	2.58	down	-3.52	-1.81	AY_T10R42	AY	T10R42	long term synaptic depression
A_52_P449061	Pla2r1	18779	Phospholipase A2 receptor 1	Mm.5092	2.45	down	-14.41	-3.85	AY_T10R42	AY	T10R42	long term synaptic depression
A_52_P311519	Plb1	665270	Phospholipase B1	Mm.160067	1.34	down	-1.87	-0.9	AY_T10R42	AY	T10R42	long term synaptic depression
A_52_P672850	Plcg1	18803	Phospholipase C, gamma 1	Mm.44463	1.59	down	-2.13	-1.09	AY_T10R42	AY	T10R42	long term synaptic depression
A_51_P367734	Plcl1	227120	Phospholipase C-like 1	Mm.194183	2.35	down	-3.87	-1.95	AY_T10R42	AY	T10R42	long term synaptic depression
A_51_P201104	Pnpla8	67452	Patatin-like phospholipase domain containing 8	Mm.54126	2.91	down	-2.95	-1.56	AY_T10R42	AY	T10R42	long term synaptic depression
A_52_P601192	Ppp2r1b	73699	Protein phosphatase 2 (formerly 2A), regulatory subunit A (PR 65), beta isoform	Mm.7726	1.57	down	-2.41	-1.27	AY_T10R42	AY	T10R42	long term synaptic depression
A_52_P448936	Ppp2r5e	26932	Protein phosphatase 2, regulatory subunit B (B56), epsilon isoform	Mm.259626	2.62	down	-2.59	-1.37	AY_T10R42	AY	T10R42	long term synaptic depression
A_52_P197498	Prkcd	18753	Protein kinase C, delta	Mm.2314	3.06	down	-3.71	-1.89	AY_T10R42	AY	T10R42	long term synaptic depression
A_52_P647188	Prkce	18754	Protein kinase C, epsilon	Mm.24614	2.15	down	-3.36	-1.75	AY_T10R42	AY	T10R42	long term synaptic depression
A_51_P455880	Psd	73728	Pleckstrin and Sec7 domain containing	Mm.268532	2.12	down	-3.66	-1.87	AY_T10R42	AY	T10R42	long term synaptic depression
A_52_P121155	Pten	19211	Phosphatase and tensin homolog	Mm.245395	2.49	down	-3.57	-1.83	AY_T10R42	AY	T10R42	long term synaptic depression
A_52_P362981	Raf1	110157	V-raf-leukemia viral oncogene 1	Mm.184163	3.14	down	-3.28	-1.72	AY_T10R42	AY	T10R42	long term synaptic depression
A_52_P550393	Rasgrf1	19417	RAS protein-specific guanine nucleotide-releasing factor 1	Mm.44561	2.2	down	-2.77	-1.47	AY_T10R42	AY	T10R42	long term synaptic depression
A_52_P536022	Rasgrf1	19417	RAS protein-specific guanine nucleotide-releasing factor 1	Mm.44561	2.89	down	-3.98	-1.99	AY_T10R42	AY	T10R42	long term synaptic depression
A_52_P92568	Rgs2	19735	Regulator of G-protein signaling 2	Mm.28262	1.61	down	-3.07	-1.62	AY_T10R42	AY	T10R42	long term synaptic depression
A_52_P462625	Rras2	66922	Related RAS viral (r-ras) oncogene homolog 2	Mm.276572	2.96	down	-3.45	-1.79	AY_T10R42	AY	T10R42	long term synaptic depression
A_51_P160870	Rtn4	68585	Reticulon 4	Mm.192580	1.65	down	-3.61	-1.85	AY_T10R42	AY	T10R42	long term synaptic depression
A_51_P125965	Ryr3	20192	Ryanodine receptor 3	Mm.436657	1.43	down	-1.69	-0.76	AY_T10R42	AY	T10R42	long term synaptic depression
A_52_P328350	Ryr3	20192	Ryanodine receptor 3	Mm.436657	2.26	down	-2.73	-1.45	AY_T10R42	AY	T10R42	long term synaptic depression
A_51_P214187	Slc6a3	13162	Solute carrier family 6 (neurotransmitter transporter, dopamine), member 3	Mm.41993	1.8	down	-2.42	-1.28	AY_T10R42	AY	T10R42	long term synaptic depression
A_51_P422996	Spred1	114715	Sprouty protein with EVH-1 domain 1, related sequence	Mm.245890	3.53	down	-5.99	-2.58	AY_T10R42	AY	T10R42	long term synaptic depression
A_51_P426214	Src	20779	Rous sarcoma oncogene	Mm.22845	4.02	down	-5.61	-2.49	AY_T10R42	AY	T10R42	long term synaptic depression
A_52_P65136	Stau1	20853	Staufen (RNA binding protein) homolog 1 (Drosophila)	Mm.73276	2.5	down	-2.4	-1.27	AY_T10R42	AY	T10R42	long term synaptic depression
A_52_P24896	Stau2	29819	Staufen (RNA binding protein) homolog 2 (Drosophila)	Mm.216257	1.74	down	-2.65	-1.4	AY_T10R42	AY	T10R42	long term synaptic depression
A_52_P24230	Tlr4	21898	Toll-like receptor 4	Mm.38049	2.16	down	-2.96	-1.57	AY_T10R42	AY	T10R42	long term synaptic depression
A_51_P406115	Adam10	11487	A disintegrin and metallopeptidase domain 10	Mm.3037	1.69	up	2.39	1.26	AY_T10R42	AY	T10R42	long term synaptic depression
A_51_P237553	Akt1	11651	Thymoma viral proto-oncogene 1	Mm.6645	1.68	up	2.43	1.28	AY_T10R42	AY	T10R42	long term synaptic depression
A_51_P243978	C4a	NA	NA	NA	1.76	up	2.26	1.18	AY_T10R42	AY	T10R42	long term synaptic depression
A_51_P360241	Cort	12854	Cortistatin	Mm.6204	1.53	up	2.57	1.36	AY_T10R42	AY	T10R42	long term synaptic depression
A_52_P4910	Crhr1	12921	Corticotropin releasing hormone receptor 1	Mm.1892	2.78	up	7.54	2.91	AY_T10R42	AY	T10R42	long term synaptic depression
A_51_P403005	Cyfip1	20430	Cytoplasmic FMR1 interacting protein 1	Mm.37249	3.03	up	5	2.32	AY_T10R42	AY	T10R42	long term synaptic depression
A_51_P205907	Flnc	68794	Filamin C, gamma (actin binding protein 280)	Mm.39046	1.81	up	2.96	1.57	AY_T10R42	AY	T10R42	long term synaptic depression
A_51_P349844	Flnc	68794	Filamin C, gamma (actin binding protein 280)	Mm.39046	2.29	up	2.84	1.51	AY_T10R42	AY	T10R42	long term synaptic depression
A_51_P138378	Fosb	14282	FBJ osteosarcoma oncogene B	Mm.248335	1.8	up	3.04	1.6	AY_T10R42	AY	T10R42	long term synaptic depression
A_51_P385906	Gna12	14673	Guanine nucleotide binding protein, alpha 12	Mm.370185	2.42	up	2.33	1.22	AY_T10R42	AY	T10R42	long term synaptic depression
A_52_P51024	Gna15	14676	Guanine nucleotide binding protein, alpha 15	Mm.1546	4.71	up	7.84	2.97	AY_T10R42	AY	T10R42	long term synaptic depression
A_51_P367837	Gnai1	14677	Guanine nucleotide binding protein, alpha inhibiting 1	Mm.254629	1.41	up	2.38	1.25	AY_T10R42	AY	T10R42	long term synaptic depression
A_51_P229869	Grin2b	14812	Glutamate receptor, ionotropic, NMDA2B (epsilon 2)	Mm.436649	1.76	up	3.11	1.64	AY_T10R42	AY	T10R42	long term synaptic depression
A_52_P592835	Gucy1b3	54195	Guanylate cyclase 1, soluble, beta 3	Mm.9445	1.87	up	2.29	1.2	AY_T10R42	AY	T10R42	long term synaptic depression
A_52_P570495	Hhat	226861	Hedgehog acyltransferase	Mm.145857	2.88	up	3.14	1.65	AY_T10R42	AY	T10R42	long term synaptic depression
A_52_P243249	Mapk3	26417	Mitogen activated protein kinase 3	Mm.8385	2.6	up	2.91	1.54	AY_T10R42	AY	T10R42	long term synaptic depression
A_51_P158628	Mapk3	26417	Mitogen activated protein kinase 3	Mm.8385	1.93	up	2.29	1.2	AY_T10R42	AY	T10R42	long term synaptic depression
A_51_P392928	Mthfd1	108156	Methylenetetrahydrofolate dehydrogenase (NADP+ dependent), methenyltetrahydrofolate cyclohydrolase, formyltetrahydrofolate synthase	Mm.29584	1.44	up	2.29	1.2	AY_T10R42	AY	T10R42	long term synaptic depression
A_51_P483690	Napb	17957	N-ethylmaleimide sensitive fusion protein attachment protein beta	Mm.274308	1.79	up	2.23	1.16	AY_T10R42	AY	T10R42	long term synaptic depression
A_52_P613255	Ncam1	17967	Neural cell adhesion molecule 1	Mm.4974	2.4	up	4.68	2.23	AY_T10R42	AY	T10R42	long term synaptic depression
A_52_P382754	Ncam1	17967	Neural cell adhesion molecule 1	Mm.4974	2.39	up	3.72	1.89	AY_T10R42	AY	T10R42	long term synaptic depression
A_51_P168412	Pdia3	14827	Protein disulfide isomerase associated 3	Mm.263177	1.96	up	2.72	1.45	AY_T10R42	AY	T10R42	long term synaptic depression
A_52_P98581	Pla2g3	237625	Phospholipase A2, group III	Mm.100476	1.53	up	2.71	1.44	AY_T10R42	AY	T10R42	long term synaptic depression
A_51_P402760	Pla2g4a	18783	Phospholipase A2, group IVA (cytosolic, calcium-dependent)	Mm.4186	1.65	up	4.26	2.09	AY_T10R42	AY	T10R42	long term synaptic depression
A_52_P203948	Pla2g4e	329502	Phospholipase A2, group IVE	Mm.330505	1.4	up	1.65	0.72	AY_T10R42	AY	T10R42	long term synaptic depression
A_51_P301566	Plat	18791	Plasminogen activator, tissue	Mm.154660	2.19	up	3.03	1.6	AY_T10R42	AY	T10R42	long term synaptic depression
A_51_P236042	Plcb3	18797	Phospholipase C, beta 3	Mm.273204	1.92	up	3.51	1.81	AY_T10R42	AY	T10R42	long term synaptic depression
A_51_P377035	Plcg1	18803	Phospholipase C, gamma 1	Mm.44463	1.92	up	2.66	1.41	AY_T10R42	AY	T10R42	long term synaptic depression
A_51_P509746	Porcn	53627	Porcupine homolog (Drosophila)	Mm.443425	2.27	up	2.95	1.56	AY_T10R42	AY	T10R42	long term synaptic depression
A_51_P399175	Ppm1j	71887	Protein phosphatase 1J	Mm.379204	4.03	up	6.31	2.66	AY_T10R42	AY	T10R42	long term synaptic depression
A_52_P540434	Ppp1cc	19047	Protein phosphatase 1, catalytic subunit, gamma isoform	Mm.280784	1.7	up	1.75	0.81	AY_T10R42	AY	T10R42	long term synaptic depression
A_52_P664867	Ppp1r1b	19049	Protein phosphatase 1, regulatory (inhibitor) subunit 1B	Mm.45372	1.78	up	1.84	0.88	AY_T10R42	AY	T10R42	long term synaptic depression
A_51_P301736	Ppp2r2a	71978	Protein phosphatase 2 (formerly 2A), regulatory subunit B (PR 52), alpha isoform	Mm.273997	1.55	up	2.02	1.01	AY_T10R42	AY	T10R42	long term synaptic depression
A_52_P44765	Ppp2r5a	226849	Protein phosphatase 2, regulatory subunit B (B56), alpha isoform	Mm.205569	1.39	up	1.93	0.95	AY_T10R42	AY	T10R42	long term synaptic depression
A_51_P251205	Psd	73728	Pleckstrin and Sec7 domain containing	Mm.268532	1.78	up	3.08	1.62	AY_T10R42	AY	T10R42	long term synaptic depression
A_52_P362161	Rab3b	69908	RAB3B, member RAS oncogene family	Mm.41580	1.86	up	6.18	2.63	AY_T10R42	AY	T10R42	long term synaptic depression
A_51_P365694	Rala	56044	V-ral simian leukemia viral oncogene homolog A (ras related)	Mm.27348	2.02	up	2.45	1.29	AY_T10R42	AY	T10R42	long term synaptic depression
A_51_P351948	Rap1a	109905	RAS-related protein-1a	Mm.458171	1.43	up	2	1	AY_T10R42	AY	T10R42	long term synaptic depression
A_51_P103229	Rest	19712	RE1-silencing transcription factor	Mm.28840	1.5	up	2.97	1.57	AY_T10R42	AY	T10R42	long term synaptic depression
A_52_P635182	Rras	20130	Harvey rat sarcoma oncogene, subgroup R	Mm.389894	3.02	up	2.97	1.57	AY_T10R42	AY	T10R42	long term synaptic depression
A_52_P558859	Rras2	66922	Related RAS viral (r-ras) oncogene homolog 2	Mm.276572	1.6	up	3.45	1.79	AY_T10R42	AY	T10R42	long term synaptic depression
A_51_P351872	Slc6a9	14664	Solute carrier family 6 (neurotransmitter transporter, glycine), member 9	Mm.244549	1.99	up	2.22	1.15	AY_T10R42	AY	T10R42	long term synaptic depression
A_52_P192426	Tnfrsf1a	21937	Tumor necrosis factor receptor superfamily, member 1a	Mm.1258	2.05	up	2.15	1.1	AY_T10R42	AY	T10R42	long term synaptic depression
A_51_P317695	Trpc3	22065	Transient receptor potential cation channel, subfamily C, member 3	Mm.74363	1.34	up	3.14	1.65	AY_T10R42	AY	T10R42	long term synaptic depression
A_51_P179131	Vasp	22323	Vasodilator-stimulated phosphoprotein	Mm.9684	1.97	up	3.27	1.71	AY_T10R42	AY	T10R42	long term synaptic depression
A_52_P462217	Abl1	11350	V-abl Abelson murine leukemia oncogene 1	Mm.1318	2.26	down	-2.92	-1.55	AY_T10R42	AY	T10R42	long-term fear memory
A_52_P240170	Adcy1	432530	Adenylate cyclase 1	Mm.259733	2.71	down	-2.57	-1.36	AY_T10R42	AY	T10R42	long-term fear memory
A_51_P409900	Adcy1	432530	Adenylate cyclase 1	Mm.259733	2.15	down	-2.33	-1.22	AY_T10R42	AY	T10R42	long-term fear memory
A_51_P303061	Adcy8	11514	Adenylate cyclase 8	Mm.1425	1.4	down	-2.73	-1.45	AY_T10R42	AY	T10R42	long-term fear memory
A_51_P429446	Apc	11789	Adenomatosis polyposis coli	Mm.7883	1.34	down	-2.38	-1.25	AY_T10R42	AY	T10R42	long-term fear memory
A_52_P381311	App	11820	Amyloid beta (A4) precursor protein	Mm.277585	2.45	down	-2.76	-1.46	AY_T10R42	AY	T10R42	long-term fear memory
A_51_P261991	Bdnf	12064	Brain derived neurotrophic factor	Mm.1442	1.58	down	-2.02	-1.01	AY_T10R42	AY	T10R42	long-term fear memory
A_52_P956363	Braf	109880	Braf transforming gene	Mm.245513	1.98	down	-2.92	-1.55	AY_T10R42	AY	T10R42	long-term fear memory
A_52_P163176	Braf	109880	Braf transforming gene	Mm.245513	1.52	down	-1.72	-0.78	AY_T10R42	AY	T10R42	long-term fear memory
A_52_P551288	Carf	241066	Calcium response factor	Mm.370325	2.55	down	-3.16	-1.66	AY_T10R42	AY	T10R42	long-term fear memory
A_52_P322725	Cdh2	12558	Cadherin 2	Mm.257437	1.55	down	-2.36	-1.24	AY_T10R42	AY	T10R42	long-term fear memory
A_52_P335907	Decr1	67460	2,4-dienoyl CoA reductase 1, mitochondrial	Mm.393293	3.35	down	-5.73	-2.52	AY_T10R42	AY	T10R42	long-term fear memory
A_52_P153721	Dlg4	13385	Discs, large homolog 4 (Drosophila)	Mm.27256	4.53	down	-9.05	-3.18	AY_T10R42	AY	T10R42	long-term fear memory
A_52_P30497	Dnmt3a	13435	DNA methyltransferase 3A	Mm.5001	1.61	down	-2.08	-1.06	AY_T10R42	AY	T10R42	long-term fear memory
A_52_P5855	Egfr	13649	Epidermal growth factor receptor	Mm.8534	2.21	down	-2.42	-1.28	AY_T10R42	AY	T10R42	long-term fear memory
A_52_P71951	Eif2ak4	27103	Eukaryotic translation initiation factor 2 alpha kinase 4	Mm.217616	1.76	down	-2.04	-1.03	AY_T10R42	AY	T10R42	long-term fear memory
A_51_P448334	Eif2s1	13665	Eukaryotic translation initiation factor 2, subunit 1 alpha	Mm.196220	2.93	down	-2.91	-1.54	AY_T10R42	AY	T10R42	long-term fear memory
A_52_P310981	Eif4e	13684	Eukaryotic translation initiation factor 4E	Mm.3941	1.55	down	-3.44	-1.78	AY_T10R42	AY	T10R42	long-term fear memory
A_52_P283674	Eif4ebp1	13685	Eukaryotic translation initiation factor 4E binding protein 1	Mm.6700	1.62	down	-2.18	-1.12	AY_T10R42	AY	T10R42	long-term fear memory
A_52_P296382	Elf1	13709	E74-like factor 1	Mm.301204	1.45	down	-1.94	-0.96	AY_T10R42	AY	T10R42	long-term fear memory
A_51_P304029	Ep300	328572	E1A binding protein p300	Mm.258397	2.48	down	-3.73	-1.9	AY_T10R42	AY	T10R42	long-term fear memory
A_52_P179662	Ep300	328572	E1A binding protein p300	Mm.258397	2.97	down	-3.56	-1.83	AY_T10R42	AY	T10R42	long-term fear memory
A_51_P115868	Fos	14281	FBJ osteosarcoma oncogene	Mm.246513	2.02	down	-3.16	-1.66	AY_T10R42	AY	T10R42	long-term fear memory
A_51_P290065	Gap43	14432	Growth associated protein 43	Mm.1222	2.12	down	-2.84	-1.5	AY_T10R42	AY	T10R42	long-term fear memory
A_51_P186374	Grap2	17444	GRB2-related adaptor protein 2	Mm.12947	1.45	down	-1.92	-0.94	AY_T10R42	AY	T10R42	long-term fear memory
A_52_P575176	Gria2	14800	Glutamate receptor, ionotropic, AMPA2 (alpha 2)	Mm.220224	1.83	down	-6.8	-2.77	AY_T10R42	AY	T10R42	long-term fear memory
A_52_P891243	Gria2	14800	Glutamate receptor, ionotropic, AMPA2 (alpha 2)	Mm.220224	1.89	down	-2.91	-1.54	AY_T10R42	AY	T10R42	long-term fear memory
A_51_P449361	Hdac6	15185	Histone deacetylase 6	Mm.29854	1.89	down	-2.5	-1.32	AY_T10R42	AY	T10R42	long-term fear memory
A_52_P464062	Hdac8	70315	Histone deacetylase 8	Mm.328128	2.35	down	-2.5	-1.32	AY_T10R42	AY	T10R42	long-term fear memory
A_52_P431159	Il1rn	16181	Interleukin 1 receptor antagonist	Mm.882	2.93	down	-2.73	-1.45	AY_T10R42	AY	T10R42	long-term fear memory
A_52_P674259	Kif17	16559	Kinesin family member 17	Mm.271936	2.25	down	-2.45	-1.29	AY_T10R42	AY	T10R42	long-term fear memory
A_51_P442023	Kif17	16559	Kinesin family member 17	Mm.271936	1.76	down	-3.81	-1.93	AY_T10R42	AY	T10R42	long-term fear memory
A_51_P263503	Mapk1	26413	Mitogen activated protein kinase 1	Mm.196581	2.05	down	-2.86	-1.52	AY_T10R42	AY	T10R42	long-term fear memory
A_52_P21400	Mapk10	26414	Mitogen activated protein kinase 10	Mm.39253	2.14	down	-2.79	-1.48	AY_T10R42	AY	T10R42	long-term fear memory
A_52_P558382	Mapk8	26419	Mitogen activated protein kinase 8	Mm.21495	4.39	down	-6.18	-2.63	AY_T10R42	AY	T10R42	long-term fear memory
A_51_P453635	Mdk	17242	Midkine	Mm.906	2.6	down	-5.42	-2.44	AY_T10R42	AY	T10R42	long-term fear memory
A_52_P582969	Nfkb1	18033	Nuclear factor of kappa light chain gene enhancer in B-cells 1, p105	Mm.256765	2.05	down	-2.25	-1.17	AY_T10R42	AY	T10R42	long-term fear memory
A_51_P160202	Nsf	18195	N-ethylmaleimide sensitive fusion protein	Mm.260117	2.09	down	-2.1	-1.07	AY_T10R42	AY	T10R42	long-term fear memory
A_52_P99678	Oprl1	18389	Opioid receptor-like 1	Mm.285075	1.33	down	-1.92	-0.94	AY_T10R42	AY	T10R42	long-term fear memory
A_51_P511236	Pik3r1	18708	Phosphatidylinositol 3-kinase, regulatory subunit, polypeptide 1 (p85 alpha)	Mm.259333	2.72	down	-2.71	-1.44	AY_T10R42	AY	T10R42	long-term fear memory
A_51_P455880	Psd	73728	Pleckstrin and Sec7 domain containing	Mm.268532	2.12	down	-3.66	-1.87	AY_T10R42	AY	T10R42	long-term fear memory
A_51_P279100	Ptgs1	19224	Prostaglandin-endoperoxide synthase 1	Mm.275434	1.56	down	-2.79	-1.48	AY_T10R42	AY	T10R42	long-term fear memory
A_51_P370996	Ptprz1	19283	Protein tyrosine phosphatase, receptor type Z, polypeptide 1	Mm.41639	2.49	down	-6.19	-2.63	AY_T10R42	AY	T10R42	long-term fear memory
A_51_P206405	Ptprz1	19283	Protein tyrosine phosphatase, receptor type Z, polypeptide 1	Mm.41639	1.92	down	-2.18	-1.13	AY_T10R42	AY	T10R42	long-term fear memory
A_52_P362981	Raf1	110157	V-raf-leukemia viral oncogene 1	Mm.184163	3.14	down	-3.28	-1.72	AY_T10R42	AY	T10R42	long-term fear memory
A_52_P550393	Rasgrf1	19417	RAS protein-specific guanine nucleotide-releasing factor 1	Mm.44561	2.2	down	-2.77	-1.47	AY_T10R42	AY	T10R42	long-term fear memory
A_52_P536022	Rasgrf1	19417	RAS protein-specific guanine nucleotide-releasing factor 1	Mm.44561	2.89	down	-3.98	-1.99	AY_T10R42	AY	T10R42	long-term fear memory
A_52_P92568	Rgs2	19735	Regulator of G-protein signaling 2	Mm.28262	1.61	down	-3.07	-1.62	AY_T10R42	AY	T10R42	long-term fear memory
A_51_P255945	Rps6ka5	73086	Ribosomal protein S6 kinase, polypeptide 5	Mm.220417	2.67	down	-2.66	-1.41	AY_T10R42	AY	T10R42	long-term fear memory
A_52_P166482	Rps6kb1	72508	Ribosomal protein S6 kinase, polypeptide 1	Mm.374825	3.13	down	-2.92	-1.54	AY_T10R42	AY	T10R42	long-term fear memory
A_52_P178486	Sgk1	NA	NA	NA	1.4	down	-1.82	-0.87	AY_T10R42	AY	T10R42	long-term fear memory
A_51_P426214	Src	20779	Rous sarcoma oncogene	Mm.22845	4.02	down	-5.61	-2.49	AY_T10R42	AY	T10R42	long-term fear memory
A_52_P486108	Trpm7	58800	Transient receptor potential cation channel, subfamily M, member 7	Mm.244705	2.67	down	-3.33	-1.74	AY_T10R42	AY	T10R42	long-term fear memory
A_51_P486738	Xrcc6	14375	X-ray repair complementing defective repair in Chinese hamster cells 6	Mm.288809	2.74	down	-3.43	-1.78	AY_T10R42	AY	T10R42	long-term fear memory
A_51_P381230	Zhx2	387609	Zinc fingers and homeoboxes protein 2	Mm.36557	2.67	down	-2.61	-1.39	AY_T10R42	AY	T10R42	long-term fear memory
A_51_P237553	Akt1	11651	Thymoma viral proto-oncogene 1	Mm.6645	1.68	up	2.43	1.28	AY_T10R42	AY	T10R42	long-term fear memory
A_52_P625628	Atp9b	50771	ATPase, class II, type 9B	Mm.247138	1.59	up	1.72	0.78	AY_T10R42	AY	T10R42	long-term fear memory
A_52_P132174	Atp9b	50771	ATPase, class II, type 9B	Mm.247138	1.77	up	2.49	1.31	AY_T10R42	AY	T10R42	long-term fear memory
A_51_P403760	Braf	109880	Braf transforming gene	Mm.245513	1.66	up	1.93	0.95	AY_T10R42	AY	T10R42	long-term fear memory
A_51_P215147	Carf	241066	Calcium response factor	Mm.370325	1.39	up	1.67	0.74	AY_T10R42	AY	T10R42	long-term fear memory
A_51_P425749	Cdc37	12539	Cell division cycle 37 homolog (S. cerevisiae)	Mm.32331	1.34	up	4.27	2.09	AY_T10R42	AY	T10R42	long-term fear memory
A_51_P414518	Dynll1	56455	Dynein light chain LC8-type 1	Mm.256858	1.47	up	1.75	0.81	AY_T10R42	AY	T10R42	long-term fear memory
A_52_P101221	Eif2c2	239528	Eukaryotic translation initiation factor 2C, 2	Mm.274482	1.9	up	2.35	1.23	AY_T10R42	AY	T10R42	long-term fear memory
A_52_P411601	Ep300	328572	E1A binding protein p300	Mm.258397	2.25	up	2.88	1.53	AY_T10R42	AY	T10R42	long-term fear memory
A_52_P488471	Fkbp1a	14225	FK506 binding protein 1a	Mm.278458	1.49	up	2.31	1.21	AY_T10R42	AY	T10R42	long-term fear memory
A_51_P229869	Grin2b	14812	Glutamate receptor, ionotropic, NMDA2B (epsilon 2)	Mm.436649	1.76	up	3.11	1.64	AY_T10R42	AY	T10R42	long-term fear memory
A_52_P243249	Mapk3	26417	Mitogen activated protein kinase 3	Mm.8385	2.6	up	2.91	1.54	AY_T10R42	AY	T10R42	long-term fear memory
A_51_P158628	Mapk3	26417	Mitogen activated protein kinase 3	Mm.8385	1.93	up	2.29	1.2	AY_T10R42	AY	T10R42	long-term fear memory
A_51_P392928	Mthfd1	108156	Methylenetetrahydrofolate dehydrogenase (NADP+ dependent), methenyltetrahydrofolate cyclohydrolase, formyltetrahydrofolate synthase	Mm.29584	1.44	up	2.29	1.2	AY_T10R42	AY	T10R42	long-term fear memory
A_52_P613255	Ncam1	17967	Neural cell adhesion molecule 1	Mm.4974	2.4	up	4.68	2.23	AY_T10R42	AY	T10R42	long-term fear memory
A_52_P382754	Ncam1	17967	Neural cell adhesion molecule 1	Mm.4974	2.39	up	3.72	1.89	AY_T10R42	AY	T10R42	long-term fear memory
A_51_P348792	Opn5	353344	Opsin 5	Mm.184937	1.41	up	1.9	0.93	AY_T10R42	AY	T10R42	long-term fear memory
A_51_P301566	Plat	18791	Plasminogen activator, tissue	Mm.154660	2.19	up	3.03	1.6	AY_T10R42	AY	T10R42	long-term fear memory
A_52_P540434	Ppp1cc	19047	Protein phosphatase 1, catalytic subunit, gamma isoform	Mm.280784	1.7	up	1.75	0.81	AY_T10R42	AY	T10R42	long-term fear memory
A_52_P664867	Ppp1r1b	19049	Protein phosphatase 1, regulatory (inhibitor) subunit 1B	Mm.45372	1.78	up	1.84	0.88	AY_T10R42	AY	T10R42	long-term fear memory
A_52_P550034	Prdx2	21672	Peroxiredoxin 2	Mm.347009	1.9	up	3.35	1.74	AY_T10R42	AY	T10R42	long-term fear memory
A_51_P147207	Prdx2	21672	Peroxiredoxin 2	Mm.347009	1.42	up	1.9	0.92	AY_T10R42	AY	T10R42	long-term fear memory
A_51_P251205	Psd	73728	Pleckstrin and Sec7 domain containing	Mm.268532	1.78	up	3.08	1.62	AY_T10R42	AY	T10R42	long-term fear memory
A_52_P234619	Ptbp1	19205	Polypyrimidine tract binding protein 1	Mm.265610	1.87	up	2.67	1.42	AY_T10R42	AY	T10R42	long-term fear memory
A_52_P362161	Rab3b	69908	RAB3B, member RAS oncogene family	Mm.41580	1.86	up	6.18	2.63	AY_T10R42	AY	T10R42	long-term fear memory
A_51_P385993	Rela	19697	V-rel reticuloendotheliosis viral oncogene homolog A (avian)	Mm.249966	1.71	up	2.12	1.08	AY_T10R42	AY	T10R42	long-term fear memory
A_51_P118415	Scpep1	74617	Serine carboxypeptidase 1	Mm.34126	1.57	up	2.38	1.25	AY_T10R42	AY	T10R42	long-term fear memory
A_52_P352246	Sgk1	NA	NA	NA	1.41	up	2.97	1.57	AY_T10R42	AY	T10R42	long-term fear memory
A_51_P349611	Trpm1	17364	Transient receptor potential cation channel, subfamily M, member 1	Mm.38875	1.4	up	2.02	1.01	AY_T10R42	AY	T10R42	long-term fear memory
A_51_P179131	Vasp	22323	Vasodilator-stimulated phosphoprotein	Mm.9684	1.97	up	3.27	1.71	AY_T10R42	AY	T10R42	long-term fear memory
A_52_P240170	Adcy1	432530	Adenylate cyclase 1	Mm.259733	2.71	down	-2.57	-1.36	AY_T10R42	AY	T10R42	long-term synaptic potentiation
A_51_P409900	Adcy1	432530	Adenylate cyclase 1	Mm.259733	2.15	down	-2.33	-1.22	AY_T10R42	AY	T10R42	long-term synaptic potentiation
A_51_P303061	Adcy8	11514	Adenylate cyclase 8	Mm.1425	1.4	down	-2.73	-1.45	AY_T10R42	AY	T10R42	long-term synaptic potentiation
A_51_P429446	Apc	11789	Adenomatosis polyposis coli	Mm.7883	1.34	down	-2.38	-1.25	AY_T10R42	AY	T10R42	long-term synaptic potentiation
A_52_P381311	App	11820	Amyloid beta (A4) precursor protein	Mm.277585	2.45	down	-2.76	-1.46	AY_T10R42	AY	T10R42	long-term synaptic potentiation
A_51_P388872	Atf2	11909	Activating transcription factor 2	Mm.209903	2.5	down	-2.24	-1.16	AY_T10R42	AY	T10R42	long-term synaptic potentiation
A_51_P261991	Bdnf	12064	Brain derived neurotrophic factor	Mm.1442	1.58	down	-2.02	-1.01	AY_T10R42	AY	T10R42	long-term synaptic potentiation
A_52_P224104	Calm1	12313	Calmodulin 1	Mm.285993	2.72	down	-2.67	-1.42	AY_T10R42	AY	T10R42	long-term synaptic potentiation
A_51_P376776	Camk2b	12323	Calcium/calmodulin-dependent protein kinase II, beta	Mm.439733	1.63	down	-2.33	-1.22	AY_T10R42	AY	T10R42	long-term synaptic potentiation
A_51_P382618	Casp3	12367	Caspase 3	Mm.34405	1.34	down	-1.6	-0.68	AY_T10R42	AY	T10R42	long-term synaptic potentiation
A_51_P407841	Cd200r1	57781	CD200 receptor 1	Mm.416152	1.93	down	-2.25	-1.17	AY_T10R42	AY	T10R42	long-term synaptic potentiation
A_52_P322725	Cdh2	12558	Cadherin 2	Mm.257437	1.55	down	-2.36	-1.24	AY_T10R42	AY	T10R42	long-term synaptic potentiation
A_52_P608024	Chp1	NA	NA	NA	1.67	down	-2.1	-1.07	AY_T10R42	AY	T10R42	long-term synaptic potentiation
A_51_P403006	Cyfip1	20430	Cytoplasmic FMR1 interacting protein 1	Mm.37249	1.42	down	-5.15	-2.37	AY_T10R42	AY	T10R42	long-term synaptic potentiation
A_52_P662873	Cyth3	NA	NA	NA	2.71	down	-2.58	-1.37	AY_T10R42	AY	T10R42	long-term synaptic potentiation
A_52_P335907	Decr1	67460	2,4-dienoyl CoA reductase 1, mitochondrial	Mm.393293	3.35	down	-5.73	-2.52	AY_T10R42	AY	T10R42	long-term synaptic potentiation
A_52_P153721	Dlg4	13385	Discs, large homolog 4 (Drosophila)	Mm.27256	4.53	down	-9.05	-3.18	AY_T10R42	AY	T10R42	long-term synaptic potentiation
A_52_P81210	Dmd	13405	Dystrophin, muscular dystrophy	Mm.275608	1.36	down	-1.61	-0.68	AY_T10R42	AY	T10R42	long-term synaptic potentiation
A_52_P30497	Dnmt3a	13435	DNA methyltransferase 3A	Mm.5001	1.61	down	-2.08	-1.06	AY_T10R42	AY	T10R42	long-term synaptic potentiation
A_52_P5855	Egfr	13649	Epidermal growth factor receptor	Mm.8534	2.21	down	-2.42	-1.28	AY_T10R42	AY	T10R42	long-term synaptic potentiation
A_51_P304029	Ep300	328572	E1A binding protein p300	Mm.258397	2.48	down	-3.73	-1.9	AY_T10R42	AY	T10R42	long-term synaptic potentiation
A_52_P179662	Ep300	328572	E1A binding protein p300	Mm.258397	2.97	down	-3.56	-1.83	AY_T10R42	AY	T10R42	long-term synaptic potentiation
A_51_P336830	Fabp4	11770	Fatty acid binding protein 4, adipocyte	Mm.582	3.27	down	-2.89	-1.53	AY_T10R42	AY	T10R42	long-term synaptic potentiation
A_52_P564544	Fabp4	11770	Fatty acid binding protein 4, adipocyte	Mm.582	1.44	down	-2.1	-1.07	AY_T10R42	AY	T10R42	long-term synaptic potentiation
A_51_P115868	Fos	14281	FBJ osteosarcoma oncogene	Mm.246513	2.02	down	-3.16	-1.66	AY_T10R42	AY	T10R42	long-term synaptic potentiation
A_52_P417437	Gab1	14388	Growth factor receptor bound protein 2-associated protein 1	Mm.277409	3.22	down	-3.21	-1.68	AY_T10R42	AY	T10R42	long-term synaptic potentiation
A_51_P186374	Grap2	17444	GRB2-related adaptor protein 2	Mm.12947	1.45	down	-1.92	-0.94	AY_T10R42	AY	T10R42	long-term synaptic potentiation
A_52_P575176	Gria2	14800	Glutamate receptor, ionotropic, AMPA2 (alpha 2)	Mm.220224	1.83	down	-6.8	-2.77	AY_T10R42	AY	T10R42	long-term synaptic potentiation
A_52_P891243	Gria2	14800	Glutamate receptor, ionotropic, AMPA2 (alpha 2)	Mm.220224	1.89	down	-2.91	-1.54	AY_T10R42	AY	T10R42	long-term synaptic potentiation
A_52_P68221	Gria3	53623	Glutamate receptor, ionotropic, AMPA3 (alpha 3)	Mm.327681	2.86	down	-3.24	-1.69	AY_T10R42	AY	T10R42	long-term synaptic potentiation
A_52_P551544	Grm7	108073	Glutamate receptor, metabotropic 7	Mm.240881	2.51	down	-3.53	-1.82	AY_T10R42	AY	T10R42	long-term synaptic potentiation
A_52_P351116	Igf1	16000	Insulin-like growth factor 1	Mm.268521	2.29	down	-2.38	-1.25	AY_T10R42	AY	T10R42	long-term synaptic potentiation
A_52_P431159	Il1rn	16181	Interleukin 1 receptor antagonist	Mm.882	2.93	down	-2.73	-1.45	AY_T10R42	AY	T10R42	long-term synaptic potentiation
A_52_P118756	Itpr1	16438	Inositol 1,4,5-triphosphate receptor 1	Mm.227912	1.92	down	-2.13	-1.09	AY_T10R42	AY	T10R42	long-term synaptic potentiation
A_52_P9425	Itpr2	16439	Inositol 1,4,5-triphosphate receptor 2	Mm.7800	2.36	down	-2.49	-1.32	AY_T10R42	AY	T10R42	long-term synaptic potentiation
A_52_P674259	Kif17	16559	Kinesin family member 17	Mm.271936	2.25	down	-2.45	-1.29	AY_T10R42	AY	T10R42	long-term synaptic potentiation
A_51_P442023	Kif17	16559	Kinesin family member 17	Mm.271936	1.76	down	-3.81	-1.93	AY_T10R42	AY	T10R42	long-term synaptic potentiation
A_52_P666855	Ksr1	16706	Kinase suppressor of ras 1	Mm.4745	2.81	down	-2.82	-1.5	AY_T10R42	AY	T10R42	long-term synaptic potentiation
A_51_P445726	Lilrb3	18733	Leukocyte immunoglobulin-like receptor, subfamily B (with TM and ITIM domains), member 3	Mm.440814	2.29	down	-2.21	-1.14	AY_T10R42	AY	T10R42	long-term synaptic potentiation
A_52_P15388	Ltf	17002	Lactotransferrin	Mm.282359	1.65	down	-2.81	-1.49	AY_T10R42	AY	T10R42	long-term synaptic potentiation
A_51_P263503	Mapk1	26413	Mitogen activated protein kinase 1	Mm.196581	2.05	down	-2.86	-1.52	AY_T10R42	AY	T10R42	long-term synaptic potentiation
A_52_P21400	Mapk10	26414	Mitogen activated protein kinase 10	Mm.39253	2.14	down	-2.79	-1.48	AY_T10R42	AY	T10R42	long-term synaptic potentiation
A_52_P558382	Mapk8	26419	Mitogen activated protein kinase 8	Mm.21495	4.39	down	-6.18	-2.63	AY_T10R42	AY	T10R42	long-term synaptic potentiation
A_51_P453635	Mdk	17242	Midkine	Mm.906	2.6	down	-5.42	-2.44	AY_T10R42	AY	T10R42	long-term synaptic potentiation
A_52_P216311	Mllt4	17356	Myeloid/lymphoid or mixed lineage-leukemia translocation to 4 homolog (Drosophila)	Mm.59167	2.52	down	-2.6	-1.38	AY_T10R42	AY	T10R42	long-term synaptic potentiation
A_52_P305949	Mllt4	17356	Myeloid/lymphoid or mixed lineage-leukemia translocation to 4 homolog (Drosophila)	Mm.59167	2.37	down	-2.73	-1.45	AY_T10R42	AY	T10R42	long-term synaptic potentiation
A_52_P966930	Mmp2	17390	Matrix metallopeptidase 2	Mm.29564	4.33	down	-10.28	-3.36	AY_T10R42	AY	T10R42	long-term synaptic potentiation
A_52_P605500	Mmp24	17391	Matrix metallopeptidase 24	Mm.389325	1.85	down	-2.01	-1.01	AY_T10R42	AY	T10R42	long-term synaptic potentiation
A_51_P158315	Musk	18198	Muscle, skeletal, receptor tyrosine kinase	Mm.16148	2.55	down	-5.95	-2.57	AY_T10R42	AY	T10R42	long-term synaptic potentiation
A_52_P183088	Notch1	18128	Notch gene homolog 1 (Drosophila)	Mm.290610	2.91	down	-2.99	-1.58	AY_T10R42	AY	T10R42	long-term synaptic potentiation
A_51_P508510	Notch1	18128	Notch gene homolog 1 (Drosophila)	Mm.290610	1.4	down	-1.68	-0.75	AY_T10R42	AY	T10R42	long-term synaptic potentiation
A_52_P369761	Nrg1	211323	Neuregulin 1	Mm.153432	2.73	down	-2.47	-1.31	AY_T10R42	AY	T10R42	long-term synaptic potentiation
A_51_P170577	Nup43	69912	Nucleoporin 43	Mm.299887	2.11	down	-2.47	-1.3	AY_T10R42	AY	T10R42	long-term synaptic potentiation
A_52_P681332	Panx1	55991	Pannexin 1	Mm.142253	3.08	down	-3.81	-1.93	AY_T10R42	AY	T10R42	long-term synaptic potentiation
A_52_P277654	Pdk1	228026	Pyruvate dehydrogenase kinase, isoenzyme 1	Mm.34411	3.76	down	-6.12	-2.61	AY_T10R42	AY	T10R42	long-term synaptic potentiation
A_51_P511236	Pik3r1	18708	Phosphatidylinositol 3-kinase, regulatory subunit, polypeptide 1 (p85 alpha)	Mm.259333	2.72	down	-2.71	-1.44	AY_T10R42	AY	T10R42	long-term synaptic potentiation
A_52_P672850	Plcg1	18803	Phospholipase C, gamma 1	Mm.44463	1.59	down	-2.13	-1.09	AY_T10R42	AY	T10R42	long-term synaptic potentiation
A_51_P367734	Plcl1	227120	Phospholipase C-like 1	Mm.194183	2.35	down	-3.87	-1.95	AY_T10R42	AY	T10R42	long-term synaptic potentiation
A_51_P105320	Ppp1r11	76497	Protein phosphatase 1, regulatory (inhibitor) subunit 11	Mm.46176	3.03	down	-3.76	-1.91	AY_T10R42	AY	T10R42	long-term synaptic potentiation
A_52_P437363	Ppp1r12a	17931	Protein phosphatase 1, regulatory (inhibitor) subunit 12A	Mm.422959	2.97	down	-3.04	-1.6	AY_T10R42	AY	T10R42	long-term synaptic potentiation
A_51_P432460	Ppp1r14a	68458	Protein phosphatase 1, regulatory (inhibitor) subunit 14A	Mm.2343	2.89	down	-2.75	-1.46	AY_T10R42	AY	T10R42	long-term synaptic potentiation
A_51_P169516	Ppp1r3d	228966	Protein phosphatase 1, regulatory subunit 3D	Mm.220761	2.99	down	-3.44	-1.78	AY_T10R42	AY	T10R42	long-term synaptic potentiation
A_51_P245412	Ppp3cc	19057	Protein phosphatase 3, catalytic subunit, gamma isoform	Mm.439683	2.3	down	-2.34	-1.22	AY_T10R42	AY	T10R42	long-term synaptic potentiation
A_51_P245405	Ppp3cc	19057	Protein phosphatase 3, catalytic subunit, gamma isoform	Mm.439683	3.33	down	-3.12	-1.64	AY_T10R42	AY	T10R42	long-term synaptic potentiation
A_51_P294095	Prkar1a	19084	Protein kinase, cAMP dependent regulatory, type I, alpha	Mm.30039	1.32	down	-2.34	-1.23	AY_T10R42	AY	T10R42	long-term synaptic potentiation
A_51_P185499	Prkar1b	19085	Protein kinase, cAMP dependent regulatory, type I beta	Mm.306163	1.63	down	-2.04	-1.03	AY_T10R42	AY	T10R42	long-term synaptic potentiation
A_51_P217295	Prkar2a	19087	Protein kinase, cAMP dependent regulatory, type II alpha	Mm.253102	1.96	down	-3.24	-1.7	AY_T10R42	AY	T10R42	long-term synaptic potentiation
A_52_P584753	Prkar2a	19087	Protein kinase, cAMP dependent regulatory, type II alpha	Mm.253102	1.81	down	-3.08	-1.62	AY_T10R42	AY	T10R42	long-term synaptic potentiation
A_52_P197498	Prkcd	18753	Protein kinase C, delta	Mm.2314	3.06	down	-3.71	-1.89	AY_T10R42	AY	T10R42	long-term synaptic potentiation
A_52_P647188	Prkce	18754	Protein kinase C, epsilon	Mm.24614	2.15	down	-3.36	-1.75	AY_T10R42	AY	T10R42	long-term synaptic potentiation
A_51_P455880	Psd	73728	Pleckstrin and Sec7 domain containing	Mm.268532	2.12	down	-3.66	-1.87	AY_T10R42	AY	T10R42	long-term synaptic potentiation
A_52_P121155	Pten	19211	Phosphatase and tensin homolog	Mm.245395	2.49	down	-3.57	-1.83	AY_T10R42	AY	T10R42	long-term synaptic potentiation
A_52_P362981	Raf1	110157	V-raf-leukemia viral oncogene 1	Mm.184163	3.14	down	-3.28	-1.72	AY_T10R42	AY	T10R42	long-term synaptic potentiation
A_52_P462625	Rras2	66922	Related RAS viral (r-ras) oncogene homolog 2	Mm.276572	2.96	down	-3.45	-1.79	AY_T10R42	AY	T10R42	long-term synaptic potentiation
A_51_P249335	Sds	231691	Serine dehydratase	Mm.28685	2.93	down	-2.88	-1.53	AY_T10R42	AY	T10R42	long-term synaptic potentiation
A_51_P327188	Senp1	223870	SUMO1/sentrin specific peptidase 1	Mm.384023	3.12	down	-3.53	-1.82	AY_T10R42	AY	T10R42	long-term synaptic potentiation
A_51_P426214	Src	20779	Rous sarcoma oncogene	Mm.22845	4.02	down	-5.61	-2.49	AY_T10R42	AY	T10R42	long-term synaptic potentiation
A_52_P65136	Stau1	20853	Staufen (RNA binding protein) homolog 1 (Drosophila)	Mm.73276	2.5	down	-2.4	-1.27	AY_T10R42	AY	T10R42	long-term synaptic potentiation
A_52_P24896	Stau2	29819	Staufen (RNA binding protein) homolog 2 (Drosophila)	Mm.216257	1.74	down	-2.65	-1.4	AY_T10R42	AY	T10R42	long-term synaptic potentiation
A_52_P24230	Tlr4	21898	Toll-like receptor 4	Mm.38049	2.16	down	-2.96	-1.57	AY_T10R42	AY	T10R42	long-term synaptic potentiation
A_51_P406115	Adam10	11487	A disintegrin and metallopeptidase domain 10	Mm.3037	1.69	up	2.39	1.26	AY_T10R42	AY	T10R42	long-term synaptic potentiation
A_51_P237553	Akt1	11651	Thymoma viral proto-oncogene 1	Mm.6645	1.68	up	2.43	1.28	AY_T10R42	AY	T10R42	long-term synaptic potentiation
A_51_P360241	Cort	12854	Cortistatin	Mm.6204	1.53	up	2.57	1.36	AY_T10R42	AY	T10R42	long-term synaptic potentiation
A_51_P403005	Cyfip1	20430	Cytoplasmic FMR1 interacting protein 1	Mm.37249	3.03	up	5	2.32	AY_T10R42	AY	T10R42	long-term synaptic potentiation
A_52_P411601	Ep300	328572	E1A binding protein p300	Mm.258397	2.25	up	2.88	1.53	AY_T10R42	AY	T10R42	long-term synaptic potentiation
A_51_P138378	Fosb	14282	FBJ osteosarcoma oncogene B	Mm.248335	1.8	up	3.04	1.6	AY_T10R42	AY	T10R42	long-term synaptic potentiation
A_52_P51024	Gna15	14676	Guanine nucleotide binding protein, alpha 15	Mm.1546	4.71	up	7.84	2.97	AY_T10R42	AY	T10R42	long-term synaptic potentiation
A_51_P229869	Grin2b	14812	Glutamate receptor, ionotropic, NMDA2B (epsilon 2)	Mm.436649	1.76	up	3.11	1.64	AY_T10R42	AY	T10R42	long-term synaptic potentiation
A_51_P200083	Grina	66168	Glutamate receptor, ionotropic, N-methyl D-asparate-associated protein 1 (glutamate binding)	Mm.41665	1.31	up	2.28	1.19	AY_T10R42	AY	T10R42	long-term synaptic potentiation
A_52_P570495	Hhat	226861	Hedgehog acyltransferase	Mm.145857	2.88	up	3.14	1.65	AY_T10R42	AY	T10R42	long-term synaptic potentiation
A_52_P12877	Hspa8	15481	Heat shock protein 8	Mm.290774	1.83	up	2.36	1.24	AY_T10R42	AY	T10R42	long-term synaptic potentiation
A_52_P243249	Mapk3	26417	Mitogen activated protein kinase 3	Mm.8385	2.6	up	2.91	1.54	AY_T10R42	AY	T10R42	long-term synaptic potentiation
A_51_P158628	Mapk3	26417	Mitogen activated protein kinase 3	Mm.8385	1.93	up	2.29	1.2	AY_T10R42	AY	T10R42	long-term synaptic potentiation
A_51_P476660	Mllt4	17356	Myeloid/lymphoid or mixed lineage-leukemia translocation to 4 homolog (Drosophila)	Mm.59167	2.42	up	2.55	1.35	AY_T10R42	AY	T10R42	long-term synaptic potentiation
A_51_P341736	Mmp2	17390	Matrix metallopeptidase 2	Mm.29564	1.63	up	2.97	1.57	AY_T10R42	AY	T10R42	long-term synaptic potentiation
A_51_P392928	Mthfd1	108156	Methylenetetrahydrofolate dehydrogenase (NADP+ dependent), methenyltetrahydrofolate cyclohydrolase, formyltetrahydrofolate synthase	Mm.29584	1.44	up	2.29	1.2	AY_T10R42	AY	T10R42	long-term synaptic potentiation
A_51_P483690	Napb	17957	N-ethylmaleimide sensitive fusion protein attachment protein beta	Mm.274308	1.79	up	2.23	1.16	AY_T10R42	AY	T10R42	long-term synaptic potentiation
A_52_P613255	Ncam1	17967	Neural cell adhesion molecule 1	Mm.4974	2.4	up	4.68	2.23	AY_T10R42	AY	T10R42	long-term synaptic potentiation
A_52_P382754	Ncam1	17967	Neural cell adhesion molecule 1	Mm.4974	2.39	up	3.72	1.89	AY_T10R42	AY	T10R42	long-term synaptic potentiation
A_51_P131025	Ngdn	68966	Neuroguidin, EIF4E binding protein	Mm.21214	1.56	up	2.16	1.11	AY_T10R42	AY	T10R42	long-term synaptic potentiation
A_51_P348792	Opn5	353344	Opsin 5	Mm.184937	1.41	up	1.9	0.93	AY_T10R42	AY	T10R42	long-term synaptic potentiation
A_51_P328870	Oxtr	18430	Oxytocin receptor	Mm.333310	1.92	up	2.12	1.09	AY_T10R42	AY	T10R42	long-term synaptic potentiation
A_51_P168412	Pdia3	14827	Protein disulfide isomerase associated 3	Mm.263177	1.96	up	2.72	1.45	AY_T10R42	AY	T10R42	long-term synaptic potentiation
A_51_P301566	Plat	18791	Plasminogen activator, tissue	Mm.154660	2.19	up	3.03	1.6	AY_T10R42	AY	T10R42	long-term synaptic potentiation
A_51_P236042	Plcb3	18797	Phospholipase C, beta 3	Mm.273204	1.92	up	3.51	1.81	AY_T10R42	AY	T10R42	long-term synaptic potentiation
A_51_P377035	Plcg1	18803	Phospholipase C, gamma 1	Mm.44463	1.92	up	2.66	1.41	AY_T10R42	AY	T10R42	long-term synaptic potentiation
A_51_P509389	Ppp1ca	19045	Protein phosphatase 1, catalytic subunit, alpha isoform	Mm.1970	2.29	up	2.47	1.31	AY_T10R42	AY	T10R42	long-term synaptic potentiation
A_52_P540434	Ppp1cc	19047	Protein phosphatase 1, catalytic subunit, gamma isoform	Mm.280784	1.7	up	1.75	0.81	AY_T10R42	AY	T10R42	long-term synaptic potentiation
A_51_P133037	Ppp1r14b	18938	Protein phosphatase 1, regulatory (inhibitor) subunit 14B	Mm.140	1.45	up	1.71	0.77	AY_T10R42	AY	T10R42	long-term synaptic potentiation
A_52_P604243	Ppp1r14c	76142	Protein phosphatase 1, regulatory (inhibitor) subunit 14c	Mm.308126	1.57	up	2.27	1.18	AY_T10R42	AY	T10R42	long-term synaptic potentiation
A_51_P256818	Ppp3cb	19056	Protein phosphatase 3, catalytic subunit, beta isoform	Mm.274432	1.6	up	1.83	0.87	AY_T10R42	AY	T10R42	long-term synaptic potentiation
A_52_P550034	Prdx2	21672	Peroxiredoxin 2	Mm.347009	1.9	up	3.35	1.74	AY_T10R42	AY	T10R42	long-term synaptic potentiation
A_51_P147207	Prdx2	21672	Peroxiredoxin 2	Mm.347009	1.42	up	1.9	0.92	AY_T10R42	AY	T10R42	long-term synaptic potentiation
A_51_P121818	Prkag1	19082	Protein kinase, AMP-activated, gamma 1 non-catalytic subunit	Mm.6670	1.89	up	2.86	1.51	AY_T10R42	AY	T10R42	long-term synaptic potentiation
A_51_P251205	Psd	73728	Pleckstrin and Sec7 domain containing	Mm.268532	1.78	up	3.08	1.62	AY_T10R42	AY	T10R42	long-term synaptic potentiation
A_52_P362161	Rab3b	69908	RAB3B, member RAS oncogene family	Mm.41580	1.86	up	6.18	2.63	AY_T10R42	AY	T10R42	long-term synaptic potentiation
A_51_P351948	Rap1a	109905	RAS-related protein-1a	Mm.458171	1.43	up	2	1	AY_T10R42	AY	T10R42	long-term synaptic potentiation
A_52_P635182	Rras	20130	Harvey rat sarcoma oncogene, subgroup R	Mm.389894	3.02	up	2.97	1.57	AY_T10R42	AY	T10R42	long-term synaptic potentiation
A_52_P558859	Rras2	66922	Related RAS viral (r-ras) oncogene homolog 2	Mm.276572	1.6	up	3.45	1.79	AY_T10R42	AY	T10R42	long-term synaptic potentiation
A_51_P145520	Sigirr	24058	Single immunoglobulin and toll-interleukin 1 receptor (TIR) domain	Mm.38017	1.41	up	1.86	0.89	AY_T10R42	AY	T10R42	long-term synaptic potentiation
A_52_P64924	Tbpl1	237336	TATA box binding protein-like 1	Mm.86670	1.43	up	2.2	1.14	AY_T10R42	AY	T10R42	long-term synaptic potentiation
A_51_P394612	Tiam1	21844	T-cell lymphoma invasion and metastasis 1	Mm.310902	2.72	up	5.02	2.33	AY_T10R42	AY	T10R42	long-term synaptic potentiation
A_51_P366406	Ube2i	22196	Ubiquitin-conjugating enzyme E2I	Mm.240044	1.78	up	1.89	0.92	AY_T10R42	AY	T10R42	long-term synaptic potentiation
A_51_P177897	Ube2i	22196	Ubiquitin-conjugating enzyme E2I	Mm.240044	1.33	up	1.88	0.91	AY_T10R42	AY	T10R42	long-term synaptic potentiation
A_52_P369112	Ube2i	22196	Ubiquitin-conjugating enzyme E2I	Mm.240044	1.33	up	1.61	0.69	AY_T10R42	AY	T10R42	long-term synaptic potentiation
A_52_P1180358	Cacna1e	12290	Calcium channel, voltage-dependent, R type, alpha 1E subunit	Mm.267517	2.22	down	-3.24	-1.7	AY_T10R42	AY	T10R42	Maturity Onset Diabetes of Young (MODY) Signaling
A_51_P352606	Cacna1e	12290	Calcium channel, voltage-dependent, R type, alpha 1E subunit	Mm.267517	1.93	down	-2.04	-1.03	AY_T10R42	AY	T10R42	Maturity Onset Diabetes of Young (MODY) Signaling
A_52_P6490	Insr	16337	Insulin receptor	Mm.268003	2.29	down	-4.55	-2.19	AY_T10R42	AY	T10R42	Maturity Onset Diabetes of Young (MODY) Signaling
A_52_P468023	Aldob	230163	Aldolase 2, B isoform	Mm.218862	1.38	up	1.76	0.82	AY_T10R42	AY	T10R42	Maturity Onset Diabetes of Young (MODY) Signaling
A_52_P479958	Gapdh	14433	Glyceraldehyde-3-phosphate dehydrogenase	Mm.304088	2.07	up	2.6	1.38	AY_T10R42	AY	T10R42	Maturity Onset Diabetes of Young (MODY) Signaling
A_52_P648773	Chrna7	11441	Cholinergic receptor, nicotinic, alpha polypeptide 7	Mm.113464	2.54	down	-4.73	-2.24	AY_T10R42	AY	T10R42	negative regulation of inflammatory response
A_51_P130095	Fcgr2b	14130	Fc receptor, IgG, low affinity IIb	Mm.425062	2.22	down	-2.1	-1.07	AY_T10R42	AY	T10R42	negative regulation of inflammatory response
A_51_P237865	Il4	16189	Interleukin 4	Mm.276360	1.67	down	-1.74	-0.8	AY_T10R42	AY	T10R42	negative regulation of inflammatory response
A_52_P574668	Nt5e	23959	5' nucleotidase, ecto	Mm.244235	3.16	down	-3.42	-1.77	AY_T10R42	AY	T10R42	negative regulation of inflammatory response
A_51_P271556	Ppard	19015	Peroxisome proliferator activator receptor delta	Mm.328914	2.85	down	-7.81	-2.97	AY_T10R42	AY	T10R42	negative regulation of inflammatory response
A_51_P401096	Foxp3	20371	Forkhead box P3	Mm.182291	1.87	up	4.94	2.3	AY_T10R42	AY	T10R42	negative regulation of inflammatory response
A_52_P447064	Il20rb	213208	Interleukin 20 receptor beta	Mm.242896	1.43	up	2.43	1.28	AY_T10R42	AY	T10R42	negative regulation of inflammatory response
A_51_P106799	Pparg	19016	Peroxisome proliferator activated receptor gamma	Mm.3020	3.17	up	3.17	1.66	AY_T10R42	AY	T10R42	negative regulation of inflammatory response
A_51_P517075	Serpinf1	20317	Serine (or cysteine) peptidase inhibitor, clade F, member 1	Mm.2044	1.37	up	1.95	0.96	AY_T10R42	AY	T10R42	negative regulation of inflammatory response
A_51_P437336	Uaca	72565	Uveal autoantigen with coiled-coil domains and ankyrin repeats	Mm.68819	1.79	up	2.81	1.49	AY_T10R42	AY	T10R42	negative regulation of inflammatory response
A_52_P80944	Zfp36	22695	Zinc finger protein 36	Mm.389856	1.56	up	1.99	0.99	AY_T10R42	AY	T10R42	negative regulation of inflammatory response
A_51_P158538	Zfp36	22695	Zinc finger protein 36	Mm.389856	1.46	up	2.36	1.24	AY_T10R42	AY	T10R42	negative regulation of inflammatory response
A_51_P382618	Casp3	12367	Caspase 3	Mm.34405	1.34	down	-1.6	-0.68	AY_T10R42	AY	T10R42	negative regulation of T cell activation
A_51_P243503	Itch	16396	Itchy, E3 ubiquitin protein ligase	Mm.208286	2.25	down	-2.98	-1.57	AY_T10R42	AY	T10R42	negative regulation of T cell activation
A_51_P264825	Lag3	16768	Lymphocyte-activation gene 3	Mm.4528	2.15	down	-2.66	-1.41	AY_T10R42	AY	T10R42	negative regulation of T cell activation
A_51_P335945	Pag1	94212	Phosphoprotein associated with glycosphingolipid microdomains 1	Mm.214484	2.42	down	-3.18	-1.67	AY_T10R42	AY	T10R42	negative regulation of T cell activation
A_52_P281033	Socs5	56468	Suppressor of cytokine signaling 5	Mm.126885	2.57	down	-2.8	-1.49	AY_T10R42	AY	T10R42	negative regulation of T cell activation
A_51_P230589	Tnfrsf14	230979	Tumor necrosis factor receptor superfamily, member 14 (herpesvirus entry mediator)	Mm.215147	1.91	down	-2.13	-1.09	AY_T10R42	AY	T10R42	negative regulation of T cell activation
A_51_P401096	Foxp3	20371	Forkhead box P3	Mm.182291	1.87	up	4.94	2.3	AY_T10R42	AY	T10R42	negative regulation of T cell activation
A_52_P447064	Il20rb	213208	Interleukin 20 receptor beta	Mm.242896	1.43	up	2.43	1.28	AY_T10R42	AY	T10R42	negative regulation of T cell activation
A_51_P322954	Nfkbid	NA	NA	NA	1.33	up	2.01	1.01	AY_T10R42	AY	T10R42	negative regulation of T cell activation
A_52_P550034	Prdx2	21672	Peroxiredoxin 2	Mm.347009	1.9	up	3.35	1.74	AY_T10R42	AY	T10R42	negative regulation of T cell activation
A_51_P147207	Prdx2	21672	Peroxiredoxin 2	Mm.347009	1.42	up	1.9	0.92	AY_T10R42	AY	T10R42	negative regulation of T cell activation
A_52_P475886	Rc3h1	381305	RING CCCH (C3H) domains 1	Mm.329667	1.81	up	2.06	1.04	AY_T10R42	AY	T10R42	negative regulation of T cell activation
A_52_P55719	Adnp	11538	Activity-dependent neuroprotective protein	Mm.201322	2.3	down	-2.19	-1.13	AY_T10R42	AY	T10R42	nerve impulse transmission and pre-pulse inhibition
A_51_P115027	Afg3l2	69597	AFG3(ATPase family gene 3)-like 2 (yeast)	Mm.426052	3.38	down	-4.18	-2.06	AY_T10R42	AY	T10R42	nerve impulse transmission and pre-pulse inhibition
A_52_P156372	Agtpbp1	67269	ATP/GTP binding protein 1	Mm.153008	1.4	down	-1.94	-0.96	AY_T10R42	AY	T10R42	nerve impulse transmission and pre-pulse inhibition
A_52_P445538	Agtpbp1	67269	ATP/GTP binding protein 1	Mm.153008	3.22	down	-3.72	-1.89	AY_T10R42	AY	T10R42	nerve impulse transmission and pre-pulse inhibition
A_52_P381311	App	11820	Amyloid beta (A4) precursor protein	Mm.277585	2.45	down	-2.76	-1.46	AY_T10R42	AY	T10R42	nerve impulse transmission and pre-pulse inhibition
A_51_P279197	Atxn1	20238	Ataxin 1	Mm.342686	2.09	down	-3.15	-1.65	AY_T10R42	AY	T10R42	nerve impulse transmission and pre-pulse inhibition
A_51_P261991	Bdnf	12064	Brain derived neurotrophic factor	Mm.1442	1.58	down	-2.02	-1.01	AY_T10R42	AY	T10R42	nerve impulse transmission and pre-pulse inhibition
A_51_P283300	Cacnb2	12296	Calcium channel, voltage-dependent, beta 2 subunit	Mm.313930	3.7	down	-5.25	-2.39	AY_T10R42	AY	T10R42	nerve impulse transmission and pre-pulse inhibition
A_52_P295676	Cacnb2	12296	Calcium channel, voltage-dependent, beta 2 subunit	Mm.313930	1.54	down	-2.25	-1.17	AY_T10R42	AY	T10R42	nerve impulse transmission and pre-pulse inhibition
A_52_P208649	Cartpt	27220	CART prepropeptide	Mm.75498	1.89	down	-3.4	-1.77	AY_T10R42	AY	T10R42	nerve impulse transmission and pre-pulse inhibition
A_52_P55846	Cav2	12390	Caveolin 2	Mm.396075	2.76	down	-3.75	-1.91	AY_T10R42	AY	T10R42	nerve impulse transmission and pre-pulse inhibition
A_52_P85372	Chrm1	12669	Cholinergic receptor, muscarinic 1, CNS	Mm.240607	2.23	down	-8.63	-3.11	AY_T10R42	AY	T10R42	nerve impulse transmission and pre-pulse inhibition
A_51_P418325	Chrm4	12672	Cholinergic receptor, muscarinic 4	Mm.330405	1.5	down	-2.57	-1.36	AY_T10R42	AY	T10R42	nerve impulse transmission and pre-pulse inhibition
A_51_P104487	Chrna4	11438	Cholinergic receptor, nicotinic, alpha polypeptide 4	Mm.252369	1.69	down	-1.83	-0.87	AY_T10R42	AY	T10R42	nerve impulse transmission and pre-pulse inhibition
A_52_P648773	Chrna7	11441	Cholinergic receptor, nicotinic, alpha polypeptide 7	Mm.113464	2.54	down	-4.73	-2.24	AY_T10R42	AY	T10R42	nerve impulse transmission and pre-pulse inhibition
A_52_P516878	Clcn1	12723	Chloride channel 1	Mm.386757	1.65	down	-3.54	-1.82	AY_T10R42	AY	T10R42	nerve impulse transmission and pre-pulse inhibition
A_52_P541134	Cln8	26889	Ceroid-lipofuscinosis, neuronal 8	Mm.254027	2.77	down	-3.46	-1.79	AY_T10R42	AY	T10R42	nerve impulse transmission and pre-pulse inhibition
A_52_P465980	Cplx1	12889	Complexin 1	Mm.5195	1.33	down	-2.42	-1.28	AY_T10R42	AY	T10R42	nerve impulse transmission and pre-pulse inhibition
A_51_P281525	Cplx2	12890	Complexin 2	Mm.268902	1.98	down	-2.13	-1.09	AY_T10R42	AY	T10R42	nerve impulse transmission and pre-pulse inhibition
A_52_P520906	Ctnna2	12386	Catenin (cadherin associated protein), alpha 2	Mm.34637	1.7	down	-2.61	-1.39	AY_T10R42	AY	T10R42	nerve impulse transmission and pre-pulse inhibition
A_52_P424585	Ctnnb1	12387	Catenin (cadherin associated protein), beta 1	Mm.291928	1.58	down	-4.63	-2.21	AY_T10R42	AY	T10R42	nerve impulse transmission and pre-pulse inhibition
A_52_P81210	Dmd	13405	Dystrophin, muscular dystrophy	Mm.275608	1.36	down	-1.61	-0.68	AY_T10R42	AY	T10R42	nerve impulse transmission and pre-pulse inhibition
A_51_P407213	Dmpk	13400	Dystrophia myotonica-protein kinase	Mm.6529	1.57	down	-1.79	-0.84	AY_T10R42	AY	T10R42	nerve impulse transmission and pre-pulse inhibition
A_52_P35384	Drd5	13492	Dopamine receptor 5	Mm.167154	2.37	down	-4.65	-2.22	AY_T10R42	AY	T10R42	nerve impulse transmission and pre-pulse inhibition
A_52_P5855	Egfr	13649	Epidermal growth factor receptor	Mm.8534	2.21	down	-2.42	-1.28	AY_T10R42	AY	T10R42	nerve impulse transmission and pre-pulse inhibition
A_51_P437198	Egr3	13655	Early growth response 3	Mm.103737	1.34	down	-1.71	-0.77	AY_T10R42	AY	T10R42	nerve impulse transmission and pre-pulse inhibition
A_52_P642955	Erc2	238988	ELKS/RAB6-interacting/CAST family member 2	Mm.318004	1.53	down	-3.17	-1.66	AY_T10R42	AY	T10R42	nerve impulse transmission and pre-pulse inhibition
A_52_P107717	Exoc4	20336	Exocyst complex component 4	Mm.265512	3.54	down	-3.95	-1.98	AY_T10R42	AY	T10R42	nerve impulse transmission and pre-pulse inhibition
A_51_P293784	Fkbp1b	14226	FK506 binding protein 1b	Mm.20453	3.16	down	-3.08	-1.62	AY_T10R42	AY	T10R42	nerve impulse transmission and pre-pulse inhibition
A_51_P112116	Fnta	14272	Farnesyltransferase, CAAX box, alpha	Mm.3496	3.24	down	-3.73	-1.9	AY_T10R42	AY	T10R42	nerve impulse transmission and pre-pulse inhibition
A_52_P624444	Gabbr1	54393	Gamma-aminobutyric acid (GABA-B) receptor, 1	Mm.32191	2.73	down	-5.75	-2.52	AY_T10R42	AY	T10R42	nerve impulse transmission and pre-pulse inhibition
A_51_P464900	Gabbr1	54393	Gamma-aminobutyric acid (GABA-B) receptor, 1	Mm.32191	1.64	down	-2.34	-1.22	AY_T10R42	AY	T10R42	nerve impulse transmission and pre-pulse inhibition
A_52_P907953	Gabra3	14396	Gamma-aminobutyric acid (GABA-A) receptor, subunit alpha 3	Mm.102286	2.9	down	-3.27	-1.71	AY_T10R42	AY	T10R42	nerve impulse transmission and pre-pulse inhibition
A_52_P344138	Gabrb3	14402	Gamma-aminobutyric acid (GABA-A) receptor, subunit beta 3	Mm.8004	2.19	down	-2.76	-1.46	AY_T10R42	AY	T10R42	nerve impulse transmission and pre-pulse inhibition
A_51_P149623	Gabrd	14403	Gamma-aminobutyric acid (GABA-A) receptor, subunit delta	Mm.388925	2.17	down	-5.24	-2.39	AY_T10R42	AY	T10R42	nerve impulse transmission and pre-pulse inhibition
A_51_P310676	Galr2	14428	Galanin receptor 2	Mm.57149	2.58	down	-3.83	-1.94	AY_T10R42	AY	T10R42	nerve impulse transmission and pre-pulse inhibition
A_52_P675556	Ghrl	58991	Ghrelin	Mm.379095	2.55	down	-3.4	-1.77	AY_T10R42	AY	T10R42	nerve impulse transmission and pre-pulse inhibition
A_51_P413721	Gjc3	NA	NA	NA	1.33	down	-1.85	-0.89	AY_T10R42	AY	T10R42	nerve impulse transmission and pre-pulse inhibition
A_51_P365489	Gls	14660	Glutaminase	Mm.440465	3.67	down	-12.98	-3.7	AY_T10R42	AY	T10R42	nerve impulse transmission and pre-pulse inhibition
A_52_P575176	Gria2	14800	Glutamate receptor, ionotropic, AMPA2 (alpha 2)	Mm.220224	1.83	down	-6.8	-2.77	AY_T10R42	AY	T10R42	nerve impulse transmission and pre-pulse inhibition
A_52_P891243	Gria2	14800	Glutamate receptor, ionotropic, AMPA2 (alpha 2)	Mm.220224	1.89	down	-2.91	-1.54	AY_T10R42	AY	T10R42	nerve impulse transmission and pre-pulse inhibition
A_51_P477458	Grid2	14804	Glutamate receptor, ionotropic, delta 2	Mm.439651	1.9	down	-2.62	-1.39	AY_T10R42	AY	T10R42	nerve impulse transmission and pre-pulse inhibition
A_52_P633643	Grid2	14804	Glutamate receptor, ionotropic, delta 2	Mm.439651	1.45	down	-1.87	-0.91	AY_T10R42	AY	T10R42	nerve impulse transmission and pre-pulse inhibition
A_52_P660400	Grik1	14805	Glutamate receptor, ionotropic, kainate 1	Mm.5134	1.88	down	-2.14	-1.1	AY_T10R42	AY	T10R42	nerve impulse transmission and pre-pulse inhibition
A_52_P551544	Grm7	108073	Glutamate receptor, metabotropic 7	Mm.240881	2.51	down	-3.53	-1.82	AY_T10R42	AY	T10R42	nerve impulse transmission and pre-pulse inhibition
A_52_P325300	Hoxa3	15400	Homeo box A3	Mm.159945	1.5	down	-2.18	-1.12	AY_T10R42	AY	T10R42	nerve impulse transmission and pre-pulse inhibition
A_52_P68893	Ifng	15978	Interferon gamma	Mm.240327	2.19	down	-2.44	-1.29	AY_T10R42	AY	T10R42	nerve impulse transmission and pre-pulse inhibition
A_52_P599014	Kif1b	16561	Kinesin family member 1B	Mm.402393	2.12	down	-2.27	-1.18	AY_T10R42	AY	T10R42	nerve impulse transmission and pre-pulse inhibition
A_51_P508956	Kiss1r	114229	KISS1 receptor	Mm.191035	1.35	down	-1.93	-0.95	AY_T10R42	AY	T10R42	nerve impulse transmission and pre-pulse inhibition
A_52_P891431	Lars	107045	Leucyl-tRNA synthetase	Mm.312170	3.5	down	-7.36	-2.88	AY_T10R42	AY	T10R42	nerve impulse transmission and pre-pulse inhibition
A_52_P354617	Lgi1	56839	Leucine-rich repeat LGI family, member 1	Mm.298251	1.77	down	-2.33	-1.22	AY_T10R42	AY	T10R42	nerve impulse transmission and pre-pulse inhibition
A_51_P325223	Lin7b	22342	Lin-7 homolog B (C. elegans)	Mm.20472	1.36	down	-1.92	-0.94	AY_T10R42	AY	T10R42	nerve impulse transmission and pre-pulse inhibition
A_51_P334118	Lin7c	22343	Lin-7 homolog C (C. elegans)	Mm.235300	3.73	down	-4.91	-2.3	AY_T10R42	AY	T10R42	nerve impulse transmission and pre-pulse inhibition
A_52_P246229	Lman1l	235416	Lectin, mannose-binding 1 like	Mm.295630	2.08	down	-2.93	-1.55	AY_T10R42	AY	T10R42	nerve impulse transmission and pre-pulse inhibition
A_51_P302566	Maob	109731	Monoamine oxidase B	Mm.465301	3.15	down	-4.67	-2.22	AY_T10R42	AY	T10R42	nerve impulse transmission and pre-pulse inhibition
A_51_P414948	Mpdz	17475	Multiple PDZ domain protein	Mm.153039	3.66	down	-3.9	-1.96	AY_T10R42	AY	T10R42	nerve impulse transmission and pre-pulse inhibition
A_51_P158315	Musk	18198	Muscle, skeletal, receptor tyrosine kinase	Mm.16148	2.55	down	-5.95	-2.57	AY_T10R42	AY	T10R42	nerve impulse transmission and pre-pulse inhibition
A_51_P472970	Myo6	17920	Myosin VI	Mm.4040	2.02	down	-2.38	-1.25	AY_T10R42	AY	T10R42	nerve impulse transmission and pre-pulse inhibition
A_52_P301724	Nab1	17936	Ngfi-A binding protein 1	Mm.25903	1.58	down	-4.03	-2.01	AY_T10R42	AY	T10R42	nerve impulse transmission and pre-pulse inhibition
A_52_P313335	Nf1	18015	Neurofibromatosis 1	Mm.255596	1.67	down	-2.32	-1.21	AY_T10R42	AY	T10R42	nerve impulse transmission and pre-pulse inhibition
A_52_P263908	Nf1	18015	Neurofibromatosis 1	Mm.255596	3.04	down	-4.84	-2.27	AY_T10R42	AY	T10R42	nerve impulse transmission and pre-pulse inhibition
A_52_P369761	Nrg1	211323	Neuregulin 1	Mm.153432	2.73	down	-2.47	-1.31	AY_T10R42	AY	T10R42	nerve impulse transmission and pre-pulse inhibition
A_51_P463018	Nrxn1	18189	Neurexin I	Mm.312068	2.14	down	-4.12	-2.04	AY_T10R42	AY	T10R42	nerve impulse transmission and pre-pulse inhibition
A_51_P100309	Oprm1	18390	Opioid receptor, mu 1	Mm.457998	2.53	down	-4.22	-2.08	AY_T10R42	AY	T10R42	nerve impulse transmission and pre-pulse inhibition
A_51_P371490	Otof	83762	Otoferlin	Mm.244502	1.61	down	-2.04	-1.03	AY_T10R42	AY	T10R42	nerve impulse transmission and pre-pulse inhibition
A_52_P425416	Pnoc	18155	Prepronociceptin	Mm.16347	1.6	down	-2.25	-1.17	AY_T10R42	AY	T10R42	nerve impulse transmission and pre-pulse inhibition
A_51_P511270	Pou3f1	18991	POU domain, class 3, transcription factor 1	Mm.297371	1.78	down	-3.73	-1.9	AY_T10R42	AY	T10R42	nerve impulse transmission and pre-pulse inhibition
A_51_P271556	Ppard	19015	Peroxisome proliferator activator receptor delta	Mm.328914	2.85	down	-7.81	-2.97	AY_T10R42	AY	T10R42	nerve impulse transmission and pre-pulse inhibition
A_52_P335606	Prima1	170952	Proline rich membrane anchor 1	Mm.217019	1.32	down	-3.2	-1.68	AY_T10R42	AY	T10R42	nerve impulse transmission and pre-pulse inhibition
A_52_P615952	Qk	19317	Quaking	Mm.384135	2.8	down	-3.24	-1.69	AY_T10R42	AY	T10R42	nerve impulse transmission and pre-pulse inhibition
A_52_P456951	Rapgef4	56508	Rap guanine nucleotide exchange factor (GEF) 4	Mm.196153	2.44	down	-3.43	-1.78	AY_T10R42	AY	T10R42	nerve impulse transmission and pre-pulse inhibition
A_52_P34378	Ric3	320360	Resistance to inhibitors of cholinesterase 3 homolog (C. elegans)	Mm.71007	2.85	down	-5.25	-2.39	AY_T10R42	AY	T10R42	nerve impulse transmission and pre-pulse inhibition
A_51_P127738	Scn2a1	110876	Sodium channel, voltage-gated, type II, alpha 1	Mm.220329	3.27	down	-6.2	-2.63	AY_T10R42	AY	T10R42	nerve impulse transmission and pre-pulse inhibition
A_51_P125695	Scn8a	20273	Sodium channel, voltage-gated, type VIII, alpha	Mm.385012	2.26	down	-3.58	-1.84	AY_T10R42	AY	T10R42	nerve impulse transmission and pre-pulse inhibition
A_51_P234253	Sdcbp2	228765	Syndecan binding protein (syntenin) 2	Mm.32068	1.36	down	-2.06	-1.04	AY_T10R42	AY	T10R42	nerve impulse transmission and pre-pulse inhibition
A_52_P527822	Slc22a3	20519	Solute carrier family 22 (organic cation transporter), member 3	Mm.99252	2.91	down	-3.64	-1.87	AY_T10R42	AY	T10R42	nerve impulse transmission and pre-pulse inhibition
A_51_P214187	Slc6a3	13162	Solute carrier family 6 (neurotransmitter transporter, dopamine), member 3	Mm.41993	1.8	down	-2.42	-1.28	AY_T10R42	AY	T10R42	nerve impulse transmission and pre-pulse inhibition
A_52_P266466	Snap91	20616	Synaptosomal-associated protein 91	Mm.281651	1.47	down	-2.24	-1.16	AY_T10R42	AY	T10R42	nerve impulse transmission and pre-pulse inhibition
A_52_P478174	Sv2b	64176	Synaptic vesicle glycoprotein 2 b	Mm.273082	2.47	down	-4.23	-2.08	AY_T10R42	AY	T10R42	nerve impulse transmission and pre-pulse inhibition
A_51_P420684	Syn1	20964	Synapsin I	Mm.438177	1.36	down	-1.9	-0.93	AY_T10R42	AY	T10R42	nerve impulse transmission and pre-pulse inhibition
A_51_P346491	Syn2	20965	Synapsin II	Mm.441431	2.31	down	-3.38	-1.76	AY_T10R42	AY	T10R42	nerve impulse transmission and pre-pulse inhibition
A_52_P97300	Synj1	104015	Synaptojanin 1	Mm.187079	1.34	down	-1.72	-0.79	AY_T10R42	AY	T10R42	nerve impulse transmission and pre-pulse inhibition
A_51_P297900	Syt1	20979	Synaptotagmin I	Mm.289702	1.41	down	-2.83	-1.5	AY_T10R42	AY	T10R42	nerve impulse transmission and pre-pulse inhibition
A_52_P676947	Tacr3	21338	Tachykinin receptor 3	Mm.103810	2.12	down	-3.19	-1.67	AY_T10R42	AY	T10R42	nerve impulse transmission and pre-pulse inhibition
A_51_P234488	Tmod2	50876	Tropomodulin 2	Mm.291880	1.59	down	-1.74	-0.8	AY_T10R42	AY	T10R42	nerve impulse transmission and pre-pulse inhibition
A_51_P459479	Unc13a	382018	Unc-13 homolog A (C. elegans)	Mm.334606	2.11	down	-2.37	-1.24	AY_T10R42	AY	T10R42	nerve impulse transmission and pre-pulse inhibition
A_51_P465749	Abat	268860	4-aminobutyrate aminotransferase	Mm.259315	1.81	up	2.5	1.32	AY_T10R42	AY	T10R42	nerve impulse transmission and pre-pulse inhibition
A_52_P55717	Adnp	11538	Activity-dependent neuroprotective protein	Mm.201322	1.51	up	1.94	0.95	AY_T10R42	AY	T10R42	nerve impulse transmission and pre-pulse inhibition
A_52_P279658	Cast	12380	Calpastatin	Mm.29163	1.32	up	2.67	1.42	AY_T10R42	AY	T10R42	nerve impulse transmission and pre-pulse inhibition
A_52_P393577	Chrm1	12669	Cholinergic receptor, muscarinic 1, CNS	Mm.240607	1.64	up	1.98	0.98	AY_T10R42	AY	T10R42	nerve impulse transmission and pre-pulse inhibition
A_52_P88054	Chrm4	12672	Cholinergic receptor, muscarinic 4	Mm.330405	2.26	up	3.25	1.7	AY_T10R42	AY	T10R42	nerve impulse transmission and pre-pulse inhibition
A_51_P133618	Clcn1	12723	Chloride channel 1	Mm.386757	2.5	up	3.34	1.74	AY_T10R42	AY	T10R42	nerve impulse transmission and pre-pulse inhibition
A_52_P138774	Cplx3	235415	Complexin 3	Mm.35242	3.5	up	4.67	2.22	AY_T10R42	AY	T10R42	nerve impulse transmission and pre-pulse inhibition
A_51_P399653	Crhr2	12922	Corticotropin releasing hormone receptor 2	Mm.236081	1.33	up	2.46	1.3	AY_T10R42	AY	T10R42	nerve impulse transmission and pre-pulse inhibition
A_52_P591961	Cyp19a1	13075	Cytochrome P450, family 19, subfamily a, polypeptide 1	Mm.5199	1.55	up	2.24	1.16	AY_T10R42	AY	T10R42	nerve impulse transmission and pre-pulse inhibition
A_52_P443073	Dlgap1	224997	Discs, large (Drosophila) homolog-associated protein 1	Mm.311840	1.52	up	2.06	1.05	AY_T10R42	AY	T10R42	nerve impulse transmission and pre-pulse inhibition
A_51_P350403	Exoc4	20336	Exocyst complex component 4	Mm.265512	2.49	up	3.64	1.87	AY_T10R42	AY	T10R42	nerve impulse transmission and pre-pulse inhibition
A_51_P293781	Fkbp1b	14226	FK506 binding protein 1b	Mm.20453	2.11	up	2.29	1.19	AY_T10R42	AY	T10R42	nerve impulse transmission and pre-pulse inhibition
A_51_P452977	Gad2	14417	Glutamic acid decarboxylase 2	Mm.4784	2.33	up	2.67	1.42	AY_T10R42	AY	T10R42	nerve impulse transmission and pre-pulse inhibition
A_51_P367837	Gnai1	14677	Guanine nucleotide binding protein, alpha inhibiting 1	Mm.254629	1.41	up	2.38	1.25	AY_T10R42	AY	T10R42	nerve impulse transmission and pre-pulse inhibition
A_52_P60243	Grik3	14807	Glutamate receptor, ionotropic, kainate 3	Mm.448570	2.17	up	3.49	1.8	AY_T10R42	AY	T10R42	nerve impulse transmission and pre-pulse inhibition
A_51_P229869	Grin2b	14812	Glutamate receptor, ionotropic, NMDA2B (epsilon 2)	Mm.436649	1.76	up	3.11	1.64	AY_T10R42	AY	T10R42	nerve impulse transmission and pre-pulse inhibition
A_52_P674467	Lin7a	108030	Lin-7 homolog A (C. elegans)	Mm.268025	1.34	up	3.89	1.96	AY_T10R42	AY	T10R42	nerve impulse transmission and pre-pulse inhibition
A_52_P223626	Olig2	50913	Oligodendrocyte transcription factor 2	Mm.37289	1.55	up	2.81	1.49	AY_T10R42	AY	T10R42	nerve impulse transmission and pre-pulse inhibition
A_51_P328870	Oxtr	18430	Oxytocin receptor	Mm.333310	1.92	up	2.12	1.09	AY_T10R42	AY	T10R42	nerve impulse transmission and pre-pulse inhibition
A_51_P506733	P2rx7	18439	Purinergic receptor P2X, ligand-gated ion channel, 7	Mm.42026	2.33	up	2.46	1.3	AY_T10R42	AY	T10R42	nerve impulse transmission and pre-pulse inhibition
A_51_P301566	Plat	18791	Plasminogen activator, tissue	Mm.154660	2.19	up	3.03	1.6	AY_T10R42	AY	T10R42	nerve impulse transmission and pre-pulse inhibition
A_51_P310949	Ppox	19044	Protoporphyrinogen oxidase	Mm.266888	1.46	up	2.87	1.52	AY_T10R42	AY	T10R42	nerve impulse transmission and pre-pulse inhibition
A_52_P315837	Prx	19153	Periaxin	Mm.10119	1.74	up	5.73	2.52	AY_T10R42	AY	T10R42	nerve impulse transmission and pre-pulse inhibition
A_52_P359381	Ptk2	14083	PTK2 protein tyrosine kinase 2	Mm.254494	4.48	up	6.3	2.66	AY_T10R42	AY	T10R42	nerve impulse transmission and pre-pulse inhibition
A_52_P158211	Qk	19317	Quaking	Mm.384135	1.32	up	2.66	1.41	AY_T10R42	AY	T10R42	nerve impulse transmission and pre-pulse inhibition
A_52_P731018	Rapgef4	56508	Rap guanine nucleotide exchange factor (GEF) 4	Mm.196153	1.4	up	2.54	1.34	AY_T10R42	AY	T10R42	nerve impulse transmission and pre-pulse inhibition
A_52_P1060860	Rapgef4	56508	Rap guanine nucleotide exchange factor (GEF) 4	Mm.196153	1.36	up	2.44	1.28	AY_T10R42	AY	T10R42	nerve impulse transmission and pre-pulse inhibition
A_52_P292498	Rapgef4	56508	Rap guanine nucleotide exchange factor (GEF) 4	Mm.196153	1.33	up	1.71	0.78	AY_T10R42	AY	T10R42	nerve impulse transmission and pre-pulse inhibition
A_52_P260954	Ric3	320360	Resistance to inhibitors of cholinesterase 3 homolog (C. elegans)	Mm.71007	1.4	up	3.46	1.79	AY_T10R42	AY	T10R42	nerve impulse transmission and pre-pulse inhibition
A_52_P210781	Scn3a	20269	Sodium channel, voltage-gated, type III, alpha	Mm.330256	2.36	up	3.97	1.99	AY_T10R42	AY	T10R42	nerve impulse transmission and pre-pulse inhibition
A_51_P289836	Slc29a1	63959	Solute carrier family 29 (nucleoside transporters), member 1	Mm.29744	2.44	up	3.73	1.9	AY_T10R42	AY	T10R42	nerve impulse transmission and pre-pulse inhibition
A_51_P238165	Sstr2	20606	Somatostatin receptor 2	Mm.454968	1.75	up	3.2	1.68	AY_T10R42	AY	T10R42	nerve impulse transmission and pre-pulse inhibition
A_51_P140761	Syn3	27204	Synapsin III	Mm.441038	2.76	up	6.64	2.73	AY_T10R42	AY	T10R42	nerve impulse transmission and pre-pulse inhibition
A_52_P34012	Synj1	104015	Synaptojanin 1	Mm.187079	1.4	up	3.41	1.77	AY_T10R42	AY	T10R42	nerve impulse transmission and pre-pulse inhibition
A_52_P451614	Tmod2	50876	Tropomodulin 2	Mm.291880	1.4	up	3.29	1.72	AY_T10R42	AY	T10R42	nerve impulse transmission and pre-pulse inhibition
A_52_P269046	Trim9	94090	Tripartite motif protein 9	Mm.184012	1.78	up	2	1	AY_T10R42	AY	T10R42	nerve impulse transmission and pre-pulse inhibition
A_52_P112017	Tspo	12257	Translocator protein	Mm.1508	1.46	up	3.35	1.74	AY_T10R42	AY	T10R42	nerve impulse transmission and pre-pulse inhibition
A_51_P133761	Bai3	210933	Brain-specific angiogenesis inhibitor 3	Mm.336569	1.98	down	-2.5	-1.32	AY_T10R42	AY	T10R42	neuropeptide Y and nerve growth factor receptors signaling
A_52_P208649	Cartpt	27220	CART prepropeptide	Mm.75498	1.89	down	-3.4	-1.77	AY_T10R42	AY	T10R42	neuropeptide Y and nerve growth factor receptors signaling
A_51_P480328	Eltd1	170757	EGF, latrophilin seven transmembrane domain containing 1	Mm.317261	2.25	down	-3.56	-1.83	AY_T10R42	AY	T10R42	neuropeptide Y and nerve growth factor receptors signaling
A_51_P286357	Emr4	52614	EGF-like module containing, mucin-like, hormone receptor-like sequence 4	Mm.210497	1.66	down	-2.64	-1.4	AY_T10R42	AY	T10R42	neuropeptide Y and nerve growth factor receptors signaling
A_51_P310676	Galr2	14428	Galanin receptor 2	Mm.57149	2.58	down	-3.83	-1.94	AY_T10R42	AY	T10R42	neuropeptide Y and nerve growth factor receptors signaling
A_52_P200686	Gpr114	382045	G protein-coupled receptor 114	Mm.334726	1.52	down	-2.77	-1.47	AY_T10R42	AY	T10R42	neuropeptide Y and nerve growth factor receptors signaling
A_52_P515629	Gpr83	14608	G protein-coupled receptor 83	Mm.4672	3.32	down	-3.29	-1.72	AY_T10R42	AY	T10R42	neuropeptide Y and nerve growth factor receptors signaling
A_51_P224324	Gpr98	110789	G protein-coupled receptor 98	Mm.288694	1.42	down	-4.55	-2.19	AY_T10R42	AY	T10R42	neuropeptide Y and nerve growth factor receptors signaling
A_51_P508956	Kiss1r	114229	KISS1 receptor	Mm.191035	1.35	down	-1.93	-0.95	AY_T10R42	AY	T10R42	neuropeptide Y and nerve growth factor receptors signaling
A_51_P121962	Lphn3	319387	Latrophilin 3	Mm.273631	1.63	down	-2.43	-1.28	AY_T10R42	AY	T10R42	neuropeptide Y and nerve growth factor receptors signaling
A_52_P133626	Npffr1	237362	Neuropeptide FF receptor 1	Mm.131297	2.52	down	-2.75	-1.46	AY_T10R42	AY	T10R42	neuropeptide Y and nerve growth factor receptors signaling
A_52_P571326	Npsr1	319239	Neuropeptide S receptor 1	Mm.130824	1.79	down	-2.35	-1.23	AY_T10R42	AY	T10R42	neuropeptide Y and nerve growth factor receptors signaling
A_52_P7379	Oprd1	18386	Opioid receptor, delta 1	Mm.5243	1.41	down	-2.12	-1.09	AY_T10R42	AY	T10R42	neuropeptide Y and nerve growth factor receptors signaling
A_51_P406401	Pan3	72587	PAN3 polyA specific ribonuclease subunit homolog (S. cerevisiae)	Mm.320469	1.64	down	-2.22	-1.15	AY_T10R42	AY	T10R42	neuropeptide Y and nerve growth factor receptors signaling
A_52_P12707	Pkd1l3	244646	Polycystic kidney disease 1 like 3	Mm.436810	2.62	down	-3.17	-1.66	AY_T10R42	AY	T10R42	neuropeptide Y and nerve growth factor receptors signaling
A_52_P425416	Pnoc	18155	Prepronociceptin	Mm.16347	1.6	down	-2.25	-1.17	AY_T10R42	AY	T10R42	neuropeptide Y and nerve growth factor receptors signaling
A_51_P396719	Prokr2	246313	Prokineticin receptor 2	Mm.283777	1.38	down	-1.83	-0.87	AY_T10R42	AY	T10R42	neuropeptide Y and nerve growth factor receptors signaling
A_52_P362981	Raf1	110157	V-raf-leukemia viral oncogene 1	Mm.184163	3.14	down	-3.28	-1.72	AY_T10R42	AY	T10R42	neuropeptide Y and nerve growth factor receptors signaling
A_51_P125792	Sos1	20662	Son of sevenless homolog 1 (Drosophila)	Mm.436658	1.98	down	-2.32	-1.21	AY_T10R42	AY	T10R42	neuropeptide Y and nerve growth factor receptors signaling
A_51_P426214	Src	20779	Rous sarcoma oncogene	Mm.22845	4.02	down	-5.61	-2.49	AY_T10R42	AY	T10R42	neuropeptide Y and nerve growth factor receptors signaling
A_52_P676947	Tacr3	21338	Tachykinin receptor 3	Mm.103810	2.12	down	-3.19	-1.67	AY_T10R42	AY	T10R42	neuropeptide Y and nerve growth factor receptors signaling
A_51_P375227	Bcar1	12927	Breast cancer anti-estrogen resistance 1	Mm.3758	2.86	up	3.58	1.84	AY_T10R42	AY	T10R42	neuropeptide Y and nerve growth factor receptors signaling
A_51_P360241	Cort	12854	Cortistatin	Mm.6204	1.53	up	2.57	1.36	AY_T10R42	AY	T10R42	neuropeptide Y and nerve growth factor receptors signaling
A_52_P4910	Crhr1	12921	Corticotropin releasing hormone receptor 1	Mm.1892	2.78	up	7.54	2.91	AY_T10R42	AY	T10R42	neuropeptide Y and nerve growth factor receptors signaling
A_51_P399653	Crhr2	12922	Corticotropin releasing hormone receptor 2	Mm.236081	1.33	up	2.46	1.3	AY_T10R42	AY	T10R42	neuropeptide Y and nerve growth factor receptors signaling
A_52_P23674	Gpr113	381628	G protein-coupled receptor 113	Mm.291148	1.77	up	2.69	1.43	AY_T10R42	AY	T10R42	neuropeptide Y and nerve growth factor receptors signaling
A_52_P469290	Hcrtr2	387285	Hypocretin (orexin) receptor 2	Mm.335300	1.55	up	1.79	0.84	AY_T10R42	AY	T10R42	neuropeptide Y and nerve growth factor receptors signaling
A_52_P364350	Lphn1	330814	Latrophilin 1	Mm.260733	2.45	up	2.95	1.56	AY_T10R42	AY	T10R42	neuropeptide Y and nerve growth factor receptors signaling
A_51_P438002	Nmb	68039	Neuromedin B	Mm.22246	1.67	up	1.9	0.92	AY_T10R42	AY	T10R42	neuropeptide Y and nerve growth factor receptors signaling
A_52_P122891	Npsr1	319239	Neuropeptide S receptor 1	Mm.130824	2.48	up	3.42	1.77	AY_T10R42	AY	T10R42	neuropeptide Y and nerve growth factor receptors signaling
A_51_P310949	Ppox	19044	Protoporphyrinogen oxidase	Mm.266888	1.46	up	2.87	1.52	AY_T10R42	AY	T10R42	neuropeptide Y and nerve growth factor receptors signaling
A_52_P61076	Qrfpr	NA	NA	NA	2.31	up	2.37	1.24	AY_T10R42	AY	T10R42	neuropeptide Y and nerve growth factor receptors signaling
A_51_P238165	Sstr2	20606	Somatostatin receptor 2	Mm.454968	1.75	up	3.2	1.68	AY_T10R42	AY	T10R42	neuropeptide Y and nerve growth factor receptors signaling
A_51_P342327	Ucn3	83428	Urocortin 3	Mm.313662	1.68	up	2.39	1.25	AY_T10R42	AY	T10R42	neuropeptide Y and nerve growth factor receptors signaling
A_51_P382789	Adora3	11542	Adenosine A3 receptor	Mm.235024	3.4	down	-6.56	-2.71	AY_T10R42	AY	T10R42	positive regulation of inflammatory response
A_51_P221014	Cd47	16423	CD47 antigen (Rh-related antigen, integrin-associated signal transducer)	Mm.31752	1.51	down	-2.85	-1.51	AY_T10R42	AY	T10R42	positive regulation of inflammatory response
A_52_P156190	Ednra	13617	Endothelin receptor type A	Mm.283168	3.64	down	-6.26	-2.65	AY_T10R42	AY	T10R42	positive regulation of inflammatory response
A_52_P622988	Ednra	13617	Endothelin receptor type A	Mm.283168	2.52	down	-3.38	-1.76	AY_T10R42	AY	T10R42	positive regulation of inflammatory response
A_51_P336830	Fabp4	11770	Fatty acid binding protein 4, adipocyte	Mm.582	3.27	down	-2.89	-1.53	AY_T10R42	AY	T10R42	positive regulation of inflammatory response
A_52_P564544	Fabp4	11770	Fatty acid binding protein 4, adipocyte	Mm.582	1.44	down	-2.1	-1.07	AY_T10R42	AY	T10R42	positive regulation of inflammatory response
A_52_P408757	Fcgr3	14131	Fc receptor, IgG, low affinity III	Mm.22119	1.45	down	-2.35	-1.23	AY_T10R42	AY	T10R42	positive regulation of inflammatory response
A_51_P280697	Gif	14603	Gastric intrinsic factor	Mm.456	1.42	down	-2.21	-1.14	AY_T10R42	AY	T10R42	positive regulation of inflammatory response
A_52_P1172972	Hspd1	432551	Chaperonin	Mm.1777	2.31	down	-3.79	-1.92	AY_T10R42	AY	T10R42	positive regulation of inflammatory response
A_51_P507832	Pik3cg	30955	Phosphoinositide-3-kinase, catalytic, gamma polypeptide	Mm.101369	1.61	down	-2.29	-1.2	AY_T10R42	AY	T10R42	positive regulation of inflammatory response
A_52_P24230	Tlr4	21898	Toll-like receptor 4	Mm.38049	2.16	down	-2.96	-1.57	AY_T10R42	AY	T10R42	positive regulation of inflammatory response
A_52_P1068320	Tnfrsf11a	21934	Tumor necrosis factor receptor superfamily, member 11a	Mm.6251	2.48	down	-2.7	-1.43	AY_T10R42	AY	T10R42	positive regulation of inflammatory response
A_51_P310523	Ace	11421	Angiotensin I converting enzyme (peptidyl-dipeptidase A) 1	Mm.754	2.5	up	3.15	1.66	AY_T10R42	AY	T10R42	positive regulation of inflammatory response
A_51_P429770	Fcer1a	14125	Fc receptor, IgE, high affinity I, alpha polypeptide	Mm.5266	2.34	up	2.85	1.51	AY_T10R42	AY	T10R42	positive regulation of inflammatory response
A_51_P483231	Jak2	16452	Janus kinase 2	Mm.275839	1.66	up	3.35	1.75	AY_T10R42	AY	T10R42	positive regulation of inflammatory response
A_52_P321733	Mif	17319	Macrophage migration inhibitory factor	Mm.2326	1.41	up	1.77	0.82	AY_T10R42	AY	T10R42	positive regulation of inflammatory response
A_51_P402760	Pla2g4a	18783	Phospholipase A2, group IVA (cytosolic, calcium-dependent)	Mm.4186	1.65	up	4.26	2.09	AY_T10R42	AY	T10R42	positive regulation of inflammatory response
A_52_P192426	Tnfrsf1a	21937	Tumor necrosis factor receptor superfamily, member 1a	Mm.1258	2.05	up	2.15	1.1	AY_T10R42	AY	T10R42	positive regulation of inflammatory response
A_52_P662238	Ap3d1	11776	Adaptor-related protein complex 3, delta 1 subunit	Mm.209294	1.43	down	-1.86	-0.9	AY_T10R42	AY	T10R42	positive regulation of T cell activation
A_51_P419364	Bad	12015	Bcl-associated death promoter	Mm.4387	1.85	down	-2.42	-1.27	AY_T10R42	AY	T10R42	positive regulation of T cell activation
A_52_P566867	Bcl10	12042	B-cell leukemia/lymphoma 10	Mm.239141	2.11	down	-2.47	-1.3	AY_T10R42	AY	T10R42	positive regulation of T cell activation
A_52_P424359	Bmx	12169	BMX non-receptor tyrosine kinase	Mm.504	2.78	down	-2.95	-1.56	AY_T10R42	AY	T10R42	positive regulation of T cell activation
A_52_P224104	Calm1	12313	Calmodulin 1	Mm.285993	2.72	down	-2.67	-1.42	AY_T10R42	AY	T10R42	positive regulation of T cell activation
A_51_P332081	Cbl	12402	Casitas B-lineage lymphoma	Mm.266871	2.85	down	-2.48	-1.31	AY_T10R42	AY	T10R42	positive regulation of T cell activation
A_51_P431364	Cd247	12503	CD247 antigen	Mm.217308	1.48	down	-1.98	-0.99	AY_T10R42	AY	T10R42	positive regulation of T cell activation
A_52_P244005	Cd80	12519	CD80 antigen	Mm.89474	2.36	down	-2.75	-1.46	AY_T10R42	AY	T10R42	positive regulation of T cell activation
A_51_P115868	Fos	14281	FBJ osteosarcoma oncogene	Mm.246513	2.02	down	-3.16	-1.66	AY_T10R42	AY	T10R42	positive regulation of T cell activation
A_51_P186374	Grap2	17444	GRB2-related adaptor protein 2	Mm.12947	1.45	down	-1.92	-0.94	AY_T10R42	AY	T10R42	positive regulation of T cell activation
A_52_P1172972	Hspd1	432551	Chaperonin	Mm.1777	2.31	down	-3.79	-1.92	AY_T10R42	AY	T10R42	positive regulation of T cell activation
A_52_P68893	Ifng	15978	Interferon gamma	Mm.240327	2.19	down	-2.44	-1.29	AY_T10R42	AY	T10R42	positive regulation of T cell activation
A_51_P222280	Ikbke	56489	Inhibitor of kappaB kinase epsilon	Mm.386783	1.39	down	-1.97	-0.98	AY_T10R42	AY	T10R42	positive regulation of T cell activation
A_51_P260300	Ikbkg	16151	Inhibitor of kappaB kinase gamma	Mm.12967	2.97	down	-3	-1.58	AY_T10R42	AY	T10R42	positive regulation of T cell activation
A_51_P423404	Ikbkg	16151	Inhibitor of kappaB kinase gamma	Mm.12967	1.51	down	-2.28	-1.19	AY_T10R42	AY	T10R42	positive regulation of T cell activation
A_52_P618569	Ikzf1	22778	IKAROS family zinc finger 1	Mm.103545	1.94	down	-2.64	-1.4	AY_T10R42	AY	T10R42	positive regulation of T cell activation
A_51_P237865	Il4	16189	Interleukin 4	Mm.276360	1.67	down	-1.74	-0.8	AY_T10R42	AY	T10R42	positive regulation of T cell activation
A_52_P54218	Il7	16196	Interleukin 7	Mm.3825	1.96	down	-3.47	-1.79	AY_T10R42	AY	T10R42	positive regulation of T cell activation
A_51_P196695	Il7r	16197	Interleukin 7 receptor	Mm.389	2.95	down	-4.5	-2.17	AY_T10R42	AY	T10R42	positive regulation of T cell activation
A_51_P342688	Itk	16428	IL2-inducible T-cell kinase	Mm.339927	2.68	down	-3.16	-1.66	AY_T10R42	AY	T10R42	positive regulation of T cell activation
A_51_P372504	Malt1	240354	Mucosa associated lymphoid tissue lymphoma translocation gene 1	Mm.132613	2.24	down	-2.85	-1.51	AY_T10R42	AY	T10R42	positive regulation of T cell activation
A_52_P771373	Map2k4	26398	Mitogen activated protein kinase kinase 4	Mm.412922	1.96	down	-3.09	-1.63	AY_T10R42	AY	T10R42	positive regulation of T cell activation
A_52_P441340	Map3k1	26401	Mitogen activated protein kinase kinase kinase 1	Mm.15918	2.1	down	-3.46	-1.79	AY_T10R42	AY	T10R42	positive regulation of T cell activation
A_51_P263503	Mapk1	26413	Mitogen activated protein kinase 1	Mm.196581	2.05	down	-2.86	-1.52	AY_T10R42	AY	T10R42	positive regulation of T cell activation
A_52_P558382	Mapk8	26419	Mitogen activated protein kinase 8	Mm.21495	4.39	down	-6.18	-2.63	AY_T10R42	AY	T10R42	positive regulation of T cell activation
A_52_P254316	Nfat5	54446	Nuclear factor of activated T-cells 5	Mm.390057	1.81	down	-2.22	-1.15	AY_T10R42	AY	T10R42	positive regulation of T cell activation
A_52_P204606	Nfat5	54446	Nuclear factor of activated T-cells 5	Mm.390057	2.68	down	-2.42	-1.28	AY_T10R42	AY	T10R42	positive regulation of T cell activation
A_52_P608444	Nfat5	54446	Nuclear factor of activated T-cells 5	Mm.390057	1.74	down	-3.31	-1.73	AY_T10R42	AY	T10R42	positive regulation of T cell activation
A_51_P517870	Nfatc1	18018	Nuclear factor of activated T-cells, cytoplasmic, calcineurin-dependent 1	Mm.329560	1.56	down	-1.83	-0.87	AY_T10R42	AY	T10R42	positive regulation of T cell activation
A_52_P333419	Nfatc3	18021	Nuclear factor of activated T-cells, cytoplasmic, calcineurin-dependent 3	Mm.383185	2.92	down	-2.83	-1.5	AY_T10R42	AY	T10R42	positive regulation of T cell activation
A_52_P582969	Nfkb1	18033	Nuclear factor of kappa light chain gene enhancer in B-cells 1, p105	Mm.256765	2.05	down	-2.25	-1.17	AY_T10R42	AY	T10R42	positive regulation of T cell activation
A_51_P335945	Pag1	94212	Phosphoprotein associated with glycosphingolipid microdomains 1	Mm.214484	2.42	down	-3.18	-1.67	AY_T10R42	AY	T10R42	positive regulation of T cell activation
A_51_P507832	Pik3cg	30955	Phosphoinositide-3-kinase, catalytic, gamma polypeptide	Mm.101369	1.61	down	-2.29	-1.2	AY_T10R42	AY	T10R42	positive regulation of T cell activation
A_51_P511236	Pik3r1	18708	Phosphatidylinositol 3-kinase, regulatory subunit, polypeptide 1 (p85 alpha)	Mm.259333	2.72	down	-2.71	-1.44	AY_T10R42	AY	T10R42	positive regulation of T cell activation
A_51_P173331	Pik3r5	320207	Phosphoinositide-3-kinase, regulatory subunit 5, p101	Mm.244960	2.91	down	-4.18	-2.06	AY_T10R42	AY	T10R42	positive regulation of T cell activation
A_52_P672850	Plcg1	18803	Phospholipase C, gamma 1	Mm.44463	1.59	down	-2.13	-1.09	AY_T10R42	AY	T10R42	positive regulation of T cell activation
A_51_P245412	Ppp3cc	19057	Protein phosphatase 3, catalytic subunit, gamma isoform	Mm.439683	2.3	down	-2.34	-1.22	AY_T10R42	AY	T10R42	positive regulation of T cell activation
A_51_P245405	Ppp3cc	19057	Protein phosphatase 3, catalytic subunit, gamma isoform	Mm.439683	3.33	down	-3.12	-1.64	AY_T10R42	AY	T10R42	positive regulation of T cell activation
A_52_P239834	Ptprc	19264	Protein tyrosine phosphatase, receptor type, C	Mm.391573	1.68	down	-2.09	-1.06	AY_T10R42	AY	T10R42	positive regulation of T cell activation
A_52_P362981	Raf1	110157	V-raf-leukemia viral oncogene 1	Mm.184163	3.14	down	-3.28	-1.72	AY_T10R42	AY	T10R42	positive regulation of T cell activation
A_51_P271644	Rasgrp1	19419	RAS guanyl releasing protein 1	Mm.42150	1.57	down	-2.82	-1.5	AY_T10R42	AY	T10R42	positive regulation of T cell activation
A_52_P462625	Rras2	66922	Related RAS viral (r-ras) oncogene homolog 2	Mm.276572	2.96	down	-3.45	-1.79	AY_T10R42	AY	T10R42	positive regulation of T cell activation
A_51_P447866	Sash3	NA	NA	NA	2.84	down	-3	-1.58	AY_T10R42	AY	T10R42	positive regulation of T cell activation
A_52_P281033	Socs5	56468	Suppressor of cytokine signaling 5	Mm.126885	2.57	down	-2.8	-1.49	AY_T10R42	AY	T10R42	positive regulation of T cell activation
A_51_P125792	Sos1	20662	Son of sevenless homolog 1 (Drosophila)	Mm.436658	1.98	down	-2.32	-1.21	AY_T10R42	AY	T10R42	positive regulation of T cell activation
A_51_P450573	Tgfbr2	21813	Transforming growth factor, beta receptor II	Mm.172346	1.56	down	-2.45	-1.29	AY_T10R42	AY	T10R42	positive regulation of T cell activation
A_51_P314418	Blm	12144	Bloom syndrome homolog (human)	Mm.12932	1.42	up	3.74	1.9	AY_T10R42	AY	T10R42	positive regulation of T cell activation
A_52_P75298	Cd247	12503	CD247 antigen	Mm.217308	1.33	up	2.05	1.03	AY_T10R42	AY	T10R42	positive regulation of T cell activation
A_51_P167263	Cd5	12507	CD5 antigen	Mm.779	1.56	up	2	1	AY_T10R42	AY	T10R42	positive regulation of T cell activation
A_51_P401096	Foxp3	20371	Forkhead box P3	Mm.182291	1.87	up	4.94	2.3	AY_T10R42	AY	T10R42	positive regulation of T cell activation
A_52_P64364	Ikbkb	16150	Inhibitor of kappaB kinase beta	Mm.277886	1.95	up	2.57	1.36	AY_T10R42	AY	T10R42	positive regulation of T cell activation
A_52_P243249	Mapk3	26417	Mitogen activated protein kinase 3	Mm.8385	2.6	up	2.91	1.54	AY_T10R42	AY	T10R42	positive regulation of T cell activation
A_51_P158628	Mapk3	26417	Mitogen activated protein kinase 3	Mm.8385	1.93	up	2.29	1.2	AY_T10R42	AY	T10R42	positive regulation of T cell activation
A_52_P628171	Nfatc2	18019	Nuclear factor of activated T-cells, cytoplasmic, calcineurin-dependent 2	Mm.116802	2.74	up	3.21	1.68	AY_T10R42	AY	T10R42	positive regulation of T cell activation
A_52_P342159	Nfatc4	73181	Nuclear factor of activated T-cells, cytoplasmic, calcineurin-dependent 4	Mm.27908	3.58	up	3.56	1.83	AY_T10R42	AY	T10R42	positive regulation of T cell activation
A_52_P622614	Nfatc4	73181	Nuclear factor of activated T-cells, cytoplasmic, calcineurin-dependent 4	Mm.27908	3.19	up	3.28	1.71	AY_T10R42	AY	T10R42	positive regulation of T cell activation
A_51_P454217	Nfkb2	18034	Nuclear factor of kappa light polypeptide gene enhancer in B-cells 2, p49/p100	Mm.102365	1.92	up	2.13	1.09	AY_T10R42	AY	T10R42	positive regulation of T cell activation
A_51_P417725	Pik3r2	18709	Phosphatidylinositol 3-kinase, regulatory subunit, polypeptide 2 (p85 beta)	Mm.12945	1.55	up	1.7	0.76	AY_T10R42	AY	T10R42	positive regulation of T cell activation
A_52_P215106	Pik3r6	NA	NA	NA	2.01	up	3.31	1.73	AY_T10R42	AY	T10R42	positive regulation of T cell activation
A_51_P377035	Plcg1	18803	Phospholipase C, gamma 1	Mm.44463	1.92	up	2.66	1.41	AY_T10R42	AY	T10R42	positive regulation of T cell activation
A_51_P256818	Ppp3cb	19056	Protein phosphatase 3, catalytic subunit, beta isoform	Mm.274432	1.6	up	1.83	0.87	AY_T10R42	AY	T10R42	positive regulation of T cell activation
A_52_P332487	Ptpn7	320139	Protein tyrosine phosphatase, non-receptor type 7	Mm.258388	2.12	up	3.8	1.93	AY_T10R42	AY	T10R42	positive regulation of T cell activation
A_51_P385993	Rela	19697	V-rel reticuloendotheliosis viral oncogene homolog A (avian)	Mm.249966	1.71	up	2.12	1.08	AY_T10R42	AY	T10R42	positive regulation of T cell activation
A_52_P635182	Rras	20130	Harvey rat sarcoma oncogene, subgroup R	Mm.389894	3.02	up	2.97	1.57	AY_T10R42	AY	T10R42	positive regulation of T cell activation
A_52_P558859	Rras2	66922	Related RAS viral (r-ras) oncogene homolog 2	Mm.276572	1.6	up	3.45	1.79	AY_T10R42	AY	T10R42	positive regulation of T cell activation
A_52_P625495	Traf6	22034	Tnf receptor-associated factor 6	Mm.292729	1.49	up	2.07	1.05	AY_T10R42	AY	T10R42	positive regulation of T cell activation
A_51_P236439	Agtr1a	11607	Angiotensin II receptor, type 1a	Mm.35062	1.41	down	-2.03	-1.02	AY_T10R42	AY	T10R42	response to glucocorticoid and corticosteroid stimuli
A_52_P482897	Areg	11839	Amphiregulin	Mm.8039	2.92	down	-3.3	-1.72	AY_T10R42	AY	T10R42	response to glucocorticoid and corticosteroid stimuli
A_52_P308669	Cpn1	93721	Carboxypeptidase N, polypeptide 1	Mm.206774	2.25	down	-2.87	-1.52	AY_T10R42	AY	T10R42	response to glucocorticoid and corticosteroid stimuli
A_51_P304029	Ep300	328572	E1A binding protein p300	Mm.258397	2.48	down	-3.73	-1.9	AY_T10R42	AY	T10R42	response to glucocorticoid and corticosteroid stimuli
A_52_P179662	Ep300	328572	E1A binding protein p300	Mm.258397	2.97	down	-3.56	-1.83	AY_T10R42	AY	T10R42	response to glucocorticoid and corticosteroid stimuli
A_52_P515629	Gpr83	14608	G protein-coupled receptor 83	Mm.4672	3.32	down	-3.29	-1.72	AY_T10R42	AY	T10R42	response to glucocorticoid and corticosteroid stimuli
A_51_P263503	Mapk1	26413	Mitogen activated protein kinase 1	Mm.196581	2.05	down	-2.86	-1.52	AY_T10R42	AY	T10R42	response to glucocorticoid and corticosteroid stimuli
A_52_P582969	Nfkb1	18033	Nuclear factor of kappa light chain gene enhancer in B-cells 1, p105	Mm.256765	2.05	down	-2.25	-1.17	AY_T10R42	AY	T10R42	response to glucocorticoid and corticosteroid stimuli
A_51_P335945	Pag1	94212	Phosphoprotein associated with glycosphingolipid microdomains 1	Mm.214484	2.42	down	-3.18	-1.67	AY_T10R42	AY	T10R42	response to glucocorticoid and corticosteroid stimuli
A_51_P511236	Pik3r1	18708	Phosphatidylinositol 3-kinase, regulatory subunit, polypeptide 1 (p85 alpha)	Mm.259333	2.72	down	-2.71	-1.44	AY_T10R42	AY	T10R42	response to glucocorticoid and corticosteroid stimuli
A_51_P450752	Pla2g4b	211429	Phospholipase A2, group IVB (cytosolic)	Mm.41467	2.58	down	-3.52	-1.81	AY_T10R42	AY	T10R42	response to glucocorticoid and corticosteroid stimuli
A_52_P178486	Sgk1	NA	NA	NA	1.4	down	-1.82	-0.87	AY_T10R42	AY	T10R42	response to glucocorticoid and corticosteroid stimuli
A_52_P24230	Tlr4	21898	Toll-like receptor 4	Mm.38049	2.16	down	-2.96	-1.57	AY_T10R42	AY	T10R42	response to glucocorticoid and corticosteroid stimuli
A_51_P518378	Adam9	11502	A disintegrin and metallopeptidase domain 9 (meltrin gamma)	Mm.28908	1.92	up	2.09	1.07	AY_T10R42	AY	T10R42	response to glucocorticoid and corticosteroid stimuli
A_51_P310594	Aldh3a1	11670	Aldehyde dehydrogenase family 3, subfamily A1	Mm.4257	1.63	up	2.14	1.1	AY_T10R42	AY	T10R42	response to glucocorticoid and corticosteroid stimuli
A_51_P338713	Ass1	11898	Argininosuccinate synthetase 1	Mm.3217	2.24	up	2.78	1.48	AY_T10R42	AY	T10R42	response to glucocorticoid and corticosteroid stimuli
A_52_P411601	Ep300	328572	E1A binding protein p300	Mm.258397	2.25	up	2.88	1.53	AY_T10R42	AY	T10R42	response to glucocorticoid and corticosteroid stimuli
A_51_P483231	Jak2	16452	Janus kinase 2	Mm.275839	1.66	up	3.35	1.75	AY_T10R42	AY	T10R42	response to glucocorticoid and corticosteroid stimuli
A_52_P243249	Mapk3	26417	Mitogen activated protein kinase 3	Mm.8385	2.6	up	2.91	1.54	AY_T10R42	AY	T10R42	response to glucocorticoid and corticosteroid stimuli
A_51_P158628	Mapk3	26417	Mitogen activated protein kinase 3	Mm.8385	1.93	up	2.29	1.2	AY_T10R42	AY	T10R42	response to glucocorticoid and corticosteroid stimuli
A_52_P321733	Mif	17319	Macrophage migration inhibitory factor	Mm.2326	1.41	up	1.77	0.82	AY_T10R42	AY	T10R42	response to glucocorticoid and corticosteroid stimuli
A_51_P454217	Nfkb2	18034	Nuclear factor of kappa light polypeptide gene enhancer in B-cells 2, p49/p100	Mm.102365	1.92	up	2.13	1.09	AY_T10R42	AY	T10R42	response to glucocorticoid and corticosteroid stimuli
A_52_P98581	Pla2g3	237625	Phospholipase A2, group III	Mm.100476	1.53	up	2.71	1.44	AY_T10R42	AY	T10R42	response to glucocorticoid and corticosteroid stimuli
A_51_P402760	Pla2g4a	18783	Phospholipase A2, group IVA (cytosolic, calcium-dependent)	Mm.4186	1.65	up	4.26	2.09	AY_T10R42	AY	T10R42	response to glucocorticoid and corticosteroid stimuli
A_52_P203948	Pla2g4e	329502	Phospholipase A2, group IVE	Mm.330505	1.4	up	1.65	0.72	AY_T10R42	AY	T10R42	response to glucocorticoid and corticosteroid stimuli
A_51_P385993	Rela	19697	V-rel reticuloendotheliosis viral oncogene homolog A (avian)	Mm.249966	1.71	up	2.12	1.08	AY_T10R42	AY	T10R42	response to glucocorticoid and corticosteroid stimuli
A_52_P352246	Sgk1	NA	NA	NA	1.41	up	2.97	1.57	AY_T10R42	AY	T10R42	response to glucocorticoid and corticosteroid stimuli
A_51_P429446	Apc	11789	Adenomatosis polyposis coli	Mm.7883	1.34	down	-2.38	-1.25	AY_T10R42	AY	T10R42	social withdrawal, frozen and grooming behaviors
A_51_P261991	Bdnf	12064	Brain derived neurotrophic factor	Mm.1442	1.58	down	-2.02	-1.01	AY_T10R42	AY	T10R42	social withdrawal, frozen and grooming behaviors
A_52_P208649	Cartpt	27220	CART prepropeptide	Mm.75498	1.89	down	-3.4	-1.77	AY_T10R42	AY	T10R42	social withdrawal, frozen and grooming behaviors
A_52_P156190	Ednra	13617	Endothelin receptor type A	Mm.283168	3.64	down	-6.26	-2.65	AY_T10R42	AY	T10R42	social withdrawal, frozen and grooming behaviors
A_52_P622988	Ednra	13617	Endothelin receptor type A	Mm.283168	2.52	down	-3.38	-1.76	AY_T10R42	AY	T10R42	social withdrawal, frozen and grooming behaviors
A_51_P115868	Fos	14281	FBJ osteosarcoma oncogene	Mm.246513	2.02	down	-3.16	-1.66	AY_T10R42	AY	T10R42	social withdrawal, frozen and grooming behaviors
A_51_P186374	Grap2	17444	GRB2-related adaptor protein 2	Mm.12947	1.45	down	-1.92	-0.94	AY_T10R42	AY	T10R42	social withdrawal, frozen and grooming behaviors
A_51_P260300	Ikbkg	16151	Inhibitor of kappaB kinase gamma	Mm.12967	2.97	down	-3	-1.58	AY_T10R42	AY	T10R42	social withdrawal, frozen and grooming behaviors
A_51_P423404	Ikbkg	16151	Inhibitor of kappaB kinase gamma	Mm.12967	1.51	down	-2.28	-1.19	AY_T10R42	AY	T10R42	social withdrawal, frozen and grooming behaviors
A_51_P453635	Mdk	17242	Midkine	Mm.906	2.6	down	-5.42	-2.44	AY_T10R42	AY	T10R42	social withdrawal, frozen and grooming behaviors
[truncated: 10,480 more rows]
