# Supplementary material for: Brain transcriptome profiles in mouse model simulating features of post-traumatic stress disorder
Source: Mol Brain. 2015 Feb 28;8:14. doi: 10.1186/s13041-015-0104-3 (PMC4359441; doi:10.1186/s13041-015-0104-3)
Supplement: Additional file 3: Table S2. — Pathways and process associated with differentially regulated transcripts that passed p < 0.01 and fold change > 2.0 (across brain regions and time points) (Note: the p-value is the gene level; but enrichmenst of the associated pathways and processes were corrected using FDR at q < 0.05). [file 13041_2015_104_MOESM3_ESM.xlsx]

## Sheet: transpts&pthwys p<0.01, FC>2.0
Supplemental Table 2: Pathways and process associated with differentially regulated transcripts that passed p < 0.01 and fold change > 2.0 (across brain regions and time points)
(Note: the p-value is the gene level; but enrichmenst of the associated pathways and processes were corrected using FDR at q < 0.05)
ProbeName	GeneSymbol	EntrezGeneID	P-value	FoldChange	Log2FoldChange	Region	TimePoint	Region_TimePoint	Description	Pathway_or_Process
A_52_P384100	Bdnf	12064	0.00419706	3	1.6	VS	5d1d	VS_5d1d	brain derived neurotrophic factor	addiction
A_52_P648773	Chrna7	11441	5.22e-05	-7.7	-2.9	AY	10d42d	AY_10d42d	cholinergic receptor, nicotinic, alpha polypeptide 7	addiction
A_51_P111233	Drd2	13489	0.0019767	2.6	1.4	SE	5d1d	SE_5d1d	dopamine receptor D2	addiction
A_51_P237613	Fgfr3	14184	0.000429	-2.4	-1.3	VS	10d1d	VS_10d1d	fibroblast growth factor receptor 3	addiction
A_51_P243819	Opn4	30044	0.00197674	-2	-1	ST	5d10d	ST_5d10d	opsin 4 (melanopsin)	addiction
A_51_P174996	Slc17a6	140919	0.00207257	-3.4	-1.8	SE	5d1d	SE_5d1d	solute carrier family 17 (sodium-dependent inorganic phosphate cotransporter), member 6	addiction
A_52_P161365	Clock	12753	4.31e-05	-7.8	-3	AY	10d42d	AY_10d42d	circadian locomotor output cycles kaput	addiction
A_52_P411780	Hdac9	79221	0.00190498	-2.2	-1.2	VS	10d1d	VS_10d1d	histone deacetylase 9	addiction
A_52_P322181	Adrb1	11554	0.00814674	2.2	1.1	MPFC	5d10d	MPFC_5d10d	adrenergic receptor, beta 1	addiction
A_51_P417507	Gabra2	14395	4.52e-05	-10.1	-3.3	AY	10d42d	AY_10d42d	gamma-aminobutyric acid (GABA) A receptor, subunit alpha 2	addiction
A_51_P417507	Gabra2	14395	0.000426	-9.6	-3.3	HC	5d1d	HC_5d1d	gamma-aminobutyric acid (GABA) A receptor, subunit alpha 2	addiction
A_51_P397934	Grin3b	170483	0.00340396	4.4	2.1	AY	5d1d	AY_5d1d	glutamate receptor, ionotropic, NMDA3B	addiction
A_51_P426214	Src	20779	1.83e-05	-9.2	-3.2	AY	10d42d	AY_10d42d	Rous sarcoma oncogene	addiction
A_51_P407028	Car4	12351	0.00572229	-2.1	-1.1	MPFC	10d1d	MPFC_10d1d	carbonic anhydrase 4	addiction
A_52_P551544	Grm7	108073	4.97e-05	-5.7	-2.5	AY	10d42d	AY_10d42d	glutamate receptor, metabotropic 7	addiction
A_52_P431159	Il1rn	16181	0.00931026	-2.3	-1.2	MPFC	10d1d	MPFC_10d1d	interleukin 1 receptor antagonist	addiction
A_52_P443103	Hcn1	15165	3.6e-05	-6.8	-2.8	AY	10d42d	AY_10d42d	hyperpolarization-activated, cyclic nucleotide-gated K+ 1	addiction
A_51_P103406	Vwf	22371	0.00866846	2	1	SE	10d1d	SE_10d1d	Von Willebrand factor homolog	addiction
A_52_P132591	Acaca	107476	0.0065079	-2.6	-1.4	MPFC	10d42d	MPFC_10d42d		addiction
A_52_P335907	Decr1	67460	2.04e-05	-8.8	-3.1	AY	10d42d	AY_10d42d	2,4-dienoyl CoA reductase 1, mitochondrial	addiction
A_52_P335907	Decr1	67460	0.00866696	2.2	1.2	MPFC	10d42d	MPFC_10d42d	2,4-dienoyl CoA reductase 1, mitochondrial	addiction
A_52_P443578	Dpp4	13482	0.00332099	2.1	1.1	MPFC	10d42d	MPFC_10d42d	dipeptidylpeptidase 4	addiction
A_52_P297189	Opcml	330908	0.00905706	-2.1	-1.1	ST	5d10d	ST_5d10d	opioid binding protein/cell adhesion molecule-like	addiction
A_51_P428555	Adh1	11522	0.000618	2.8	1.5	ST	5d1d	ST_5d1d	alcohol dehydrogenase 1 (class I)	addiction
A_52_P393577	Chrm1	12669	0.00269407	-2.3	-1.2	HC	10d42d	HC_10d42d	cholinergic receptor, muscarinic 1, CNS	addiction
A_51_P474658	Esr1	13982	0.00807129	-2.2	-1.1	ST	10d42d	ST_10d42d	estrogen receptor 1 (alpha)	addiction
A_52_P612368	Htr1a	15550	6.36e-05	-8.5	-3.1	HC	5d1d	HC_5d1d	5-hydroxytryptamine (serotonin) receptor 1A	addiction
A_52_P7379	Oprd1	18386	0.00323257	3.1	1.7	HC	5d10d	HC_5d10d	opioid receptor, delta 1	addiction
A_51_P127738	Scn2a1	110876	8.6e-06	-8	-3	AY	10d42d	AY_10d42d	sodium channel, voltage-gated, type II, alpha 1	addiction
A_52_P597264	Oxt	18429	0.00323742	-2.3	-1.2	VS	5d10d	VS_5d10d	oxytocin	addiction
A_52_P68221	Gria3	53623	4.21e-05	-5.6	-2.5	AY	10d42d	AY_10d42d	glutamate receptor, ionotropic, AMPA3 (alpha 3)	addiction
A_52_P647188	Prkce	18754	0.00130217	3	1.6	SE	10d42d	SE_10d42d	protein kinase C, epsilon	addiction
A_51_P171711	Cacna2d2	56808	0.00129483	-2.6	-1.4	VS	10d42d	VS_10d42d	calcium channel, voltage-dependent, alpha 2/delta subunit 2	addiction
A_51_P161793	Chrnb3	108043	0.00177873	-2.1	-1	ST	5d10d	ST_5d10d	cholinergic receptor, nicotinic, beta polypeptide 3	addiction
A_52_P418814	Pmch	110312	0.000163	-6.3	-2.7	HC	5d1d	HC_5d1d	pro-melanin-concentrating hormone	addiction
A_52_P246255	Cyp2a4	13086	0.00664878	2.3	1.2	MPFC	5d1d	MPFC_5d1d	cytochrome P450, family 2, subfamily a, polypeptide 4	addiction
A_52_P228899	Scn3b	235281	0.00135353	3.1	1.6	HC	5d10d	HC_5d10d	sodium channel, voltage-gated, type III, beta	addiction
A_51_P381069	Chrna9	231252	0.00998872	-2	-1	SE	10d1d	SE_10d1d	cholinergic receptor, nicotinic, alpha polypeptide 9	addiction
A_52_P618807	Crk	12928	8.95e-05	2.5	1.3	VS	10d1d	VS_10d1d	v-crk sarcoma virus CT10 oncogene homolog (avian)	aggressive behavior
A_52_P618807	Crk	12928	0.00300631	-2.5	-1.3	ST	10d1d	ST_10d1d	v-crk sarcoma virus CT10 oncogene homolog (avian)	aggressive behavior
A_51_P381230	Zhx2	387609	3.09e-05	-5	-2.3	AY	10d42d	AY_10d42d	zinc fingers and homeoboxes 2	aggressive behavior
A_51_P426214	Src	20779	1.83e-05	-9.2	-3.2	AY	10d42d	AY_10d42d	Rous sarcoma oncogene	aggressive behavior
A_52_P597264	Oxt	18429	0.00323742	-2.3	-1.2	VS	5d10d	VS_5d10d	oxytocin	aggressive behavior
A_51_P264673	Prlr	19116	3.56e-05	-6.2	-2.6	AY	10d42d	AY_10d42d	prolactin receptor	aggressive behavior
A_52_P430422	Oxtr	18430	0.0026861	-2.7	-1.4	SE	10d1d	SE_10d1d	oxytocin receptor	aggressive behavior
A_51_P164817	Adamts2	216725	0.00777361	2.1	1.1	ST	10d42d	ST_10d42d	a disintegrin-like and metallopeptidase (reprolysin type) with thrombospondin type 1 motif, 2	aggressive behavior
A_52_P298465	Racgap1	26934	0.00578483	2.1	1.1	ST	5d1d	ST_5d1d	Rac GTPase-activating protein 1	aggressive behavior
A_52_P24631	Azin1	54375	3.45e-05	-5.2	-2.4	AY	10d42d	AY_10d42d	antizyme inhibitor 1	aggressive behavior
A_52_P966930	Mmp2	17390	2.41e-06	-12.4	-3.6	AY	10d42d	AY_10d42d		aggressive behavior
A_52_P384100	Bdnf	12064	0.00419706	3	1.6	VS	5d1d	VS_5d1d	brain derived neurotrophic factor	associative learning
A_52_P648773	Chrna7	11441	5.22e-05	-7.7	-2.9	AY	10d42d	AY_10d42d	cholinergic receptor, nicotinic, alpha polypeptide 7	associative learning
A_51_P111233	Drd2	13489	0.0019767	2.6	1.4	SE	5d1d	SE_5d1d	dopamine receptor D2	associative learning
A_52_P891243	Gria2	14800	3.13e-05	-11.8	-3.6	HC	5d1d	HC_5d1d	glutamate receptor, ionotropic, AMPA2 (alpha 2)	associative learning
A_52_P263908	Nf1	18015	0.00443119	4.9	2.3	AY	5d1d	AY_5d1d	neurofibromatosis 1	associative learning
A_52_P636523	Nf1	18015	0.0073807	3	1.6	HC	10d1d	HC_10d1d	neurofibromatosis 1	associative learning
A_52_P263908	Nf1	18015	2.01e-05	-7	-2.8	AY	10d42d	AY_10d42d	neurofibromatosis 1	associative learning
A_52_P925197	Btg2	12227	0.00775552	-2.3	-1.2	MPFC	10d42d	MPFC_10d42d	B cell translocation gene 2, anti-proliferative	associative learning
A_52_P35384	Drd5	13492	5.14e-05	-6.7	-2.7	AY	10d42d	AY_10d42d	dopamine receptor D5	associative learning
A_51_P202084	Gabrg2	14406	0.000295	-4	-2	HC	5d1d	HC_5d1d	gamma-aminobutyric acid (GABA) A receptor, subunit gamma 2	associative learning
A_51_P426214	Src	20779	1.83e-05	-9.2	-3.2	AY	10d42d	AY_10d42d	Rous sarcoma oncogene	associative learning
A_52_P551544	Grm7	108073	4.97e-05	-5.7	-2.5	AY	10d42d	AY_10d42d	glutamate receptor, metabotropic 7	associative learning
A_52_P647188	Prkce	18754	0.00130217	3	1.6	SE	10d42d	SE_10d42d	protein kinase C, epsilon	associative learning
A_51_P217794	Reln	19699	0.0051384	-2.4	-1.3	HC	10d1d	HC_10d1d		associative learning
A_51_P216456	Tac1	21333	0.00343474	-2.1	-1.1	HC	5d10d	HC_5d10d	tachykinin 1	associative learning
A_52_P153721	Dlg4	13385	6.69e-06	-11.6	-3.5	AY	10d42d	AY_10d42d	discs, large homolog 4 (Drosophila)	associative learning
A_51_P140118	Asic1	11419	0.00610403	2.3	1.2	MPFC	10d42d	MPFC_10d42d	acid-sensing (proton-gated) ion channel 1	associative learning
A_52_P298465	Racgap1	26934	0.00578483	2.1	1.1	ST	5d1d	ST_5d1d	Rac GTPase-activating protein 1	associative learning
A_51_P332081	Cbl	12402	4.8e-05	-5	-2.3	AY	10d42d	AY_10d42d	Casitas B-lineage lymphoma	associative learning
A_52_P43848	Sco1	52892	4.35e-05	-9.7	-3.3	AY	10d42d	AY_10d42d	SCO cytochrome oxidase deficient homolog 1 (yeast)	associative learning
A_51_P397768	Csnk2a1	12995	0.00526666	3.4	1.8	HC	10d1d	HC_10d1d	casein kinase 2, alpha 1 polypeptide	associative learning
A_51_P397768	Csnk2a1	12995	0.00526666	3.4	1.8	HC	10d1d	HC_10d1d	casein kinase 2, alpha 1 polypeptide	axon guidance
A_51_P466423	Ece1	230857	0.00129888	-2.6	-1.4	AY	5d10d	AY_5d10d	endothelin converting enzyme 1	axon guidance
A_52_P558382	Mapk8	26419	3.43e-06	-9.5	-3.3	AY	10d42d	AY_10d42d	mitogen-activated protein kinase 8	axon guidance
A_52_P647188	Prkce	18754	0.00130217	3	1.6	SE	10d42d	SE_10d42d	protein kinase C, epsilon	axon guidance
A_52_P362981	Raf1	110157	2.33e-05	-6.8	-2.8	AY	10d42d	AY_10d42d		axon guidance
A_52_P214058	Raf1	110157	0.00466139	-2.4	-1.2	AY	5d10d	AY_5d10d	v-raf-leukemia viral oncogene 1	axon guidance
A_52_P462625	Rras2	66922	4.38e-05	-5.8	-2.5	AY	10d42d	AY_10d42d	related RAS viral (r-ras) oncogene homolog 2	axon guidance
A_52_P306327	Igf1	16000	0.000838	-3.1	-1.6	SE	10d42d	SE_10d42d	insulin-like growth factor 1	axon guidance
A_52_P351116	Igf1	16000	0.00327609	3.3	1.7	ST	10d1d	ST_10d1d	insulin-like growth factor 1	axon guidance
A_52_P634111	Igf1r	16001	6.28e-05	-4.5	-2.2	VS	10d1d	VS_10d1d	insulin-like growth factor I receptor	axon guidance
A_52_P548680	Pik3c2a	18704	0.00955362	-2.1	-1	MPFC	10d1d	MPFC_10d1d	phosphatidylinositol 3-kinase, C2 domain containing, alpha polypeptide	axon guidance
A_52_P78514	Pik3c2g	18705	0.00281981	-2.2	-1.1	MPFC	10d1d	MPFC_10d1d	phosphatidylinositol 3-kinase, C2 domain containing, gamma polypeptide	axon guidance
A_51_P191077	Pik3c2g	18705	0.00461848	2.4	1.3	MPFC	5d10d	MPFC_5d10d	phosphatidylinositol 3-kinase, C2 domain containing, gamma polypeptide	axon guidance
A_51_P191077	Pik3c2g	18705	0.00299366	-2.4	-1.3	VS	10d42d	VS_10d42d	phosphatidylinositol 3-kinase, C2 domain containing, gamma polypeptide	axon guidance
A_52_P537031	Pik3r4	75669	0.000764	-2	-1	ST	5d10d	ST_5d10d	phosphatidylinositol 3 kinase, regulatory subunit, polypeptide 4, p150	axon guidance
A_51_P173331	Pik3r5	320207	1.33e-05	-7.3	-2.9	AY	10d42d	AY_10d42d	phosphoinositide-3-kinase, regulatory subunit 5, p101	axon guidance
A_52_P408145	Arhgef6	73341	0.0018815	6.5	2.7	AY	10d1d	AY_10d1d	Rac/Cdc42 guanine nucleotide exchange factor (GEF) 6	axon guidance
A_52_P618807	Crk	12928	0.00300631	-2.5	-1.3	ST	10d1d	ST_10d1d	v-crk sarcoma virus CT10 oncogene homolog (avian)	axon guidance
A_52_P618807	Crk	12928	8.95e-05	2.5	1.3	VS	10d1d	VS_10d1d	v-crk sarcoma virus CT10 oncogene homolog (avian)	axon guidance
A_51_P399845	Fgf2	14173	0.00194017	2.7	1.4	HC	5d10d	HC_5d10d	fibroblast growth factor 2	axon guidance
A_51_P501710	Gna13	14674	2.05e-05	-6.6	-2.7	AY	10d42d	AY_10d42d	guanine nucleotide binding protein, alpha 13	axon guidance
A_51_P289223	Limk2	16886	3.33e-05	-5.4	-2.4	AY	10d42d	AY_10d42d	LIM motif-containing protein kinase 2	axon guidance
A_52_P273120	Myl1	17901	0.0018942	3.2	1.7	HC	10d42d	HC_10d42d	myosin, light polypeptide 1	axon guidance
A_51_P107934	Pak7	241656	2.29e-05	-10.7	-3.4	HC	5d1d	HC_5d1d	p21 protein (Cdc42/Rac)-activated kinase 7	axon guidance
A_52_P444517	Pfn3	75477	0.000496	-2	-1	VS	5d1d	VS_5d1d	profilin 3	axon guidance
A_52_P58585	Ptk2	14083	0.00369774	2	1	VS	5d10d	VS_5d10d	PTK2 protein tyrosine kinase 2	axon guidance
A_52_P317416	Pxn	19303	0.000559	-5.2	-2.4	AY	5d10d	AY_5d10d	paxillin	axon guidance
A_52_P393577	Chrm1	12669	0.00269407	-2.3	-1.2	HC	10d42d	HC_10d42d	cholinergic receptor, muscarinic 1, CNS	axon guidance
A_51_P111233	Drd2	13489	0.0019767	2.6	1.4	SE	5d1d	SE_5d1d	dopamine receptor D2	axon guidance
A_52_P612368	Htr1a	15550	6.36e-05	-8.5	-3.1	HC	5d1d	HC_5d1d	5-hydroxytryptamine (serotonin) receptor 1A	axon guidance
A_52_P555603	Apbb2	11787	3.01e-05	-6.2	-2.6	AY	10d42d	AY_10d42d	amyloid beta (A4) precursor protein-binding, family B, member 2	axon guidance
A_52_P384100	Bdnf	12064	0.00419706	3	1.6	VS	5d1d	VS_5d1d	brain derived neurotrophic factor	axon guidance
A_52_P651298	Cdk2	12566	5.3e-05	-6.2	-2.6	AY	10d42d	AY_10d42d	cyclin-dependent kinase 2	axon guidance
A_52_P651298	Cdk2	12566	0.00114309	-3.1	-1.6	VS	10d42d	VS_10d42d	cyclin-dependent kinase 2	axon guidance
A_52_P613769	Chl1	12661	0.0025447	2.4	1.3	VS	10d42d	VS_10d42d	cell adhesion molecule with homology to L1CAM	axon guidance
A_51_P468899	Dpysl2	12934	0.0013203	2.5	1.3	VS	10d1d	VS_10d1d	dihydropyrimidinase-like 2	axon guidance
A_52_P271572	Ece2	107522	2.14e-05	-8.5	-3.1	AY	10d42d	AY_10d42d	endothelin converting enzyme 2	axon guidance
A_51_P214269	Epha1	13835	0.00199338	2.1	1.1	VS	10d1d	VS_10d1d	Eph receptor A1	axon guidance
A_51_P474658	Esr1	13982	0.00807129	-2.2	-1.1	ST	10d42d	ST_10d42d	estrogen receptor 1 (alpha)	axon guidance
A_51_P349961	Gc	14473	0.00773522	-2.3	-1.2	ST	5d1d	ST_5d1d	group specific component	axon guidance
A_52_P891243	Gria2	14800	3.13e-05	-11.8	-3.6	HC	5d1d	HC_5d1d	glutamate receptor, ionotropic, AMPA2 (alpha 2)	axon guidance
A_52_P68221	Gria3	53623	4.21e-05	-5.6	-2.5	AY	10d42d	AY_10d42d	glutamate receptor, ionotropic, AMPA3 (alpha 3)	axon guidance
A_52_P342888	Grm2	108068	0.00815368	-2.6	-1.4	MPFC	10d1d	MPFC_10d1d	glutamate receptor, metabotropic 2	axon guidance
A_52_P342888	Grm2	108068	0.00600803	2.8	1.5	HC	10d1d	HC_10d1d	glutamate receptor, metabotropic 2	axon guidance
A_52_P551544	Grm7	108073	4.97e-05	-5.7	-2.5	AY	10d42d	AY_10d42d	glutamate receptor, metabotropic 7	axon guidance
A_52_P236448	Ngfr	18053	0.00788371	2.1	1.1	ST	10d42d	ST_10d42d	nerve growth factor receptor (TNFR superfamily, member 16)	axon guidance
A_52_P332486	Ptprz1	19283	0.000496	6	2.6	SE	10d42d	SE_10d42d	protein tyrosine phosphatase, receptor type Z, polypeptide 1	axon guidance
A_51_P106191	Ranbp9	56705	3.93e-05	-5.6	-2.5	AY	10d42d	AY_10d42d	RAN binding protein 9	axon guidance
A_51_P217794	Reln	19699	0.0051384	-2.4	-1.3	HC	10d1d	HC_10d1d		axon guidance
A_51_P450888	Rtn4r	65079	0.000404	-2.1	-1.1	VS	10d42d	VS_10d42d	reticulon 4 receptor	axon guidance
A_51_P475049	Uchl1	22223	0.00264515	-5.4	-2.4	AY	5d1d	AY_5d1d	ubiquitin carboxy-terminal hydrolase L1	axon guidance
A_52_P552062	Fgfr1	14182	0.000525	-3.2	-1.7	SE	5d1d	SE_5d1d	fibroblast growth factor receptor 1	axon guidance
A_51_P115027	Afg3l2	69597	5.15e-05	-6.3	-2.6	AY	10d42d	AY_10d42d	AFG3(ATPase family gene 3)-like 2 (yeast)	axon guidance
A_51_P383704	Atoh1	11921	0.000978	2.7	1.4	HC	10d42d	HC_10d42d	atonal homolog 1 (Drosophila)	axon guidance
A_52_P116204	Cadm1	54725	4.06e-05	-7.4	-2.9	AY	10d42d	AY_10d42d	cell adhesion molecule 1	axon guidance
A_52_P1164065	Dclk1	13175	0.00525896	-2.7	-1.4	SE	5d10d	SE_5d10d	doublecortin-like kinase 1	axon guidance
A_51_P246133	Epha3	13837	2.33e-05	-6.5	-2.7	AY	10d42d	AY_10d42d	Eph receptor A3	axon guidance
A_51_P215828	Kalrn	545156	0.000771	3.3	1.7	SE	10d42d	SE_10d42d	kalirin, RhoGEF kinase	axon guidance
A_52_P597264	Oxt	18429	0.00323742	-2.3	-1.2	VS	5d10d	VS_5d10d	oxytocin	axon guidance
A_51_P426214	Src	20779	1.83e-05	-9.2	-3.2	AY	10d42d	AY_10d42d	Rous sarcoma oncogene	axon guidance
A_52_P209101	Abl1	11350	0.00585418	-3.6	-1.9	AY	10d1d	AY_10d1d	c-abl oncogene 1, non-receptor tyrosine kinase	axon guidance
A_52_P489778	Ablim1	226251	0.00815376	3.8	1.9	AY	10d1d	AY_10d1d	actin-binding LIM protein 1	axon guidance
A_52_P533161	Ablim1	226251	3.49e-05	-6.5	-2.7	AY	10d42d	AY_10d42d	actin-binding LIM protein 1	axon guidance
A_52_P539250	Adam30	71078	0.00425128	2.5	1.3	SE	10d1d	SE_10d1d	a disintegrin and metallopeptidase domain 30	axon guidance
A_51_P202305	Adam30	71078	0.00137601	-3.4	-1.8	HC	10d42d	HC_10d42d	a disintegrin and metallopeptidase domain 30	axon guidance
A_51_P202305	Adam30	71078	0.00468177	-2.3	-1.2	SE	10d1d	SE_10d1d	a disintegrin and metallopeptidase domain 30	axon guidance
A_52_P489295	Adamts1	11504	0.00159619	-5.2	-2.4	AY	5d1d	AY_5d1d	a disintegrin-like and metallopeptidase (reprolysin type) with thrombospondin type 1 motif, 1	axon guidance
A_51_P164817	Adamts2	216725	0.00777361	2.1	1.1	ST	10d42d	ST_10d42d	a disintegrin-like and metallopeptidase (reprolysin type) with thrombospondin type 1 motif, 2	axon guidance
A_52_P604149	Adamts6	108154	1.21e-05	-7.1	-2.8	AY	10d42d	AY_10d42d	a disintegrin-like and metallopeptidase (reprolysin type) with thrombospondin type 1 motif, 6	axon guidance
A_51_P407417	Adamts9	101401	0.00349007	2.7	1.4	ST	10d42d	ST_10d42d	a disintegrin-like and metallopeptidase (reprolysin type) with thrombospondin type 1 motif, 9	axon guidance
A_51_P359346	Artn	11876	0.0030584	2.8	1.5	MPFC	10d1d	MPFC_10d1d	artemin	axon guidance
A_52_P586944	Bmpr1b	12167	0.000188	-8.9	-3.1	HC	5d1d	HC_5d1d	bone morphogenetic protein receptor, type 1B	axon guidance
A_52_P623296	Boc	117606	0.00999571	-2.1	-1.1	ST	5d10d	ST_5d10d	biregional cell adhesion molecule-related/down-regulated by oncogenes (Cdon) binding protein	axon guidance
A_52_P651226	Cntn4	269784	2.55e-05	-5.4	-2.4	AY	10d42d	AY_10d42d	contactin 4	axon guidance
A_51_P261051	Dlx5	13395	0.000703	-2.2	-1.1	ST	10d1d	ST_10d1d	distal-less homeobox 5	axon guidance
A_52_P504787	Epha7	13841	2.62e-05	-5.8	-2.5	AY	10d42d	AY_10d42d	Eph receptor A7	axon guidance
A_52_P45596	Ephb4	13846	4.03e-05	-6.9	-2.8	AY	10d42d	AY_10d42d	Eph receptor B4	axon guidance
A_51_P117739	Figf	14205	0.00369242	3.1	1.6	AY	5d10d	AY_5d10d	c-fos induced growth factor	axon guidance
A_52_P128134	Foxd1	15229	0.00946079	2.1	1	SE	10d1d	SE_10d1d	forkhead box D1	axon guidance
A_51_P190863	Fzd3	14365	1.66e-05	-8.4	-3.1	AY	10d42d	AY_10d42d	frizzled homolog 3 (Drosophila)	axon guidance
A_51_P361220	Fzd4	14366	0.00254617	-6.1	-2.6	AY	5d1d	AY_5d1d	frizzled homolog 4 (Drosophila)	axon guidance
A_52_P224125	Fzd5	14367	0.000924	2.7	1.4	HC	10d42d	HC_10d42d	frizzled homolog 5 (Drosophila)	axon guidance
A_51_P312517	Fzd8	14370	0.00670415	-3.5	-1.8	AY	10d1d	AY_10d1d	frizzled homolog 8 (Drosophila)	axon guidance
A_51_P273449	Gnaz	14687	3.94e-05	-6.7	-2.7	AY	10d42d	AY_10d42d	guanine nucleotide binding protein, alpha z subunit	axon guidance
A_51_P416822	Hhip	15245	4.67e-05	-5.3	-2.4	AY	10d42d	AY_10d42d	Hedgehog-interacting protein	axon guidance
A_52_P438188	Itsn1	16443	1.15e-05	-8.1	-3	AY	10d42d	AY_10d42d	intersectin 1 (SH3 domain protein 1A)	axon guidance
A_51_P498670	Mycbp2	105689	0.00966789	2.3	1.2	MPFC	5d1d	MPFC_5d1d	MYC binding protein 2	axon guidance
A_52_P384158	Mysm1	320713	0.0082612	2.4	1.3	ST	10d42d	ST_10d42d	myb-like, SWIRM and MPN domains 1	axon guidance
A_52_P333419	Nfatc3	18021	1.86e-05	-5.8	-2.5	AY	10d42d	AY_10d42d	nuclear factor of activated T cells, cytoplasmic, calcineurin dependent 3	axon guidance
A_52_P401473	Ntn1	18208	0.00220884	3.1	1.6	VS	5d10d	VS_5d10d	netrin 1	axon guidance
A_52_P107406	Pappa	18491	0.000279	7	2.8	HC	5d1d	HC_5d1d	pregnancy-associated plasma protein A	axon guidance
A_52_P583291	Plcb2	18796	0.00990708	2.3	1.2	ST	5d10d	ST_5d10d	phospholipase C, beta 2	axon guidance
A_52_P583291	Plcb2	18796	0.00863238	-2.1	-1	VS	5d1d	VS_5d1d	phospholipase C, beta 2	axon guidance
A_51_P141290	Plch2	269615	0.00288984	6.6	2.7	AY	10d1d	AY_10d1d	phospholipase C, eta 2	axon guidance
A_52_P471581	Plcl2	224860	0.000353	3.3	1.7	SE	10d42d	SE_10d42d	phospholipase C-like 2	axon guidance
A_52_P471581	Plcl2	224860	1.63e-05	3.2	1.7	VS	5d10d	VS_5d10d	phospholipase C-like 2	axon guidance
A_51_P297441	Plcz1	114875	0.00931951	3.4	1.8	HC	10d1d	HC_10d1d	phospholipase C, zeta 1	axon guidance
A_52_P308465	Plxnb1	235611	1.6e-05	-6.9	-2.8	AY	10d42d	AY_10d42d	plexin B1	axon guidance
A_51_P281734	Plxnb1	235611	3.24e-05	-6.5	-2.7	AY	10d42d	AY_10d42d	plexin B1	axon guidance
A_52_P311068	Plxnb2	140570	0.00268678	-2.5	-1.3	VS	10d42d	VS_10d42d	plexin B2	axon guidance
A_51_P371965	Psmd14	59029	0.0021958	-2.6	-1.4	MPFC	5d10d	MPFC_5d10d	proteasome (prosome, macropain) 26S subunit, non-ATPase, 14	axon guidance
A_52_P252872	Rasa1	218397	0.00324845	-3.1	-1.6	MPFC	5d10d	MPFC_5d10d	RAS p21 protein activator 1	axon guidance
A_51_P481489	Robo3	19649	0.00636769	-2.2	-1.2	MPFC	10d42d	MPFC_10d42d	roundabout homolog 3 (Drosophila)	axon guidance
A_52_P666059	Runx3	12399	0.00857096	-2.2	-1.1	ST	10d42d	ST_10d42d	runt related transcription factor 3	axon guidance
A_52_P65351	Sema3c	20348	0.00278468	2.3	1.2	VS	10d42d	VS_10d42d	sema domain, immunoglobulin domain (Ig), short basic domain, secreted, (semaphorin) 3C	axon guidance
A_52_P454622	Srgap1	117600	0.00079	-2.9	-1.5	ST	10d42d	ST_10d42d	SLIT-ROBO Rho GTPase activating protein 1	axon guidance
A_51_P329366	Srgap3	259302	0.00485442	-2.7	-1.4	AY	5d10d	AY_5d10d	SLIT-ROBO Rho GTPase activating protein 3	axon guidance
A_52_P280967	Stk36	269209	0.00640704	-4.5	-2.2	AY	10d1d	AY_10d1d	serine/threonine kinase 36	axon guidance
A_51_P267017	Tbr1	21375	0.00032	-4.4	-2.1	HC	5d1d	HC_5d1d	T-box brain gene 1	axon guidance
A_51_P267017	Tbr1	21375	2.3e-05	-6.7	-2.8	AY	10d42d	AY_10d42d	T-box brain gene 1	axon guidance
A_52_P361534	Wnt3	22415	0.000141	-11.2	-3.5	HC	5d1d	HC_5d1d	wingless-related MMTV integration site 3	axon guidance
A_51_P480408	Itpr2	16439	0.0033229	2.3	1.2	ST	5d1d	ST_5d1d	inositol 1,4,5-triphosphate receptor 2	axon guidance
A_52_P179662	Ep300	328572	1.07e-05	-7.2	-2.9	AY	10d42d	AY_10d42d	E1A binding protein p300	axon guidance
A_51_P304029	Ep300	328572	3.27e-05	-5.7	-2.5	AY	10d42d	AY_10d42d	E1A binding protein p300	axon guidance
A_51_P311904	Ptk2b	19229	0.00121303	-2.2	-1.1	VS	10d42d	VS_10d42d	PTK2 protein tyrosine kinase 2 beta	axon guidance
A_52_P456951	Rapgef4	56508	0.00655036	-2.2	-1.1	MPFC	10d42d	MPFC_10d42d	Rap guanine nucleotide exchange factor (GEF) 4	axon guidance
A_52_P302422	Map3k12	26404	3.21e-05	-6.2	-2.6	AY	10d42d	AY_10d42d	mitogen-activated protein kinase kinase kinase 12	axon guidance
A_52_P132174	Atp9b	50771	0.00599674	2	1	MPFC	10d42d	MPFC_10d42d	ATPase, class II, type 9B	axon guidance
A_52_P966930	Mmp2	17390	2.41e-06	-12.4	-3.6	AY	10d42d	AY_10d42d		axon guidance
A_52_P405873	Ntm	235106	0.000331	4.4	2.1	SE	10d42d	SE_10d42d	neurotrimin	axon guidance
A_52_P475052	Ttyh1	57776	0.000351	-5.1	-2.4	HC	5d1d	HC_5d1d	tweety homolog 1 (Drosophila)	axon guidance
A_52_P891875	Vps16	80743	2.85e-05	-9.5	-3.2	AY	10d42d	AY_10d42d	vacuolar protein sorting 16 (yeast)	axon guidance
A_52_P648773	Chrna7	11441	5.22e-05	-7.7	-2.9	AY	10d42d	AY_10d42d	cholinergic receptor, nicotinic, alpha polypeptide 7	axon guidance
A_51_P388086	Cntnap1	53321	0.00135437	-2.8	-1.5	VS	10d42d	VS_10d42d	contactin associated protein-like 1	axon guidance
A_51_P414948	Mpdz	17475	1.72e-05	-8.5	-3.1	AY	10d42d	AY_10d42d	multiple PDZ domain protein	axon guidance
A_52_P7379	Oprd1	18386	0.00323257	3.1	1.7	HC	5d10d	HC_5d10d	opioid receptor, delta 1	axon guidance
A_51_P271556	Ppard	19015	0.007679	-8.2	-3	AY	10d1d	AY_10d1d	peroxisome proliferator activator receptor delta	axon guidance
A_51_P177071	Nrg3	18183	0.00313693	-2.9	-1.5	ST	5d10d	ST_5d10d	neuregulin 3	axon guidance
A_51_P216456	Tac1	21333	0.00343474	-2.1	-1.1	HC	5d10d	HC_5d10d	tachykinin 1	axon guidance
A_52_P193611	Pkd2l1	329064	0.00619554	2.9	1.5	ST	10d42d	ST_10d42d	polycystic kidney disease 2-like 1	axon guidance
A_52_P193611	Pkd2l1	329064	0.00603162	-3.3	-1.7	AY	10d1d	AY_10d1d	polycystic kidney disease 2-like 1	axon guidance
A_52_P636523	Nf1	18015	0.0073807	3	1.6	HC	10d1d	HC_10d1d	neurofibromatosis 1	axon guidance
A_52_P263908	Nf1	18015	2.01e-05	-7	-2.8	AY	10d42d	AY_10d42d	neurofibromatosis 1	axon guidance
A_52_P263908	Nf1	18015	0.00443119	4.9	2.3	AY	5d1d	AY_5d1d	neurofibromatosis 1	axon guidance
A_52_P393314	P2rx7	18439	0.00728829	10	3.3	AY	10d1d	AY_10d1d	purinergic receptor P2X, ligand-gated ion channel, 7	axon guidance
A_52_P144818	Ppp1r1a	58200	0.000787	-2.5	-1.3	VS	10d42d	VS_10d42d	protein phosphatase 1, regulatory (inhibitor) subunit 1A	axon guidance
A_51_P168762	Tnfrsf21	94185	2.33e-05	-6.5	-2.7	AY	10d42d	AY_10d42d	tumor necrosis factor receptor superfamily, member 21	axon guidance
A_51_P379083	Adam24	13526	0.00433721	-2.4	-1.2	ST	5d1d	ST_5d1d	a disintegrin and metallopeptidase domain 24 (testase 1)	axon guidance
A_51_P128397	Nr4a3	18124	0.00371078	-2.2	-1.1	MPFC	10d1d	MPFC_10d1d	nuclear receptor subfamily 4, group A, member 3	axon guidance
A_52_P283087	Vti1a	53611	0.00755344	-2.2	-1.1	ST	5d1d	ST_5d1d	vesicle transport through interaction with t-SNAREs 1A	axon guidance
A_51_P396034	Erbb4	13869	0.00209203	2.8	1.5	SE	10d42d	SE_10d42d	v-erb-a erythroblastic leukemia viral oncogene homolog 4 (avian)	axon guidance
A_52_P217195	Aph1a	226548	0.0087156	2.3	1.2	ST	10d42d	ST_10d42d	anterior pharynx defective 1a homolog (C. elegans)	axon guidance
A_51_P396643	Ncstn	59287	0.00182089	-2.4	-1.3	ST	10d42d	ST_10d42d	nicastrin	axon guidance
A_52_P622418	Tnnt3	21957	0.00471924	-2	-1	VS	5d10d	VS_5d10d	troponin T3, skeletal, fast	calcium signaling
A_52_P622418	Tnnt3	21957	0.00260487	-2.5	-1.3	SE	10d1d	SE_10d1d	troponin T3, skeletal, fast	calcium signaling
A_52_P648773	Chrna7	11441	5.22e-05	-7.7	-2.9	AY	10d42d	AY_10d42d	cholinergic receptor, nicotinic, alpha polypeptide 7	calcium signaling
A_52_P179662	Ep300	328572	1.07e-05	-7.2	-2.9	AY	10d42d	AY_10d42d	E1A binding protein p300	calcium signaling
A_51_P304029	Ep300	328572	3.27e-05	-5.7	-2.5	AY	10d42d	AY_10d42d	E1A binding protein p300	calcium signaling
A_52_P891243	Gria2	14800	3.13e-05	-11.8	-3.6	HC	5d1d	HC_5d1d	glutamate receptor, ionotropic, AMPA2 (alpha 2)	calcium signaling
A_52_P68221	Gria3	53623	4.21e-05	-5.6	-2.5	AY	10d42d	AY_10d42d	glutamate receptor, ionotropic, AMPA3 (alpha 3)	calcium signaling
A_51_P480408	Itpr2	16439	0.0033229	2.3	1.2	ST	5d1d	ST_5d1d	inositol 1,4,5-triphosphate receptor 2	calcium signaling
A_52_P273120	Myl1	17901	0.0018942	3.2	1.7	HC	10d42d	HC_10d42d	myosin, light polypeptide 1	calcium signaling
A_52_P333419	Nfatc3	18021	1.86e-05	-5.8	-2.5	AY	10d42d	AY_10d42d	nuclear factor of activated T cells, cytoplasmic, calcineurin dependent 3	calcium signaling
A_52_P384100	Bdnf	12064	0.00419706	3	1.6	VS	5d1d	VS_5d1d	brain derived neurotrophic factor	calcium signaling
A_51_P111233	Drd2	13489	0.0019767	2.6	1.4	SE	5d1d	SE_5d1d	dopamine receptor D2	calcium signaling
A_52_P538363	Pcdhb2	93873	0.00549496	2.4	1.3	ST	10d42d	ST_10d42d	protocadherin beta 2	calcium signaling
A_51_P196207	Capsl	75568	0.00425603	2.6	1.4	ST	10d1d	ST_10d1d	calcyphosine-like	calcium signaling
A_52_P8100	Plscr3	70310	0.00416222	2.5	1.3	SE	10d1d	SE_10d1d	phospholipid scramblase 3	calcium signaling
A_51_P417825	Cabp7	192650	0.0021043	2.9	1.5	VS	10d42d	VS_10d42d	calcium binding protein 7	calcium signaling
A_51_P141413	Clec10a	17312	0.000175	2	1	VS	5d1d	VS_5d1d	C-type lectin domain family 10, member A	calcium signaling
A_52_P346244	Efcab1	66793	0.000272	3.5	1.8	SE	10d42d	SE_10d42d	EF hand calcium binding domain 1	calcium signaling
A_51_P230330	Efcab3	70894	0.00634346	2.7	1.4	MPFC	10d42d	MPFC_10d42d	EF-hand calcium binding domain 3	calcium signaling
A_51_P230324	Efcab3	70894	0.00581319	2.3	1.2	HC	10d1d	HC_10d1d	EF-hand calcium binding domain 3	calcium signaling
A_51_P191726	Efcab6	77627	0.000155	2.5	1.3	MPFC	10d1d	MPFC_10d1d	EF-hand calcium binding domain 6	calcium signaling
A_52_P396239	Fkbp14	231997	0.00199769	3.1	1.6	AY	5d10d	AY_5d10d	FK506 binding protein 14	calcium signaling
A_52_P568235	Fstl5	213262	0.00292317	7.4	2.9	AY	5d1d	AY_5d1d	follistatin-like 5	calcium signaling
A_51_P118225	Igsf5	72058	0.00119685	2.3	1.2	VS	5d1d	VS_5d1d	immunoglobulin superfamily, member 5	calcium signaling
A_51_P115315	Macf1	11426	0.000353	-2.3	-1.2	HC	10d42d	HC_10d42d	microtubule-actin crosslinking factor 1	calcium signaling
A_52_P558843	Necab1	69352	0.000164	-7.3	-2.9	HC	5d1d	HC_5d1d	N-terminal EF-hand calcium binding protein 1	calcium signaling
A_52_P79648	Ocm	18261	0.00885661	-2.2	-1.2	ST	5d10d	ST_5d10d	oncomodulin	calcium signaling
A_51_P260740	Pcdh7	54216	0.000171	2.2	1.2	VS	5d10d	VS_5d10d	protocadherin 7	calcium signaling
A_51_P511918	Pcdhb18	93889	0.00178177	-2.1	-1	VS	10d42d	VS_10d42d	protocadherin beta 18	calcium signaling
A_51_P191791	Pcdhgb4	93701	0.000281	6.2	2.6	SE	10d42d	SE_10d42d	protocadherin gamma subfamily B, 4	calcium signaling
A_52_P239922	Ppef1	237178	0.00132556	-3.7	-1.9	AY	5d10d	AY_5d10d	protein phosphatase with EF hand calcium-binding domain 1	calcium signaling
A_52_P132608	Slc25a24	229731	0.00674096	-2.1	-1.1	MPFC	5d1d	MPFC_5d1d	solute carrier family 25 (mitochondrial carrier, phosphate carrier), member 24	calcium signaling
A_51_P117087	Kcnip1	70357	0.000404	-5.3	-2.4	HC	5d1d	HC_5d1d	Kv channel-interacting protein 1	calcium signaling
A_52_P439694	Pcdh17	219228	0.00908173	-2.1	-1.1	MPFC	5d10d	MPFC_5d10d	protocadherin 17	calcium signaling
A_51_P161793	Chrnb3	108043	0.00177873	-2.1	-1	ST	5d10d	ST_5d10d	cholinergic receptor, nicotinic, beta polypeptide 3	calcium signaling
A_52_P266712	Efcab14	230648	0.00790766	-2.3	-1.2	MPFC	5d10d	MPFC_5d10d	EF-hand calcium binding domain 14	calcium signaling
A_52_P131353	Camk1d	227541	0.00856903	2.1	1	VS	5d10d	VS_5d10d	calcium/calmodulin-dependent protein kinase ID	calcium signaling
A_52_P411780	Hdac9	79221	0.00190498	-2.2	-1.2	VS	10d1d	VS_10d1d	histone deacetylase 9	calcium signaling
A_51_P381069	Chrna9	231252	0.00998872	-2	-1	SE	10d1d	SE_10d1d	cholinergic receptor, nicotinic, alpha polypeptide 9	calcium signaling
A_52_P384100	Bdnf	12064	0.00419706	3	1.6	VS	5d1d	VS_5d1d	brain derived neurotrophic factor	cannabinoid receptors signaling
A_51_P111233	Drd2	13489	0.0019767	2.6	1.4	SE	5d1d	SE_5d1d	dopamine receptor D2	cannabinoid receptors signaling
A_51_P237613	Fgfr3	14184	0.000429	-2.4	-1.3	VS	10d1d	VS_10d1d	fibroblast growth factor receptor 3	cannabinoid receptors signaling
A_52_P306327	Igf1	16000	0.000838	-3.1	-1.6	SE	10d42d	SE_10d42d	insulin-like growth factor 1	cannabinoid receptors signaling
A_52_P351116	Igf1	16000	0.00327609	3.3	1.7	ST	10d1d	ST_10d1d	insulin-like growth factor 1	cannabinoid receptors signaling
A_51_P243819	Opn4	30044	0.00197674	-2	-1	ST	5d10d	ST_5d10d	opsin 4 (melanopsin)	cannabinoid receptors signaling
A_51_P271556	Ppard	19015	0.007679	-8.2	-3	AY	10d1d	AY_10d1d	peroxisome proliferator activator receptor delta	cannabinoid receptors signaling
A_52_P58585	Ptk2	14083	0.00369774	2	1	VS	5d10d	VS_5d10d	PTK2 protein tyrosine kinase 2	cannabinoid receptors signaling
A_51_P304029	Ep300	328572	3.27e-05	-5.7	-2.5	AY	10d42d	AY_10d42d	E1A binding protein p300	cannabinoid receptors signaling
A_52_P179662	Ep300	328572	1.07e-05	-7.2	-2.9	AY	10d42d	AY_10d42d	E1A binding protein p300	cannabinoid receptors signaling
A_52_P560889	Pawr	114774	0.000303	-5.2	-2.4	VS	10d42d	VS_10d42d	PRKC, apoptosis, WT1, regulator	cannabinoid receptors signaling
A_52_P560889	Pawr	114774	0.00139823	-2.6	-1.4	SE	5d1d	SE_5d1d	PRKC, apoptosis, WT1, regulator	cannabinoid receptors signaling
A_51_P141152	Sirt1	93759	0.000108	-4.7	-2.2	HC	5d1d	HC_5d1d	sirtuin 1 (silent mating type information regulation 2, homolog) 1 (S. cerevisiae)	cannabinoid receptors signaling
A_52_P558382	Mapk8	26419	3.43e-06	-9.5	-3.3	AY	10d42d	AY_10d42d	mitogen-activated protein kinase 8	cannabinoid receptors signaling
A_52_P612368	Htr1a	15550	6.36e-05	-8.5	-3.1	HC	5d1d	HC_5d1d	5-hydroxytryptamine (serotonin) receptor 1A	cannabinoid receptors signaling
A_51_P426214	Src	20779	1.83e-05	-9.2	-3.2	AY	10d42d	AY_10d42d	Rous sarcoma oncogene	cannabinoid receptors signaling
A_51_P240287	Car5a	12352	0.00021	-5.5	-2.5	AY	5d10d	AY_5d10d	carbonic anhydrase 5a, mitochondrial	cannabinoid receptors signaling
A_52_P581594	Htr4	15562	0.00354099	-2.8	-1.5	AY	5d10d	AY_5d10d	5 hydroxytryptamine (serotonin) receptor 4	cannabinoid receptors signaling
A_51_P152623	Mas1	17171	0.00471563	2.5	1.3	VS	5d1d	VS_5d1d	MAS1 oncogene	cannabinoid receptors signaling
A_52_P430422	Oxtr	18430	0.0026861	-2.7	-1.4	SE	10d1d	SE_10d1d	oxytocin receptor	cannabinoid receptors signaling
A_51_P246133	Epha3	13837	2.33e-05	-6.5	-2.7	AY	10d42d	AY_10d42d	Eph receptor A3	cannabinoid receptors signaling
A_51_P361220	Fzd4	14366	0.00254617	-6.1	-2.6	AY	5d1d	AY_5d1d	frizzled homolog 4 (Drosophila)	cannabinoid receptors signaling
A_52_P189410	Atp8a2	50769	0.00972923	-3	-1.6	VS	5d1d	VS_5d1d	ATPase, aminophospholipid transporter-like, class I, type 8A, member 2	cannabinoid receptors signaling
A_51_P305628	Atp8a2	50769	4.11e-05	-8.9	-3.2	AY	10d42d	AY_10d42d	ATPase, aminophospholipid transporter-like, class I, type 8A, member 2	cannabinoid receptors signaling
A_51_P330331	Cybb	13058	0.000711	-3.8	-1.9	VS	10d42d	VS_10d42d	cytochrome b-245, beta polypeptide	cannabinoid receptors signaling
A_51_P133562	Serpina6	12401	0.0014281	2.1	1	HC	5d10d	HC_5d10d	serine (or cysteine) peptidase inhibitor, clade A, member 6	cannabinoid receptors signaling
A_51_P103007	Itgam	16409	0.00420254	-2.1	-1.1	HC	10d1d	HC_10d1d	integrin alpha M	cannabinoid receptors signaling
A_52_P132591	Acaca	107476	0.0065079	-2.6	-1.4	MPFC	10d42d	MPFC_10d42d		cannabinoid receptors signaling
A_52_P335907	Decr1	67460	0.00866696	2.2	1.2	MPFC	10d42d	MPFC_10d42d	2,4-dienoyl CoA reductase 1, mitochondrial	cannabinoid receptors signaling
A_52_P335907	Decr1	67460	2.04e-05	-8.8	-3.1	AY	10d42d	AY_10d42d	2,4-dienoyl CoA reductase 1, mitochondrial	cannabinoid receptors signaling
A_51_P432460	Ppp1r14a	68458	5.11e-05	-5.6	-2.5	AY	10d42d	AY_10d42d	protein phosphatase 1, regulatory (inhibitor) subunit 14A	cannabinoid receptors signaling
A_52_P292853	Napepld	242864	1.34e-05	-7.9	-3	AY	10d42d	AY_10d42d	N-acyl phosphatidylethanolamine phospholipase D	cannabinoid receptors signaling
A_52_P2754	Aif1	11629	2.68e-05	-6.6	-2.7	AY	10d42d	AY_10d42d	allograft inflammatory factor 1	cannabinoid receptors signaling
A_51_P371174	Bag3	29810	0.00335567	4.3	2.1	AY	10d1d	AY_10d1d	BCL2-associated athanogene 3	cannabinoid receptors signaling
A_51_P188126	Gca	227960	0.000305	-5.5	-2.5	HC	5d1d	HC_5d1d	grancalcin	cannabinoid receptors signaling
A_52_P966930	Mmp2	17390	2.41e-06	-12.4	-3.6	AY	10d42d	AY_10d42d		cannabinoid receptors signaling
A_52_P468068	Tchh	99681	0.000657	-2	-1	VS	10d1d	VS_10d1d	trichohyalin	cannabinoid receptors signaling
A_52_P36847	Cpz	242939	0.00259222	2.4	1.2	HC	10d42d	HC_10d42d	carboxypeptidase Z	cannabinoid receptors signaling
A_52_P36847	Cpz	242939	9.07e-06	-7.7	-2.9	AY	10d42d	AY_10d42d	carboxypeptidase Z	cannabinoid receptors signaling
A_52_P39782	Sag	20215	0.000353	-5.9	-2.6	AY	10d1d	AY_10d1d	retinal S-antigen	cannabinoid receptors signaling
A_52_P405605	Dync2h1	110350	0.00825066	-4.7	-2.2	AY	10d1d	AY_10d1d	dynein cytoplasmic 2 heavy chain 1	cell adhesion
A_51_P162718	Bsn	12217	0.00459238	2.6	1.4	SE	10d1d	SE_10d1d	bassoon	cell adhesion
A_51_P171711	Cacna2d2	56808	0.00129483	-2.6	-1.4	VS	10d42d	VS_10d42d	calcium channel, voltage-dependent, alpha 2/delta subunit 2	cell adhesion
A_52_P305261	Gphn	268566	0.000502	3	1.6	SE	10d42d	SE_10d42d	gephyrin	cell adhesion
A_52_P305261	Gphn	268566	0.00192643	-2.9	-1.5	SE	5d1d	SE_5d1d	gephyrin	cell adhesion
A_51_P186415	Ssh2	237860	0.00610531	5.1	2.3	AY	10d1d	AY_10d1d	slingshot homolog 2 (Drosophila)	cell adhesion
A_51_P434059	Gja6	414089	0.00198227	4.3	2.1	SE	10d42d	SE_10d42d	gap junction protein, alpha 6	cell adhesion
A_52_P538363	Pcdhb2	93873	0.00549496	2.4	1.3	ST	10d42d	ST_10d42d	protocadherin beta 2	cell adhesion
A_51_P397768	Csnk2a1	12995	0.00526666	3.4	1.8	HC	10d1d	HC_10d1d	casein kinase 2, alpha 1 polypeptide	cell adhesion
A_52_P405340	Fert2	14158	0.000212	2.3	1.2	VS	10d1d	VS_10d1d	fer (fms/fps related) protein kinase, testis specific 2	cell adhesion
A_52_P405340	Fert2	14158	0.000997	2.1	1	ST	5d1d	ST_5d1d	fer (fms/fps related) protein kinase, testis specific 2	cell adhesion
A_51_P279683	Ahi1	52906	0.0089172	-2.5	-1.3	MPFC	5d10d	MPFC_5d10d	Abelson helper integration site 1	cell adhesion
A_51_P283423	Ift172	67661	0.00406471	2	1	ST	5d1d	ST_5d1d	intraflagellar transport 172	cell adhesion
A_51_P283423	Ift172	67661	0.000918	2.7	1.4	HC	5d10d	HC_5d10d	intraflagellar transport 172	cell adhesion
A_51_P393624	Wdr19	213081	0.000303	-3.4	-1.8	AY	5d10d	AY_5d10d	WD repeat domain 19	cell adhesion
A_52_P268865	Wdr19	213081	0.00885185	-2.7	-1.4	MPFC	10d1d	MPFC_10d1d	WD repeat domain 19	cell adhesion
A_52_P57719	Ankrd12	106585	0.00208051	3.1	1.6	HC	10d42d	HC_10d42d	ankyrin repeat domain 12	cell adhesion
A_51_P160216	Ankrd5	319196	0.0030633	-3.4	-1.7	AY	5d10d	AY_5d10d	ankyrin repeat domain 5	cell adhesion
A_51_P457706	Ankrd5	319196	0.000888	2.6	1.4	HC	10d42d	HC_10d42d	ankyrin repeat domain 5	cell adhesion
A_51_P106779	Cttnbp2	30785	0.000338	-5	-2.3	HC	5d1d	HC_5d1d	cortactin binding protein 2	cell adhesion
A_52_P30462	Emid2	140709	0.00203771	2.2	1.1	VS	5d1d	VS_5d1d		cell adhesion
A_52_P30462	Emid2	140709	0.00496953	-3.2	-1.7	ST	5d10d	ST_5d10d		cell adhesion
A_52_P187126	Gabre	14404	0.00196401	-2.8	-1.5	SE	10d42d	SE_10d42d	gamma-aminobutyric acid (GABA) A receptor, subunit epsilon	cell adhesion
A_51_P118225	Igsf5	72058	0.00119685	2.3	1.2	VS	5d1d	VS_5d1d	immunoglobulin superfamily, member 5	cell adhesion
A_51_P260740	Pcdh7	54216	0.000171	2.2	1.2	VS	5d10d	VS_5d10d	protocadherin 7	cell adhesion
A_51_P511918	Pcdhb18	93889	0.00178177	-2.1	-1	VS	10d42d	VS_10d42d	protocadherin beta 18	cell adhesion
A_51_P191791	Pcdhgb4	93701	0.000281	6.2	2.6	SE	10d42d	SE_10d42d	protocadherin gamma subfamily B, 4	cell adhesion
A_51_P151732	Pkp1	18772	0.000286	3.6	1.8	HC	5d1d	HC_5d1d	plakophilin 1	cell adhesion
A_51_P226199	Tcam1	75870	0.00438337	2.4	1.3	ST	5d1d	ST_5d1d	testicular cell adhesion molecule 1	cell adhesion
A_52_P293391	Tcam1	75870	0.00404828	-2	-1	VS	5d10d	VS_5d10d	testicular cell adhesion molecule 1	cell adhesion
A_52_P72831	Tro	56191	0.000964	-6.1	-2.6	SE	5d1d	SE_5d1d	trophinin	cell adhesion
A_51_P200027	Lims1	110829	0.00234741	2.4	1.2	HC	5d10d	HC_5d10d	LIM and senescent cell antigen-like domains 1	cell adhesion
A_52_P286970	Flnb	286940	0.00114583	-4.7	-2.2	SE	5d1d	SE_5d1d	filamin, beta	cell adhesion
A_51_P182462	Lasp1	16796	0.00624352	-3.5	-1.8	AY	5d10d	AY_5d10d	LIM and SH3 protein 1	cell adhesion
A_51_P409616	Ostf1	20409	0.00374872	2.1	1.1	ST	5d10d	ST_5d10d	osteoclast stimulating factor 1	cell adhesion
A_51_P257938	Tacstd2	56753	0.00166847	-3.1	-1.7	HC	5d10d	HC_5d10d	tumor-associated calcium signal transducer 2	cell adhesion
A_52_P65408	Ctnnal1	54366	0.0002	3.1	1.6	ST	10d1d	ST_10d1d	catenin (cadherin associated protein), alpha-like 1	cell adhesion
A_52_P138096	Baiap2l1	66898	0.00130085	-2.8	-1.5	VS	10d42d	VS_10d42d	BAI1-associated protein 2-like 1	cell adhesion
A_51_P195374	Baiap2l1	66898	0.000739	-2.6	-1.4	ST	5d10d	ST_5d10d	BAI1-associated protein 2-like 1	cell adhesion
A_52_P511798	Baiap2l2	207495	0.00141567	-2.3	-1.2	VS	10d42d	VS_10d42d	BAI1-associated protein 2-like 2	cell adhesion
A_52_P343103	Catsperb	271036	0.000319	-2.4	-1.3	MPFC	10d1d	MPFC_10d1d	catsper channel auxiliary subunit beta	cell adhesion
A_52_P686043	Cpne5	240058	0.00535191	2.5	1.3	VS	5d10d	VS_5d10d	copine V	cell adhesion
A_52_P512274	Dnahc2	327954	0.00101545	-2.8	-1.5	ST	5d1d	ST_5d1d	dynein, axonemal, heavy chain 2	cell adhesion
A_52_P30489	Dzip1l	72507	0.00986179	-2	-1	ST	5d10d	ST_5d10d		cell adhesion
A_52_P939822	Epb4.9	13829	0.0052432	-2.6	-1.4	ST	5d10d	ST_5d10d		cell adhesion
A_52_P647740	Klhl41	228003	0.00525027	2.6	1.4	SE	5d10d	SE_5d10d	kelch-like 41	cell adhesion
A_52_P730940	Mks1	380718	0.00145817	2.3	1.2	VS	5d1d	VS_5d1d		cell adhesion
A_51_P487950	Myo1a	432516	0.00223389	4.6	2.2	AY	5d1d	AY_5d1d	myosin IA	cell adhesion
A_52_P664783	Spef2	320277	0.00273436	2.5	1.3	HC	10d42d	HC_10d42d	sperm flagellar 2	cell adhesion
A_52_P139016	Traf3ip1	74019	0.00565503	-2.5	-1.3	MPFC	10d42d	MPFC_10d42d	TRAF3 interacting protein 1	cell adhesion
A_52_P586273	Tsga10	211484	0.00672345	-2.1	-1.1	ST	5d1d	ST_5d1d	testis specific 10	cell adhesion
A_51_P199608	Ttll1	319953	0.00189398	4.3	2.1	AY	5d1d	AY_5d1d	tubulin tyrosine ligase-like 1	cell adhesion
A_51_P357647	Angptl1	72713	0.00666375	-2.6	-1.4	ST	5d10d	ST_5d10d	angiopoietin-like 1	cell adhesion
A_52_P400967	Arl13b	68146	0.00424287	3	1.6	AY	5d10d	AY_5d10d	ADP-ribosylation factor-like 13B	cell adhesion
A_51_P201327	Mapkapk5	17165	0.00243193	5.5	2.5	AY	5d1d	AY_5d1d	MAP kinase-activated protein kinase 5	cell adhesion
A_51_P456890	Spag9	70834	0.00778504	-3.7	-1.9	AY	10d1d	AY_10d1d	sperm associated antigen 9	cell adhesion
A_52_P166755	Taok3	330177	0.00400546	2.5	1.3	HC	10d1d	HC_10d1d	TAO kinase 3	cell adhesion
A_52_P218297	Mkl1	223701	0.00115109	-2.3	-1.2	HC	5d10d	HC_5d10d	MKL (megakaryoblastic leukemia)/myocardin-like 1	cell adhesion
A_51_P295118	Ppp1r9a	243725	0.0042823	-2.4	-1.2	ST	5d10d	ST_5d10d	protein phosphatase 1, regulatory (inhibitor) subunit 9A	cell adhesion
A_51_P103819	Trib2	217410	0.00171371	-2.7	-1.4	MPFC	10d42d	MPFC_10d42d	tribbles homolog 2 (Drosophila)	cell adhesion
A_52_P384100	Bdnf	12064	0.00419706	3	1.6	VS	5d1d	VS_5d1d	brain derived neurotrophic factor	cell adhesion
A_51_P396034	Erbb4	13869	0.00209203	2.8	1.5	SE	10d42d	SE_10d42d	v-erb-a erythroblastic leukemia viral oncogene homolog 4 (avian)	cell adhesion
A_52_P236448	Ngfr	18053	0.00788371	2.1	1.1	ST	10d42d	ST_10d42d	nerve growth factor receptor (TNFR superfamily, member 16)	cell adhesion
A_52_P58585	Ptk2	14083	0.00369774	2	1	VS	5d10d	VS_5d10d	PTK2 protein tyrosine kinase 2	cell adhesion
A_51_P426214	Src	20779	1.83e-05	-9.2	-3.2	AY	10d42d	AY_10d42d	Rous sarcoma oncogene	cell adhesion
A_52_P337086	Thbs1	21825	0.00318913	3.9	2	AY	5d1d	AY_5d1d	thrombospondin 1	cell adhesion
A_51_P312755	Ins1	16333	0.00980655	2.1	1.1	SE	10d1d	SE_10d1d	insulin I	cell adhesion
A_51_P337210	Lrrc4	192198	0.004368	-2.4	-1.3	VS	5d10d	VS_5d10d	leucine rich repeat containing 4	cell adhesion
A_52_P467545	Lrrc4b	272381	0.00434468	2.3	1.2	HC	10d1d	HC_10d1d	leucine rich repeat containing 4B	cell adhesion
A_52_P340595	Ehd2	259300	0.00105453	-2.3	-1.2	VS	5d10d	VS_5d10d	EH-domain containing 2	cell adhesion
A_52_P668268	Git2	26431	0.0094643	2	1	SE	10d1d	SE_10d1d	G protein-coupled receptor kinase-interactor 2	cell adhesion
A_51_P247114	H2-Bl	14963	0.00877113	2.2	1.1	ST	10d42d	ST_10d42d	histocompatibility 2, blastocyst	cell adhesion
A_52_P189812	H2-T24	15042	0.00998525	2.4	1.3	SE	5d10d	SE_5d10d	histocompatibility 2, T region locus 24	cell adhesion
A_51_P501382	Klrc3	58179	0.00497212	-2.4	-1.2	MPFC	10d42d	MPFC_10d42d	killer cell lectin-like receptor subfamily C, member 3	cell adhesion
A_52_P188975	Pdcd6ip	18571	0.0017768	-2	-1	ST	5d10d	ST_5d10d	programmed cell death 6 interacting protein	cell adhesion
A_51_P130254	Psd3	234353	0.000155	-2.6	-1.4	VS	10d1d	VS_10d1d	pleckstrin and Sec7 domain containing 3	cell adhesion
A_52_P171659	Refbp2	56009	0.00218103	-3.6	-1.9	SE	5d1d	SE_5d1d		cell adhesion
A_52_P171659	Refbp2	56009	0.00465277	-2.2	-1.1	ST	10d42d	ST_10d42d		cell adhesion
A_52_P931822	Sfrs3	20383	0.00114157	2.1	1.1	HC	5d10d	HC_5d10d		cell adhesion
A_52_P477489	Eef1d	66656	0.00461181	2.6	1.4	AY	5d10d	AY_5d10d	eukaryotic translation elongation factor 1 delta (guanine nucleotide exchange protein)	cell adhesion
A_51_P286496	Il2rb	16185	0.00227233	2.4	1.2	HC	10d42d	HC_10d42d	interleukin 2 receptor, beta chain	cell adhesion
A_52_P118521	Pilra	231805	0.00460001	-2.3	-1.2	VS	5d10d	VS_5d10d	paired immunoglobin-like type 2 receptor alpha	cell adhesion
A_52_P1060059	Sh3gl2	20404	0.00151755	6	2.6	SE	10d42d	SE_10d42d	SH3-domain GRB2-like 2	cell adhesion
A_51_P230583	Tnfrsf14	230979	0.00198441	2.6	1.4	VS	10d1d	VS_10d1d	tumor necrosis factor receptor superfamily, member 14 (herpesvirus entry mediator)	cell adhesion
A_51_P230583	Tnfrsf14	230979	0.00637379	-2.3	-1.2	VS	5d1d	VS_5d1d	tumor necrosis factor receptor superfamily, member 14 (herpesvirus entry mediator)	cell adhesion
A_52_P490263	H2-M3	14991	0.00597819	-2.4	-1.3	MPFC	5d1d	MPFC_5d1d	histocompatibility 2, M region locus 3	cell adhesion
A_52_P601264	Itgav	16410	0.00840578	-2.1	-1.1	MPFC	10d42d	MPFC_10d42d	integrin alpha V	cell adhesion
A_52_P86872	Itgav	16410	0.00118151	4.2	2.1	HC	5d10d	HC_5d10d	integrin alpha V	cell adhesion
A_52_P311022	Gfra1	14585	0.0023467	-2.4	-1.2	MPFC	10d42d	MPFC_10d42d	glial cell line derived neurotrophic factor family receptor alpha 1	cell adhesion
NA	Fert2mt3	NA	NA	NA	NA	NA	NA	NA	NA	cell adhesion
A_52_P569375	Fgf5	14176	0.00668081	2.8	1.5	VS	5d1d	VS_5d1d	fibroblast growth factor 5	cell adhesion
A_52_P569375	Fgf5	14176	0.0011656	-2.9	-1.5	HC	10d42d	HC_10d42d	fibroblast growth factor 5	cell adhesion
A_52_P155536	Fgf6	14177	0.00166301	-2.1	-1.1	VS	5d1d	VS_5d1d	fibroblast growth factor 6	cell adhesion
A_52_P382886	Gjb2	14619	0.00212961	2.4	1.3	SE	5d1d	SE_5d1d	gap junction protein, beta 2	cell adhesion
A_51_P381060	Pilrb1	170741	0.00171022	-3.2	-1.7	SE	10d42d	SE_10d42d	paired immunoglobin-like type 2 receptor beta 1	cell adhesion
A_51_P219231	Ecm2	407800	0.000149	2.3	1.2	HC	10d42d	HC_10d42d	extracellular matrix protein 2, female organ and adipocyte specific	cell adhesion
A_52_P389784	Itfg1	71927	0.00539431	2.2	1.1	MPFC	10d1d	MPFC_10d1d	integrin alpha FG-GAP repeat containing 1	cell adhesion
A_51_P174943	Lamc2	16782	0.0031314	2.1	1.1	ST	10d1d	ST_10d1d	laminin, gamma 2	cell adhesion
A_51_P128320	Muc2	17831	0.00683594	2.3	1.2	ST	5d10d	ST_5d10d	mucin 2	cell adhesion
A_52_P565926	Muc2	17831	0.00431308	2.7	1.4	SE	10d1d	SE_10d1d	mucin 2	cell adhesion
A_52_P366005	Clec3a	403395	0.00912853	-6.3	-2.7	AY	10d1d	AY_10d1d	C-type lectin domain family 3, member a	cell adhesion
A_52_P384100	Bdnf	12064	0.00419706	3	1.6	VS	5d1d	VS_5d1d	brain derived neurotrophic factor	circadian rhythm
A_51_P111233	Drd2	13489	0.0019767	2.6	1.4	SE	5d1d	SE_5d1d	dopamine receptor D2	circadian rhythm
A_51_P474658	Esr1	13982	0.00807129	-2.2	-1.1	ST	10d42d	ST_10d42d	estrogen receptor 1 (alpha)	circadian rhythm
A_52_P351116	Igf1	16000	0.00327609	3.3	1.7	ST	10d1d	ST_10d1d	insulin-like growth factor 1	circadian rhythm
A_52_P306327	Igf1	16000	0.000838	-3.1	-1.6	SE	10d42d	SE_10d42d	insulin-like growth factor 1	circadian rhythm
A_52_P236448	Ngfr	18053	0.00788371	2.1	1.1	ST	10d42d	ST_10d42d	nerve growth factor receptor (TNFR superfamily, member 16)	circadian rhythm
A_51_P311919	Npy2r	18167	0.000273	-5.5	-2.4	HC	5d1d	HC_5d1d	neuropeptide Y receptor Y2	circadian rhythm
A_51_P243819	Opn4	30044	0.00197674	-2	-1	ST	5d10d	ST_5d10d	opsin 4 (melanopsin)	circadian rhythm
A_52_P187450	Ube3a	22215	0.00572739	2.6	1.4	ST	5d1d	ST_5d1d		circadian rhythm
A_52_P58585	Ptk2	14083	0.00369774	2	1	VS	5d10d	VS_5d10d	PTK2 protein tyrosine kinase 2	circadian rhythm
A_52_P618912	Bhlhe41	79362	0.000792	-2.6	-1.4	VS	10d1d	VS_10d1d	basic helix-loop-helix family, member e41	circadian rhythm
A_52_P161365	Clock	12753	4.31e-05	-7.8	-3	AY	10d42d	AY_10d42d	circadian locomotor output cycles kaput	circadian rhythm
A_52_P248378	Cry2	12953	4.75e-05	-5.3	-2.4	AY	10d42d	AY_10d42d	cryptochrome 2 (photolyase-like)	circadian rhythm
A_52_P567658	Cux1	13047	2.35e-05	-5.9	-2.6	AY	10d42d	AY_10d42d	cut-like homeobox 1	circadian rhythm
A_51_P304029	Ep300	328572	3.27e-05	-5.7	-2.5	AY	10d42d	AY_10d42d	E1A binding protein p300	circadian rhythm
A_52_P179662	Ep300	328572	1.07e-05	-7.2	-2.9	AY	10d42d	AY_10d42d	E1A binding protein p300	circadian rhythm
A_51_P369058	Prox1	19130	0.00188651	4.2	2.1	SE	10d42d	SE_10d42d	prospero-related homeobox 1	circadian rhythm
A_52_P375598	Rai1	19377	0.0033764	-3.9	-1.9	AY	5d1d	AY_5d1d	retinoic acid induced 1	circadian rhythm
A_51_P141152	Sirt1	93759	0.000108	-4.7	-2.2	HC	5d1d	HC_5d1d	sirtuin 1 (silent mating type information regulation 2, homolog) 1 (S. cerevisiae)	circadian rhythm
A_51_P241897	Sox14	20669	3.68e-05	-6.1	-2.6	AY	10d42d	AY_10d42d	SRY-box containing gene 14	circadian rhythm
A_52_P173309	Tef	21685	0.00152451	2.5	1.3	HC	5d10d	HC_5d10d	thyrotroph embryonic factor	circadian rhythm
A_51_P450561	Tef	21685	0.00776287	2.2	1.1	HC	10d1d	HC_10d1d	thyrotroph embryonic factor	circadian rhythm
A_52_P558382	Mapk8	26419	3.43e-06	-9.5	-3.3	AY	10d42d	AY_10d42d	mitogen-activated protein kinase 8	circadian rhythm
A_52_P106620	Tnfrsf11b	18383	0.00154641	-2.6	-1.4	HC	10d1d	HC_10d1d	tumor necrosis factor receptor superfamily, member 11b (osteoprotegerin)	circadian rhythm
A_51_P115027	Afg3l2	69597	5.15e-05	-6.3	-2.6	AY	10d42d	AY_10d42d	AFG3(ATPase family gene 3)-like 2 (yeast)	circadian rhythm
A_52_P362651	Nrxn1	18189	8.02e-05	-2.4	-1.3	VS	10d1d	VS_10d1d	neurexin I	circadian rhythm
A_52_P362651	Nrxn1	18189	0.000918	3.1	1.6	SE	10d42d	SE_10d42d	neurexin I	circadian rhythm
A_51_P397934	Grin3b	170483	0.00340396	4.4	2.1	AY	5d1d	AY_5d1d	glutamate receptor, ionotropic, NMDA3B	circadian rhythm
A_52_P612368	Htr1a	15550	6.36e-05	-8.5	-3.1	HC	5d1d	HC_5d1d	5-hydroxytryptamine (serotonin) receptor 1A	circadian rhythm
A_51_P395193	Htr2a	15558	0.00635605	-2.3	-1.2	AY	5d10d	AY_5d10d	5-hydroxytryptamine (serotonin) receptor 2A	circadian rhythm
A_52_P46389	Dhx9	13211	1.32e-05	-7	-2.8	AY	10d42d	AY_10d42d	DEAH (Asp-Glu-Ala-His) box polypeptide 9	circadian rhythm
A_52_P542419	Csnk1e	27373	0.00229754	-2.1	-1.1	MPFC	5d10d	MPFC_5d10d	casein kinase 1, epsilon	circadian rhythm
A_52_P597264	Oxt	18429	0.00323742	-2.3	-1.2	VS	5d10d	VS_5d10d	oxytocin	circadian rhythm
A_52_P153721	Dlg4	13385	6.69e-06	-11.6	-3.5	AY	10d42d	AY_10d42d	discs, large homolog 4 (Drosophila)	circadian rhythm
A_51_P137111	Chek2	50883	3.3e-05	-5.8	-2.5	AY	10d42d	AY_10d42d	checkpoint kinase 2	circadian rhythm
A_52_P189410	Atp8a2	50769	0.00972923	-3	-1.6	VS	5d1d	VS_5d1d	ATPase, aminophospholipid transporter-like, class I, type 8A, member 2	circadian rhythm
A_51_P305628	Atp8a2	50769	4.11e-05	-8.9	-3.2	AY	10d42d	AY_10d42d	ATPase, aminophospholipid transporter-like, class I, type 8A, member 2	circadian rhythm
A_52_P469290	Hcrtr2	387285	0.000552	-2.5	-1.3	ST	5d10d	ST_5d10d	hypocretin (orexin) receptor 2	circadian rhythm
A_52_P469290	Hcrtr2	387285	0.0051874	-2.1	-1	MPFC	5d10d	MPFC_5d10d	hypocretin (orexin) receptor 2	circadian rhythm
A_51_P286798	Magel2	27385	0.000916	2	1	ST	10d42d	ST_10d42d	melanoma antigen, family L, 2	circadian rhythm
A_52_P418814	Pmch	110312	0.000163	-6.3	-2.7	HC	5d1d	HC_5d1d	pro-melanin-concentrating hormone	circadian rhythm
A_52_P298465	Racgap1	26934	0.00578483	2.1	1.1	ST	5d1d	ST_5d1d	Rac GTPase-activating protein 1	circadian rhythm
A_51_P416215	Sirt6	50721	4.65e-05	-5.2	-2.4	AY	10d42d	AY_10d42d	sirtuin 6 (silent mating type information regulation 2, homolog) 6 (S. cerevisiae)	circadian rhythm
A_52_P132591	Acaca	107476	0.0065079	-2.6	-1.4	MPFC	10d42d	MPFC_10d42d		circadian rhythm
A_52_P335907	Decr1	67460	2.04e-05	-8.8	-3.1	AY	10d42d	AY_10d42d	2,4-dienoyl CoA reductase 1, mitochondrial	circadian rhythm
A_52_P335907	Decr1	67460	0.00866696	2.2	1.2	MPFC	10d42d	MPFC_10d42d	2,4-dienoyl CoA reductase 1, mitochondrial	circadian rhythm
A_52_P157704	Hs3st2	195646	0.000806	3.3	1.7	SE	10d42d	SE_10d42d	heparan sulfate (glucosamine) 3-O-sulfotransferase 2	circadian rhythm
A_52_P157704	Hs3st2	195646	0.00495819	-2.1	-1	ST	5d10d	ST_5d10d	heparan sulfate (glucosamine) 3-O-sulfotransferase 2	circadian rhythm
A_51_P388490	Rorb	225998	0.000517	2.4	1.3	ST	10d1d	ST_10d1d	RAR-related orphan receptor beta	circadian rhythm
A_52_P74320	Rorb	225998	0.000796	-2.8	-1.5	ST	5d10d	ST_5d10d	RAR-related orphan receptor beta	circadian rhythm
A_51_P204715	Chpt1	0	0.00225652	2.1	1.1	VS	5d10d	VS_5d10d	RIKEN cDNA 7120451J01 gene; choline phosphotransferase 1	circadian rhythm
A_52_P41239	Fbxl21	213311	2.38e-05	-12	-3.6	AY	10d42d	AY_10d42d	F-box and leucine-rich repeat protein 21	circadian rhythm
A_52_P241797	Hccs	15159	3.33e-05	-7.7	-3	AY	10d42d	AY_10d42d	holocytochrome c synthetase	circadian rhythm
A_52_P575646	Hnrnpd	NA	0.00142414	2.9	1.5	HC	10d42d	HC_10d42d	heterogeneous nuclear ribonucleoprotein D	circadian rhythm
A_52_P376374	Kcnh7	170738	0.00165598	2.6	1.4	SE	10d42d	SE_10d42d	potassium voltage-gated channel, subfamily H (eag-related), member 7	circadian rhythm
A_52_P408230	Kcnh7	170738	0.00450593	3.5	1.8	MPFC	5d1d	MPFC_5d1d	potassium voltage-gated channel, subfamily H (eag-related), member 7	circadian rhythm
A_51_P217282	Lemd3	380664	1.6e-05	-6.4	-2.7	AY	10d42d	AY_10d42d	LEM domain containing 3	circadian rhythm
A_52_P618904	Sf1	22668	0.000712	2.7	1.4	HC	10d42d	HC_10d42d	splicing factor 1	circadian rhythm
A_52_P379126	Arhgef9	236915	0.00270921	-2.3	-1.2	MPFC	10d42d	MPFC_10d42d	CDC42 guanine nucleotide exchange factor (GEF) 9	coagulation
A_51_P407323	F5	14067	0.0042531	-3.9	-1.9	HC	10d1d	HC_10d1d	coagulation factor V	coagulation
A_52_P408145	Arhgef6	73341	0.0018815	6.5	2.7	AY	10d1d	AY_10d1d	Rac/Cdc42 guanine nucleotide exchange factor (GEF) 6	coagulation
A_51_P501710	Gna13	14674	2.05e-05	-6.6	-2.7	AY	10d42d	AY_10d42d	guanine nucleotide binding protein, alpha 13	coagulation
A_51_P273449	Gnaz	14687	3.94e-05	-6.7	-2.7	AY	10d42d	AY_10d42d	guanine nucleotide binding protein, alpha z subunit	coagulation
A_51_P480408	Itpr2	16439	0.0033229	2.3	1.2	ST	5d1d	ST_5d1d	inositol 1,4,5-triphosphate receptor 2	coagulation
A_52_P273120	Myl1	17901	0.0018942	3.2	1.7	HC	10d42d	HC_10d42d	myosin, light polypeptide 1	coagulation
A_52_P548680	Pik3c2a	18704	0.00955362	-2.1	-1	MPFC	10d1d	MPFC_10d1d	phosphatidylinositol 3-kinase, C2 domain containing, alpha polypeptide	coagulation
A_52_P78514	Pik3c2g	18705	0.00281981	-2.2	-1.1	MPFC	10d1d	MPFC_10d1d	phosphatidylinositol 3-kinase, C2 domain containing, gamma polypeptide	coagulation
A_51_P191077	Pik3c2g	18705	0.00461848	2.4	1.3	MPFC	5d10d	MPFC_5d10d	phosphatidylinositol 3-kinase, C2 domain containing, gamma polypeptide	coagulation
A_51_P191077	Pik3c2g	18705	0.00299366	-2.4	-1.3	VS	10d42d	VS_10d42d	phosphatidylinositol 3-kinase, C2 domain containing, gamma polypeptide	coagulation
A_52_P537031	Pik3r4	75669	0.000764	-2	-1	ST	5d10d	ST_5d10d	phosphatidylinositol 3 kinase, regulatory subunit, polypeptide 4, p150	coagulation
A_51_P173331	Pik3r5	320207	1.33e-05	-7.3	-2.9	AY	10d42d	AY_10d42d	phosphoinositide-3-kinase, regulatory subunit 5, p101	coagulation
A_52_P583291	Plcb2	18796	0.00990708	2.3	1.2	ST	5d10d	ST_5d10d	phospholipase C, beta 2	coagulation
A_52_P583291	Plcb2	18796	0.00863238	-2.1	-1	VS	5d1d	VS_5d1d	phospholipase C, beta 2	coagulation
A_51_P141290	Plch2	269615	0.00288984	6.6	2.7	AY	10d1d	AY_10d1d	phospholipase C, eta 2	coagulation
A_52_P471581	Plcl2	224860	0.000353	3.3	1.7	SE	10d42d	SE_10d42d	phospholipase C-like 2	coagulation
A_52_P471581	Plcl2	224860	1.63e-05	3.2	1.7	VS	5d10d	VS_5d10d	phospholipase C-like 2	coagulation
A_51_P297441	Plcz1	114875	0.00931951	3.4	1.8	HC	10d1d	HC_10d1d	phospholipase C, zeta 1	coagulation
A_52_P647188	Prkce	18754	0.00130217	3	1.6	SE	10d42d	SE_10d42d	protein kinase C, epsilon	coagulation
A_52_P58585	Ptk2	14083	0.00369774	2	1	VS	5d10d	VS_5d10d	PTK2 protein tyrosine kinase 2	coagulation
A_52_P362981	Raf1	110157	2.33e-05	-6.8	-2.8	AY	10d42d	AY_10d42d		coagulation
A_52_P214058	Raf1	110157	0.00466139	-2.4	-1.2	AY	5d10d	AY_5d10d	v-raf-leukemia viral oncogene 1	coagulation
A_52_P462625	Rras2	66922	4.38e-05	-5.8	-2.5	AY	10d42d	AY_10d42d	related RAS viral (r-ras) oncogene homolog 2	coagulation
A_51_P426214	Src	20779	1.83e-05	-9.2	-3.2	AY	10d42d	AY_10d42d	Rous sarcoma oncogene	coagulation
A_51_P362176	Fgg	99571	0.00968287	-2.2	-1.1	ST	10d42d	ST_10d42d	fibrinogen gamma chain	coagulation
A_51_P305027	Fnbp1	14269	0.000422	4.1	2	HC	5d1d	HC_5d1d	formin binding protein 1	coagulation
A_51_P441622	Adcy7	11513	0.000919	2.3	1.2	VS	10d42d	VS_10d42d	adenylate cyclase 7	coagulation
A_52_P631889	Tfpi	21788	0.000654	2.3	1.2	HC	10d42d	HC_10d42d	tissue factor pathway inhibitor	coagulation
A_52_P606233	F9	14071	0.00710758	-2.2	-1.1	VS	5d1d	VS_5d1d	coagulation factor IX	coagulation
A_52_P598495	Serpina1c	20702	0.00170117	-3.7	-1.9	SE	10d42d	SE_10d42d	serine (or cysteine) peptidase inhibitor, clade A, member 1C	coagulation
A_51_P468140	Serpind1	15160	0.00695397	2.2	1.1	MPFC	10d42d	MPFC_10d42d	serine (or cysteine) peptidase inhibitor, clade D, member 1	coagulation
A_51_P468140	Serpind1	15160	0.0053143	3.5	1.8	MPFC	5d10d	MPFC_5d10d	serine (or cysteine) peptidase inhibitor, clade D, member 1	coagulation
A_52_P131353	Camk1d	227541	0.00856903	2.1	1	VS	5d10d	VS_5d10d	calcium/calmodulin-dependent protein kinase ID	coagulation
A_51_P103406	Vwf	22371	0.00866846	2	1	SE	10d1d	SE_10d1d	Von Willebrand factor homolog	coagulation
A_52_P94874	Gnas	14683	0.00151355	2	1	VS	10d1d	VS_10d1d	GNAS (guanine nucleotide binding protein, alpha stimulating) complex locus	coagulation
A_51_P326769	Gnas	14683	0.00370236	-2	-1	ST	5d10d	ST_5d10d	GNAS (guanine nucleotide binding protein, alpha stimulating) complex locus	coagulation
A_52_P384100	Bdnf	12064	0.00419706	3	1.6	VS	5d1d	VS_5d1d	brain derived neurotrophic factor	cognition impairment
A_51_P407028	Car4	12351	0.00572229	-2.1	-1.1	MPFC	10d1d	MPFC_10d1d	carbonic anhydrase 4	cognition impairment
A_51_P111233	Drd2	13489	0.0019767	2.6	1.4	SE	5d1d	SE_5d1d	dopamine receptor D2	cognition impairment
A_52_P431159	Il1rn	16181	0.00931026	-2.3	-1.2	MPFC	10d1d	MPFC_10d1d	interleukin 1 receptor antagonist	cognition impairment
A_52_P35384	Drd5	13492	5.14e-05	-6.7	-2.7	AY	10d42d	AY_10d42d	dopamine receptor D5	cognition impairment
A_51_P249302	Abcd2	26874	0.00256369	2.3	1.2	VS	5d1d	VS_5d1d	ATP-binding cassette, sub-family D (ALD), member 2	cognition impairment
A_51_P290526	Abcd2	26874	0.00966689	-2.4	-1.3	MPFC	5d10d	MPFC_5d10d	ATP-binding cassette, sub-family D (ALD), member 2	cognition impairment
A_51_P249302	Abcd2	26874	0.00757037	-2.6	-1.4	SE	10d1d	SE_10d1d	ATP-binding cassette, sub-family D (ALD), member 2	cognition impairment
A_51_P454152	Ercc6	319955	0.000413	-4.4	-2.1	HC	5d1d	HC_5d1d	excision repair cross-complementing rodent repair deficiency, complementation group 6	cognition impairment
A_51_P300936	Rbbp8	225182	0.00470594	3.7	1.9	AY	10d1d	AY_10d1d	retinoblastoma binding protein 8	cognition impairment
A_52_P408145	Arhgef6	73341	0.0018815	6.5	2.7	AY	10d1d	AY_10d1d	Rac/Cdc42 guanine nucleotide exchange factor (GEF) 6	cognition impairment
A_52_P179662	Ep300	328572	1.07e-05	-7.2	-2.9	AY	10d42d	AY_10d42d	E1A binding protein p300	cognition impairment
A_51_P304029	Ep300	328572	3.27e-05	-5.7	-2.5	AY	10d42d	AY_10d42d	E1A binding protein p300	cognition impairment
A_52_P552062	Fgfr1	14182	0.000525	-3.2	-1.7	SE	5d1d	SE_5d1d	fibroblast growth factor receptor 1	cognition impairment
A_51_P117739	Figf	14205	0.00369242	3.1	1.6	AY	5d10d	AY_5d10d	c-fos induced growth factor	cognition impairment
A_52_P68221	Gria3	53623	4.21e-05	-5.6	-2.5	AY	10d42d	AY_10d42d	glutamate receptor, ionotropic, AMPA3 (alpha 3)	cognition impairment
A_52_P612368	Htr1a	15550	6.36e-05	-8.5	-3.1	HC	5d1d	HC_5d1d	5-hydroxytryptamine (serotonin) receptor 1A	cognition impairment
A_52_P306327	Igf1	16000	0.000838	-3.1	-1.6	SE	10d42d	SE_10d42d	insulin-like growth factor 1	cognition impairment
A_52_P351116	Igf1	16000	0.00327609	3.3	1.7	ST	10d1d	ST_10d1d	insulin-like growth factor 1	cognition impairment
A_51_P127738	Scn2a1	110876	8.6e-06	-8	-3	AY	10d42d	AY_10d42d	sodium channel, voltage-gated, type II, alpha 1	cognition impairment
A_51_P240287	Car5a	12352	0.00021	-5.5	-2.5	AY	5d10d	AY_5d10d	carbonic anhydrase 5a, mitochondrial	cognition impairment
A_51_P141152	Sirt1	93759	0.000108	-4.7	-2.2	HC	5d1d	HC_5d1d	sirtuin 1 (silent mating type information regulation 2, homolog) 1 (S. cerevisiae)	cognition impairment
A_52_P270384	Sobp	109205	0.00429663	-2.2	-1.2	VS	5d10d	VS_5d10d	sine oculis-binding protein homolog (Drosophila)	cognition impairment
A_52_P367456	Taf2	319944	0.00143291	2.4	1.3	HC	5d10d	HC_5d10d	TAF2 RNA polymerase II, TATA box binding protein (TBP)-associated factor	cognition impairment
A_52_P421005	Taf2	319944	0.000429	2.3	1.2	VS	10d1d	VS_10d1d	TAF2 RNA polymerase II, TATA box binding protein (TBP)-associated factor	cognition impairment
A_52_P317874	Yy1	22632	0.00308802	-2.4	-1.3	HC	5d10d	HC_5d10d	YY1 transcription factor	cognition impairment
A_52_P788556	Zdhhc15	108672	0.00162451	-2.2	-1.1	MPFC	10d1d	MPFC_10d1d	zinc finger, DHHC domain containing 15	cognition impairment
A_51_P395193	Htr2a	15558	0.00635605	-2.3	-1.2	AY	5d10d	AY_5d10d	5-hydroxytryptamine (serotonin) receptor 2A	cognition impairment
A_52_P263908	Nf1	18015	0.00443119	4.9	2.3	AY	5d1d	AY_5d1d	neurofibromatosis 1	cognition impairment
A_52_P636523	Nf1	18015	0.0073807	3	1.6	HC	10d1d	HC_10d1d	neurofibromatosis 1	cognition impairment
A_51_P107934	Pak7	241656	2.29e-05	-10.7	-3.4	HC	5d1d	HC_5d1d	p21 protein (Cdc42/Rac)-activated kinase 7	cognition impairment
A_52_P332486	Ptprz1	19283	0.000496	6	2.6	SE	10d42d	SE_10d42d	protein tyrosine phosphatase, receptor type Z, polypeptide 1	cognition impairment
A_52_P362651	Nrxn1	18189	0.000918	3.1	1.6	SE	10d42d	SE_10d42d	neurexin I	cognition impairment
A_52_P362651	Nrxn1	18189	8.02e-05	-2.4	-1.3	VS	10d1d	VS_10d1d	neurexin I	cognition impairment
A_52_P31155	Dcdc2a	195208	0.00289985	-2.5	-1.3	ST	10d1d	ST_10d1d	doublecortin domain containing 2a	cognition impairment
A_52_P587441	Ctnnd2	18163	0.000725	3.3	1.7	SE	10d42d	SE_10d42d	catenin (cadherin associated protein), delta 2	cognition impairment
A_51_P381069	Chrna9	231252	0.00998872	-2	-1	SE	10d1d	SE_10d1d	cholinergic receptor, nicotinic, alpha polypeptide 9	cognition impairment
A_51_P452016	Cnnm4	94220	0.000368	2.9	1.5	HC	5d10d	HC_5d10d	cyclin M4	cognition impairment
A_51_P106779	Cttnbp2	30785	0.000338	-5	-2.3	HC	5d1d	HC_5d1d	cortactin binding protein 2	cognition impairment
A_52_P139716	Olfr112	258096	0.00628374	-2	-1	SE	10d1d	SE_10d1d	olfactory receptor 112	cognition impairment
A_52_P99190	Large	16795	0.00087	2.6	1.4	AY	5d10d	AY_5d10d	like-glycosyltransferase	cognition impairment
A_51_P432641	Cxcl10	15945	0.00632269	2.2	1.2	SE	10d1d	SE_10d1d	chemokine (C-X-C motif) ligand 10	cognition impairment
A_51_P194149	Ttr	22139	0.0043095	-2.5	-1.3	SE	10d1d	SE_10d1d	transthyretin	cognition impairment
A_52_P558401	Ccnb1	268697	0.00255928	-2.9	-1.5	VS	10d42d	VS_10d42d	cyclin B1	cognition impairment
A_52_P1109339	Igbp1	18518	0.000548	-2.1	-1	VS	10d1d	VS_10d1d	immunoglobulin (CD79A) binding protein 1	cognition impairment
A_52_P605846	Cebpb	12608	0.00191078	4.5	2.2	AY	5d1d	AY_5d1d	CCAAT/enhancer binding protein (C/EBP), beta	cognition impairment
A_51_P437279	Gsk3a	606496	0.00122004	-2.1	-1	VS	10d42d	VS_10d42d	glycogen synthase kinase 3 alpha	cognition impairment
A_51_P473179	Atp7a	11977	0.0017608	-2.9	-1.5	SE	10d42d	SE_10d42d	ATPase, Cu++ transporting, alpha polypeptide	cognition impairment
A_51_P303160	Arg1	11846	0.0012724	2.9	1.5	MPFC	10d1d	MPFC_10d1d	arginase, liver	cognition impairment
A_51_P489337	Becn1	56208	0.0053002	-3.4	-1.8	AY	5d1d	AY_5d1d	beclin 1, autophagy related	cognition impairment
A_52_P290799	Gpr35	64095	0.00223904	2.7	1.4	ST	10d42d	ST_10d42d	G protein-coupled receptor 35	cognition impairment
A_52_P267784	Dync1h1	13424	0.00195959	2.4	1.2	VS	10d1d	VS_10d1d	dynein cytoplasmic 1 heavy chain 1	cognition impairment
A_52_P230167	Setbp1	240427	0.00422644	4.1	2.1	AY	5d1d	AY_5d1d	SET binding protein 1	cognition impairment
A_51_P227124	Cul7	66515	0.0065017	-2.7	-1.4	AY	5d10d	AY_5d10d	cullin 7	cognition impairment
A_52_P386215	Fktn	246179	0.00301352	-2.2	-1.1	MPFC	10d1d	MPFC_10d1d	fukutin	cognition impairment
A_52_P353478	Scn7a	20272	0.0045727	-2.2	-1.1	MPFC	10d1d	MPFC_10d1d	sodium channel, voltage-gated, type VII, alpha	cognition impairment
A_52_P228899	Scn3b	235281	0.00135353	3.1	1.6	HC	5d10d	HC_5d10d	sodium channel, voltage-gated, type III, beta	cognition impairment
A_52_P259184	Gabra1	14394	0.00401515	3.5	1.8	AY	5d10d	AY_5d10d	gamma-aminobutyric acid (GABA) A receptor, subunit alpha 1	cognition impairment
A_51_P472797	Slc1a7	242607	0.000995	5.9	2.6	AY	5d1d	AY_5d1d	solute carrier family 1 (glutamate transporter), member 7	cognition impairment
A_52_P397883	Slc35a3	229782	0.00107754	3.6	1.9	ST	10d1d	ST_10d1d	solute carrier family 35 (UDP-N-acetylglucosamine (UDP-GlcNAc) transporter), member 3	cognition impairment
A_52_P545192	Sms	0	4.34e-05	-2.6	-1.4	HC	10d42d	HC_10d42d	predicted gene 7270; predicted gene 14680; spermine synthase	cognition impairment
A_51_P115934	Tnik	665113	0.00221784	-2.9	-1.6	SE	5d1d	SE_5d1d	TRAF2 and NCK interacting kinase	cognition impairment
A_52_P71075	Tnik	665113	0.0026916	2.4	1.3	MPFC	5d1d	MPFC_5d1d	TRAF2 and NCK interacting kinase	cognition impairment
A_52_P384100	Bdnf	12064	0.00419706	3	1.6	VS	5d1d	VS_5d1d	brain derived neurotrophic factor	corticotropin releasing hormone
A_51_P504362	Cga	12640	0.00782166	-2.5	-1.3	ST	5d1d	ST_5d1d	glycoprotein hormones, alpha subunit	corticotropin releasing hormone
A_51_P111233	Drd2	13489	0.0019767	2.6	1.4	SE	5d1d	SE_5d1d	dopamine receptor D2	corticotropin releasing hormone
A_51_P326769	Gnas	14683	0.00370236	-2	-1	ST	5d10d	ST_5d10d	GNAS (guanine nucleotide binding protein, alpha stimulating) complex locus	corticotropin releasing hormone
A_52_P94874	Gnas	14683	0.00151355	2	1	VS	10d1d	VS_10d1d	GNAS (guanine nucleotide binding protein, alpha stimulating) complex locus	corticotropin releasing hormone
A_51_P174996	Slc17a6	140919	0.00207257	-3.4	-1.8	SE	5d1d	SE_5d1d	solute carrier family 17 (sodium-dependent inorganic phosphate cotransporter), member 6	corticotropin releasing hormone
A_51_P314186	Syne1	64009	3.62e-05	-5.7	-2.5	AY	10d42d	AY_10d42d	spectrin repeat containing, nuclear envelope 1	corticotropin releasing hormone
A_52_P214058	Raf1	110157	0.00466139	-2.4	-1.2	AY	5d10d	AY_5d10d	v-raf-leukemia viral oncogene 1	corticotropin releasing hormone
A_52_P362981	Raf1	110157	2.33e-05	-6.8	-2.8	AY	10d42d	AY_10d42d		corticotropin releasing hormone
A_52_P567658	Cux1	13047	2.35e-05	-5.9	-2.6	AY	10d42d	AY_10d42d	cut-like homeobox 1	corticotropin releasing hormone
A_51_P432641	Cxcl10	15945	0.00632269	2.2	1.2	SE	10d1d	SE_10d1d	chemokine (C-X-C motif) ligand 10	corticotropin releasing hormone
A_52_P179662	Ep300	328572	1.07e-05	-7.2	-2.9	AY	10d42d	AY_10d42d	E1A binding protein p300	corticotropin releasing hormone
A_51_P304029	Ep300	328572	3.27e-05	-5.7	-2.5	AY	10d42d	AY_10d42d	E1A binding protein p300	corticotropin releasing hormone
A_52_P411780	Hdac9	79221	0.00190498	-2.2	-1.2	VS	10d1d	VS_10d1d	histone deacetylase 9	corticotropin releasing hormone
A_52_P558382	Mapk8	26419	3.43e-06	-9.5	-3.3	AY	10d42d	AY_10d42d	mitogen-activated protein kinase 8	corticotropin releasing hormone
A_51_P194149	Ttr	22139	0.0043095	-2.5	-1.3	SE	10d1d	SE_10d1d	transthyretin	corticotropin releasing hormone
A_52_P612368	Htr1a	15550	6.36e-05	-8.5	-3.1	HC	5d1d	HC_5d1d	5-hydroxytryptamine (serotonin) receptor 1A	corticotropin releasing hormone
A_51_P395193	Htr2a	15558	0.00635605	-2.3	-1.2	AY	5d10d	AY_5d10d	5-hydroxytryptamine (serotonin) receptor 2A	corticotropin releasing hormone
A_51_P309733	Cyp11a1	13070	4.39e-05	-5.1	-2.4	AY	10d42d	AY_10d42d	cytochrome P450, family 11, subfamily a, polypeptide 1	corticotropin releasing hormone
A_52_P647188	Prkce	18754	0.00130217	3	1.6	SE	10d42d	SE_10d42d	protein kinase C, epsilon	corticotropin releasing hormone
A_51_P480408	Itpr2	16439	0.0033229	2.3	1.2	ST	5d1d	ST_5d1d	inositol 1,4,5-triphosphate receptor 2	corticotropin releasing hormone
A_52_P597264	Oxt	18429	0.00323742	-2.3	-1.2	VS	5d10d	VS_5d10d	oxytocin	corticotropin releasing hormone
A_51_P264673	Prlr	19116	3.56e-05	-6.2	-2.6	AY	10d42d	AY_10d42d	prolactin receptor	corticotropin releasing hormone
A_52_P153721	Dlg4	13385	6.69e-06	-11.6	-3.5	AY	10d42d	AY_10d42d	discs, large homolog 4 (Drosophila)	corticotropin releasing hormone
A_51_P246133	Epha3	13837	2.33e-05	-6.5	-2.7	AY	10d42d	AY_10d42d	Eph receptor A3	corticotropin releasing hormone
A_51_P361220	Fzd4	14366	0.00254617	-6.1	-2.6	AY	5d1d	AY_5d1d	frizzled homolog 4 (Drosophila)	corticotropin releasing hormone
A_52_P189410	Atp8a2	50769	0.00972923	-3	-1.6	VS	5d1d	VS_5d1d	ATPase, aminophospholipid transporter-like, class I, type 8A, member 2	corticotropin releasing hormone
A_51_P305628	Atp8a2	50769	4.11e-05	-8.9	-3.2	AY	10d42d	AY_10d42d	ATPase, aminophospholipid transporter-like, class I, type 8A, member 2	corticotropin releasing hormone
A_51_P441622	Adcy7	11513	0.000919	2.3	1.2	VS	10d42d	VS_10d42d	adenylate cyclase 7	corticotropin releasing hormone
A_52_P418814	Pmch	110312	0.000163	-6.3	-2.7	HC	5d1d	HC_5d1d	pro-melanin-concentrating hormone	corticotropin releasing hormone
A_51_P133562	Serpina6	12401	0.0014281	2.1	1	HC	5d10d	HC_5d10d	serine (or cysteine) peptidase inhibitor, clade A, member 6	corticotropin releasing hormone
A_52_P551544	Grm7	108073	4.97e-05	-5.7	-2.5	AY	10d42d	AY_10d42d	glutamate receptor, metabotropic 7	CREB Signaling in Neurons
A_52_P891243	Gria2	14800	3.13e-05	-11.8	-3.6	HC	5d1d	HC_5d1d	glutamate receptor, ionotropic, AMPA2 (alpha 2)	CREB Signaling in Neurons
A_52_P647188	Prkce	18754	0.00130217	3	1.6	SE	10d42d	SE_10d42d	protein kinase C, epsilon	CREB Signaling in Neurons
A_52_P179662	Ep300	328572	1.07e-05	-7.2	-2.9	AY	10d42d	AY_10d42d	E1A binding protein p300	CREB Signaling in Neurons
A_51_P304029	Ep300	328572	3.27e-05	-5.7	-2.5	AY	10d42d	AY_10d42d	E1A binding protein p300	CREB Signaling in Neurons
A_51_P501710	Gna13	14674	2.05e-05	-6.6	-2.7	AY	10d42d	AY_10d42d	guanine nucleotide binding protein, alpha 13	CREB Signaling in Neurons
A_51_P273449	Gnaz	14687	3.94e-05	-6.7	-2.7	AY	10d42d	AY_10d42d	guanine nucleotide binding protein, alpha z subunit	CREB Signaling in Neurons
A_52_P68221	Gria3	53623	4.21e-05	-5.6	-2.5	AY	10d42d	AY_10d42d	glutamate receptor, ionotropic, AMPA3 (alpha 3)	CREB Signaling in Neurons
A_52_P342888	Grm2	108068	0.00815368	-2.6	-1.4	MPFC	10d1d	MPFC_10d1d	glutamate receptor, metabotropic 2	CREB Signaling in Neurons
A_52_P342888	Grm2	108068	0.00600803	2.8	1.5	HC	10d1d	HC_10d1d	glutamate receptor, metabotropic 2	CREB Signaling in Neurons
A_51_P480408	Itpr2	16439	0.0033229	2.3	1.2	ST	5d1d	ST_5d1d	inositol 1,4,5-triphosphate receptor 2	CREB Signaling in Neurons
A_52_P548680	Pik3c2a	18704	0.00955362	-2.1	-1	MPFC	10d1d	MPFC_10d1d	phosphatidylinositol 3-kinase, C2 domain containing, alpha polypeptide	CREB Signaling in Neurons
A_52_P78514	Pik3c2g	18705	0.00281981	-2.2	-1.1	MPFC	10d1d	MPFC_10d1d	phosphatidylinositol 3-kinase, C2 domain containing, gamma polypeptide	CREB Signaling in Neurons
A_51_P191077	Pik3c2g	18705	0.00461848	2.4	1.3	MPFC	5d10d	MPFC_5d10d	phosphatidylinositol 3-kinase, C2 domain containing, gamma polypeptide	CREB Signaling in Neurons
A_51_P191077	Pik3c2g	18705	0.00299366	-2.4	-1.3	VS	10d42d	VS_10d42d	phosphatidylinositol 3-kinase, C2 domain containing, gamma polypeptide	CREB Signaling in Neurons
A_52_P537031	Pik3r4	75669	0.000764	-2	-1	ST	5d10d	ST_5d10d	phosphatidylinositol 3 kinase, regulatory subunit, polypeptide 4, p150	CREB Signaling in Neurons
A_51_P173331	Pik3r5	320207	1.33e-05	-7.3	-2.9	AY	10d42d	AY_10d42d	phosphoinositide-3-kinase, regulatory subunit 5, p101	CREB Signaling in Neurons
A_52_P583291	Plcb2	18796	0.00990708	2.3	1.2	ST	5d10d	ST_5d10d	phospholipase C, beta 2	CREB Signaling in Neurons
A_52_P583291	Plcb2	18796	0.00863238	-2.1	-1	VS	5d1d	VS_5d1d	phospholipase C, beta 2	CREB Signaling in Neurons
A_51_P141290	Plch2	269615	0.00288984	6.6	2.7	AY	10d1d	AY_10d1d	phospholipase C, eta 2	CREB Signaling in Neurons
A_52_P471581	Plcl2	224860	0.000353	3.3	1.7	SE	10d42d	SE_10d42d	phospholipase C-like 2	CREB Signaling in Neurons
A_52_P471581	Plcl2	224860	1.63e-05	3.2	1.7	VS	5d10d	VS_5d10d	phospholipase C-like 2	CREB Signaling in Neurons
A_51_P297441	Plcz1	114875	0.00931951	3.4	1.8	HC	10d1d	HC_10d1d	phospholipase C, zeta 1	CREB Signaling in Neurons
A_52_P362981	Raf1	110157	2.33e-05	-6.8	-2.8	AY	10d42d	AY_10d42d		CREB Signaling in Neurons
A_52_P214058	Raf1	110157	0.00466139	-2.4	-1.2	AY	5d10d	AY_5d10d	v-raf-leukemia viral oncogene 1	CREB Signaling in Neurons
A_52_P462625	Rras2	66922	4.38e-05	-5.8	-2.5	AY	10d42d	AY_10d42d	related RAS viral (r-ras) oncogene homolog 2	CREB Signaling in Neurons
A_51_P441622	Adcy7	11513	0.000919	2.3	1.2	VS	10d42d	VS_10d42d	adenylate cyclase 7	CREB Signaling in Neurons
A_51_P326769	Gnas	14683	0.00370236	-2	-1	ST	5d10d	ST_5d10d	GNAS (guanine nucleotide binding protein, alpha stimulating) complex locus	CREB Signaling in Neurons
A_52_P94874	Gnas	14683	0.00151355	2	1	VS	10d1d	VS_10d1d	GNAS (guanine nucleotide binding protein, alpha stimulating) complex locus	CREB Signaling in Neurons
A_51_P496735	Grid1	14803	0.00634398	-2.2	-1.1	SE	10d1d	SE_10d1d	glutamate receptor, ionotropic, delta 1	CREB Signaling in Neurons
A_51_P496735	Grid1	14803	0.000193	-5.8	-2.5	HC	5d1d	HC_5d1d	glutamate receptor, ionotropic, delta 1	CREB Signaling in Neurons
A_52_P569375	Fgf5	14176	0.0011656	-2.9	-1.5	HC	10d42d	HC_10d42d	fibroblast growth factor 5	cytoskeletal protein binding
A_52_P569375	Fgf5	14176	0.00668081	2.8	1.5	VS	5d1d	VS_5d1d	fibroblast growth factor 5	cytoskeletal protein binding
A_52_P155536	Fgf6	14177	0.00166301	-2.1	-1.1	VS	5d1d	VS_5d1d	fibroblast growth factor 6	cytoskeletal protein binding
A_51_P186415	Ssh2	237860	0.00610531	5.1	2.3	AY	10d1d	AY_10d1d	slingshot homolog 2 (Drosophila)	cytoskeletal protein binding
A_51_P171486	Ttn	22138	0.00213422	-2.2	-1.1	HC	10d42d	HC_10d42d		cytoskeletal protein binding
A_51_P162718	Bsn	12217	0.00459238	2.6	1.4	SE	10d1d	SE_10d1d	bassoon	cytoskeletal protein binding
A_51_P216005	Col4a5	12830	0.000103	4.7	2.2	HC	5d10d	HC_5d10d	collagen, type IV, alpha 5	cytoskeletal protein binding
A_52_P305261	Gphn	268566	0.000502	3	1.6	SE	10d42d	SE_10d42d	gephyrin	cytoskeletal protein binding
A_52_P305261	Gphn	268566	0.00192643	-2.9	-1.5	SE	5d1d	SE_5d1d	gephyrin	cytoskeletal protein binding
A_51_P334190	Ky	16716	0.000207	-3.2	-1.7	ST	5d1d	ST_5d1d	kyphoscoliosis peptidase	cytoskeletal protein binding
A_52_P558401	Ccnb1	268697	0.00255928	-2.9	-1.5	VS	10d42d	VS_10d42d	cyclin B1	cytoskeletal protein binding
A_52_P622418	Tnnt3	21957	0.00260487	-2.5	-1.3	SE	10d1d	SE_10d1d	troponin T3, skeletal, fast	cytoskeletal protein binding
A_52_P622418	Tnnt3	21957	0.00471924	-2	-1	VS	5d10d	VS_5d10d	troponin T3, skeletal, fast	cytoskeletal protein binding
A_51_P305027	Fnbp1	14269	0.000422	4.1	2	HC	5d1d	HC_5d1d	formin binding protein 1	cytoskeletal protein binding
A_52_P405605	Dync2h1	110350	0.00825066	-4.7	-2.2	AY	10d1d	AY_10d1d	dynein cytoplasmic 2 heavy chain 1	cytoskeletal protein binding
A_52_P405340	Fert2	14158	0.000212	2.3	1.2	VS	10d1d	VS_10d1d	fer (fms/fps related) protein kinase, testis specific 2	cytoskeletal protein binding
A_52_P405340	Fert2	14158	0.000997	2.1	1	ST	5d1d	ST_5d1d	fer (fms/fps related) protein kinase, testis specific 2	cytoskeletal protein binding
A_51_P283423	Ift172	67661	0.000918	2.7	1.4	HC	5d10d	HC_5d10d	intraflagellar transport 172	cytoskeletal protein binding
A_51_P283423	Ift172	67661	0.00406471	2	1	ST	5d1d	ST_5d1d	intraflagellar transport 172	cytoskeletal protein binding
A_51_P393624	Wdr19	213081	0.000303	-3.4	-1.8	AY	5d10d	AY_5d10d	WD repeat domain 19	cytoskeletal protein binding
A_52_P268865	Wdr19	213081	0.00885185	-2.7	-1.4	MPFC	10d1d	MPFC_10d1d	WD repeat domain 19	cytoskeletal protein binding
A_52_P367882	Rfx3	19726	0.000358	-2.7	-1.4	ST	5d1d	ST_5d1d	regulatory factor X, 3 (influences HLA class II expression)	cytoskeletal protein binding
A_51_P193925	Mapk6	50772	0.0036537	2.7	1.4	AY	5d10d	AY_5d10d	mitogen-activated protein kinase 6	cytoskeletal protein binding
A_51_P456890	Spag9	70834	0.00778504	-3.7	-1.9	AY	10d1d	AY_10d1d	sperm associated antigen 9	cytoskeletal protein binding
A_52_P263114	Ulk4	209012	0.00213954	2.6	1.4	HC	10d42d	HC_10d42d	unc-51-like kinase 4	cytoskeletal protein binding
A_51_P471619	Actl7b	11471	0.00634744	-3.2	-1.7	AY	5d10d	AY_5d10d	actin-like 7b	cytoskeletal protein binding
A_51_P496779	Akap9	100986	0.00547437	4.3	2.1	AY	5d10d	AY_5d10d	A kinase (PRKA) anchor protein (yotiao) 9	cytoskeletal protein binding
A_52_P138096	Baiap2l1	66898	0.00130085	-2.8	-1.5	VS	10d42d	VS_10d42d	BAI1-associated protein 2-like 1	cytoskeletal protein binding
A_51_P195374	Baiap2l1	66898	0.000739	-2.6	-1.4	ST	5d10d	ST_5d10d	BAI1-associated protein 2-like 1	cytoskeletal protein binding
A_52_P511798	Baiap2l2	207495	0.00141567	-2.3	-1.2	VS	10d42d	VS_10d42d	BAI1-associated protein 2-like 2	cytoskeletal protein binding
A_51_P314045	Camsap3	69697	0.00105008	-5.5	-2.5	AY	5d1d	AY_5d1d	calmodulin regulated spectrin-associated protein family, member 3	cytoskeletal protein binding
A_52_P446200	Ccdc39	51938	0.000403	3	1.6	VS	10d42d	VS_10d42d	coiled-coil domain containing 39	cytoskeletal protein binding
A_52_P446816	Ccdc78	381077	0.00107818	-2.4	-1.2	HC	5d10d	HC_5d10d	coiled-coil domain containing 78	cytoskeletal protein binding
A_52_P16919	Cdc14a	229776	0.000692	-2.4	-1.3	HC	10d42d	HC_10d42d	CDC14 cell division cycle 14A	cytoskeletal protein binding
A_51_P425573	Cep120	225523	0.00398771	-2.4	-1.2	MPFC	10d1d	MPFC_10d1d	centrosomal protein 120	cytoskeletal protein binding
A_51_P227929	Cep135	381644	0.00119007	-2.2	-1.1	VS	10d1d	VS_10d1d	centrosomal protein 135	cytoskeletal protein binding
A_52_P533540	Cep170	545389	0.00433246	-2.6	-1.4	MPFC	5d10d	MPFC_5d10d	centrosomal protein 170	cytoskeletal protein binding
A_52_P475271	Cep55	74107	0.00237792	-3.6	-1.8	AY	5d10d	AY_5d10d	centrosomal protein 55	cytoskeletal protein binding
A_52_P255088	Clasp1	76707	0.000667	2.5	1.3	HC	5d10d	HC_5d10d	CLIP associating protein 1	cytoskeletal protein binding
A_52_P691774	Coro2a	107684	0.00190623	-2.3	-1.2	HC	10d42d	HC_10d42d		cytoskeletal protein binding
A_51_P106779	Cttnbp2	30785	0.000338	-5	-2.3	HC	5d1d	HC_5d1d	cortactin binding protein 2	cytoskeletal protein binding
A_51_P246060	Dazl	13164	0.00389768	2	1	VS	5d10d	VS_5d10d	deleted in azoospermia-like	cytoskeletal protein binding
A_52_P274504	Dcaf12	68970	0.000337	5.9	2.6	AY	10d1d	AY_10d1d	DDB1 and CUL4 associated factor 12	cytoskeletal protein binding
A_51_P427972	Dlgap5	218977	0.00248909	-2.5	-1.3	VS	10d42d	VS_10d42d	discs, large (Drosophila) homolog-associated protein 5	cytoskeletal protein binding
A_51_P392584	Dmxl1	240283	0.00224383	2.6	1.4	VS	10d42d	VS_10d42d		cytoskeletal protein binding
A_52_P650361	Dnahc12	110083	0.00266367	-2.1	-1.1	ST	5d10d	ST_5d10d	dynein, axonemal, heavy chain 12	cytoskeletal protein binding
A_52_P512274	Dnahc2	327954	0.00101545	-2.8	-1.5	ST	5d1d	ST_5d1d	dynein, axonemal, heavy chain 2	cytoskeletal protein binding
A_51_P121134	Dnahc6	330355	0.00265825	-2.2	-1.1	SE	10d1d	SE_10d1d	dynein, axonemal, heavy chain 6	cytoskeletal protein binding
A_52_P636647	Efr3a	76740	0.00730501	-2.2	-1.1	VS	5d1d	VS_5d1d	EFR3 homolog A (S. cerevisiae)	cytoskeletal protein binding
A_51_P118061	Elmod1	270162	0.000393	-6.2	-2.6	HC	5d1d	HC_5d1d	ELMO/CED-12 domain containing 1	cytoskeletal protein binding
A_52_P145209	Eml4	78798	0.00600049	2.3	1.2	ST	10d42d	ST_10d42d		cytoskeletal protein binding
A_52_P145209	Eml4	78798	0.00252153	2.3	1.2	VS	10d42d	VS_10d42d		cytoskeletal protein binding
A_51_P179511	Eml5	319670	0.00131575	2.5	1.3	HC	5d10d	HC_5d10d	echinoderm microtubule associated protein like 5	cytoskeletal protein binding
A_52_P939822	Epb4.9	13829	0.0052432	-2.6	-1.4	ST	5d10d	ST_5d10d		cytoskeletal protein binding
A_52_P149590	Eppk1	223650	0.00713939	-3.1	-1.6	AY	10d1d	AY_10d1d	epiplakin 1	cytoskeletal protein binding
A_52_P5891	Fam101b	76566	0.00626477	-2.1	-1.1	MPFC	5d10d	MPFC_5d10d	family with sequence similarity 101, member B	cytoskeletal protein binding
A_52_P38639	Fermt3	108101	0.0018529	-3.9	-2	AY	5d10d	AY_5d10d	fermitin family homolog 3 (Drosophila)	cytoskeletal protein binding
A_51_P372743	Frmpd3	245643	0.000274	3.6	1.9	VS	10d42d	VS_10d42d	FERM and PDZ domain containing 3	cytoskeletal protein binding
A_51_P355957	Gdpd2	71584	0.0034925	3.2	1.7	HC	10d1d	HC_10d1d	glycerophosphodiester phosphodiesterase domain containing 2	cytoskeletal protein binding
A_52_P233411	Insc	233752	0.00458586	6.3	2.7	AY	5d1d	AY_5d1d	inscuteable homolog (Drosophila)	cytoskeletal protein binding
A_52_P374053	Jakmip3	74004	0.00896126	3.2	1.7	HC	10d1d	HC_10d1d	janus kinase and microtubule interacting protein 3	cytoskeletal protein binding
A_52_P325918	Katnal1	231912	0.00246977	-2.9	-1.5	ST	5d10d	ST_5d10d	katanin p60 subunit A-like 1	cytoskeletal protein binding
A_51_P423356	Katnal2	71206	0.000863	2.4	1.3	HC	10d42d	HC_10d42d	katanin p60 subunit A-like 2	cytoskeletal protein binding
A_51_P127412	Kif15	209737	0.00530453	3.1	1.6	ST	5d10d	ST_5d10d	kinesin family member 15	cytoskeletal protein binding
A_51_P119986	Kif16b	16558	0.00223824	2.3	1.2	HC	10d42d	HC_10d42d	kinesin family member 16B	cytoskeletal protein binding
A_51_P465492	Klhdc5	232539	0.0053045	-2	-1	MPFC	10d1d	MPFC_10d1d	kelch domain containing 5	cytoskeletal protein binding
A_52_P93066	Klhdc5	232539	0.00766003	-2.5	-1.3	MPFC	10d42d	MPFC_10d42d	kelch domain containing 5	cytoskeletal protein binding
A_52_P100156	Krt12	268482	0.000136	-4.7	-2.2	HC	5d1d	HC_5d1d	keratin 12	cytoskeletal protein binding
A_51_P343474	Krt2	16681	0.00202579	2.1	1.1	HC	5d10d	HC_5d10d	keratin 2	cytoskeletal protein binding
A_51_P287198	Krt23	94179	0.00198061	4.6	2.2	HC	10d42d	HC_10d42d	keratin 23	cytoskeletal protein binding
A_51_P412926	Krt27	16675	0.00455409	4.3	2.1	AY	5d1d	AY_5d1d	keratin 27	cytoskeletal protein binding
A_51_P336049	Krt33b	16671	0.0011143	5	2.3	AY	5d1d	AY_5d1d	keratin 33B	cytoskeletal protein binding
A_51_P336049	Krt33b	16671	0.00317703	2.3	1.2	SE	10d1d	SE_10d1d	keratin 33B	cytoskeletal protein binding
A_51_P257175	Krt76	77055	0.00545733	-2.2	-1.1	ST	5d1d	ST_5d1d	keratin 76	cytoskeletal protein binding
A_51_P152023	Krt80	74127	0.000121	-3.7	-1.9	SE	10d42d	SE_10d42d	keratin 80	cytoskeletal protein binding
A_51_P370458	Krtap17-1	77914	0.00147351	5.7	2.5	VS	10d42d	VS_10d42d	keratin associated protein 17-1	cytoskeletal protein binding
A_51_P442723	Krtap3-1	69473	0.00289735	-2.6	-1.4	ST	10d1d	ST_10d1d	keratin associated protein 3-1	cytoskeletal protein binding
A_51_P442723	Krtap3-1	69473	0.0072225	-2.1	-1	ST	5d1d	ST_5d1d	keratin associated protein 3-1	cytoskeletal protein binding
A_52_P174840	Lrrcc1	71710	0.00961551	2.9	1.5	ST	10d42d	ST_10d42d	leucine rich repeat and coiled-coil domain containing 1	cytoskeletal protein binding
A_51_P115315	Macf1	11426	0.000353	-2.3	-1.2	HC	10d42d	HC_10d42d	microtubule-actin crosslinking factor 1	cytoskeletal protein binding
A_52_P846109	Map1a	17754	0.00669487	2.5	1.3	ST	5d1d	ST_5d1d	microtubule-associated protein 1 A	cytoskeletal protein binding
A_52_P1179775	Mtap2	NA	0.00225453	3.7	1.9	HC	10d1d	HC_10d1d	microtubule-associated protein 2	cytoskeletal protein binding
A_51_P455157	Mybpc2	233199	0.00188404	-2.9	-1.5	SE	10d42d	SE_10d42d	myosin binding protein C, fast-type	cytoskeletal protein binding
A_51_P487950	Myo1a	432516	0.00223389	4.6	2.2	AY	5d1d	AY_5d1d	myosin IA	cytoskeletal protein binding
A_51_P329503	Myo1d	338367	0.00112731	2.5	1.3	HC	5d10d	HC_5d10d	myosin ID	cytoskeletal protein binding
A_52_P593616	Myo9a	270163	0.00415772	-2.3	-1.2	ST	5d10d	ST_5d10d	myosin IXa	cytoskeletal protein binding
A_52_P521658	Myo9a	270163	0.00319893	2.3	1.2	HC	5d10d	HC_5d10d	myosin IXa	cytoskeletal protein binding
A_52_P173703	Myrip	245049	0.00214686	2.9	1.5	SE	5d1d	SE_5d1d	myosin VIIA and Rab interacting protein	cytoskeletal protein binding
A_51_P191649	Ndc80	67052	0.00120537	3.4	1.8	HC	5d10d	HC_5d10d	NDC80 homolog, kinetochore complex component (S. cerevisiae)	cytoskeletal protein binding
A_52_P402663	Ninl	78177	0.00131269	4.9	2.3	SE	5d1d	SE_5d1d	ninein-like	cytoskeletal protein binding
A_52_P298473	Numa1	101706	0.00046	3	1.6	ST	5d1d	ST_5d1d	nuclear mitotic apparatus protein 1	cytoskeletal protein binding
A_52_P188975	Pdcd6ip	18571	0.0017768	-2	-1	ST	5d10d	ST_5d10d	programmed cell death 6 interacting protein	cytoskeletal protein binding
A_51_P130254	Psd3	234353	0.000155	-2.6	-1.4	VS	10d1d	VS_10d1d	pleckstrin and Sec7 domain containing 3	cytoskeletal protein binding
A_52_P470211	Rai14	75646	0.00596844	-2	-1	ST	5d1d	ST_5d1d	retinoic acid induced 14	cytoskeletal protein binding
A_51_P487108	Rangap1	19387	0.00171526	-2.8	-1.5	SE	5d1d	SE_5d1d	RAN GTPase activating protein 1	cytoskeletal protein binding
A_51_P429087	Rp2h	19889	0.00519373	2.3	1.2	VS	5d10d	VS_5d10d	retinitis pigmentosa 2 homolog (human)	cytoskeletal protein binding
A_52_P555776	Sntg1	71096	0.00601328	2.1	1.1	MPFC	10d42d	MPFC_10d42d	syntrophin, gamma 1	cytoskeletal protein binding
A_51_P232617	Spag17	74362	0.00645178	-2.8	-1.5	SE	10d1d	SE_10d1d	sperm associated antigen 17	cytoskeletal protein binding
A_52_P664783	Spef2	320277	0.00273436	2.5	1.3	HC	10d42d	HC_10d42d	sperm flagellar 2	cytoskeletal protein binding
A_52_P576230	Tacc2	57752	0.00452685	2.6	1.4	ST	5d1d	ST_5d1d	transforming, acidic coiled-coil containing protein 2	cytoskeletal protein binding
A_52_P327002	Tbcel	272589	0.00706545	-2.4	-1.3	VS	5d1d	VS_5d1d	tubulin folding cofactor E-like	cytoskeletal protein binding
A_52_P139016	Traf3ip1	74019	0.00565503	-2.5	-1.3	MPFC	10d42d	MPFC_10d42d	TRAF3 interacting protein 1	cytoskeletal protein binding
A_51_P158103	Triobp	110253	0.00625779	-4.4	-2.1	AY	10d1d	AY_10d1d	TRIO and F-actin binding protein	cytoskeletal protein binding
A_51_P199608	Ttll1	319953	0.00189398	4.3	2.1	AY	5d1d	AY_5d1d	tubulin tyrosine ligase-like 1	cytoskeletal protein binding
A_51_P291033	Ubr4	69116	0.00124208	2.7	1.5	VS	10d1d	VS_10d1d	ubiquitin protein ligase E3 component n-recognin 4	cytoskeletal protein binding
A_52_P260555	Vil1	22349	0.00811967	2.1	1.1	MPFC	5d1d	MPFC_5d1d	villin 1	cytoskeletal protein binding
A_52_P260555	Vil1	22349	0.00716764	3	1.6	SE	10d1d	SE_10d1d	villin 1	cytoskeletal protein binding
A_52_P161526	Cdc26	66440	0.00137702	2.5	1.3	HC	5d10d	HC_5d10d	cell division cycle 26	cytoskeletal protein binding
A_52_P286970	Flnb	286940	0.00114583	-4.7	-2.2	SE	5d1d	SE_5d1d	filamin, beta	cytoskeletal protein binding
A_51_P182462	Lasp1	16796	0.00624352	-3.5	-1.8	AY	5d10d	AY_5d10d	LIM and SH3 protein 1	cytoskeletal protein binding
A_52_P432963	Slc39a12	277468	0.00180357	2.3	1.2	VS	10d42d	VS_10d42d	solute carrier family 39 (zinc transporter), member 12	cytoskeletal protein binding
A_52_P348648	Abra	223513	0.00181568	2.3	1.2	AY	5d10d	AY_5d10d	actin-binding Rho activating protein	cytoskeletal protein binding
A_52_P65408	Ctnnal1	54366	0.0002	3.1	1.6	ST	10d1d	ST_10d1d	catenin (cadherin associated protein), alpha-like 1	cytoskeletal protein binding
A_51_P260918	Dlc1	50768	0.0045451	-2.1	-1.1	ST	10d1d	ST_10d1d	deleted in liver cancer 1	cytoskeletal protein binding
A_52_P1109339	Igbp1	18518	0.000548	-2.1	-1	VS	10d1d	VS_10d1d	immunoglobulin (CD79A) binding protein 1	cytoskeletal protein binding
A_51_P331798	Pip5kl1	227733	0.00129743	-3	-1.6	MPFC	5d10d	MPFC_5d10d	phosphatidylinositol-4-phosphate 5-kinase-like 1	cytoskeletal protein binding
A_51_P131235	Ptpn20	19256	0.003849	2.5	1.3	MPFC	10d42d	MPFC_10d42d	protein tyrosine phosphatase, non-receptor type 20	cytoskeletal protein binding
A_52_P384100	Bdnf	12064	0.00419706	3	1.6	VS	5d1d	VS_5d1d	brain derived neurotrophic factor	dendritic growth/branching
A_51_P111233	Drd2	13489	0.0019767	2.6	1.4	SE	5d1d	SE_5d1d	dopamine receptor D2	dendritic growth/branching
A_51_P426214	Src	20779	1.83e-05	-9.2	-3.2	AY	10d42d	AY_10d42d	Rous sarcoma oncogene	dendritic growth/branching
A_52_P153721	Dlg4	13385	6.69e-06	-11.6	-3.5	AY	10d42d	AY_10d42d	discs, large homolog 4 (Drosophila)	dendritic growth/branching
A_52_P263908	Nf1	18015	0.00443119	4.9	2.3	AY	5d1d	AY_5d1d	neurofibromatosis 1	dendritic growth/branching
A_52_P636523	Nf1	18015	0.0073807	3	1.6	HC	10d1d	HC_10d1d	neurofibromatosis 1	dendritic growth/branching
A_52_P263908	Nf1	18015	2.01e-05	-7	-2.8	AY	10d42d	AY_10d42d	neurofibromatosis 1	dendritic growth/branching
A_51_P217794	Reln	19699	0.0051384	-2.4	-1.3	HC	10d1d	HC_10d1d		dendritic growth/branching
A_51_P159122	Kndc1	76484	0.00258542	-3.4	-1.8	ST	10d1d	ST_10d1d	kinase non-catalytic C-lobe domain (KIND) containing 1	dendritic growth/branching
A_51_P191909	Rem2	140743	0.00545918	3.4	1.8	AY	5d10d	AY_5d10d	rad and gem related GTP binding protein 2	dendritic growth/branching
A_52_P209101	Abl1	11350	0.00585418	-3.6	-1.9	AY	10d1d	AY_10d1d	c-abl oncogene 1, non-receptor tyrosine kinase	dendritic growth/branching
A_52_P306327	Igf1	16000	0.000838	-3.1	-1.6	SE	10d42d	SE_10d42d	insulin-like growth factor 1	dendritic growth/branching
A_52_P351116	Igf1	16000	0.00327609	3.3	1.7	ST	10d1d	ST_10d1d	insulin-like growth factor 1	dendritic growth/branching
A_52_P438188	Itsn1	16443	1.15e-05	-8.1	-3	AY	10d42d	AY_10d42d	intersectin 1 (SH3 domain protein 1A)	dendritic growth/branching
A_51_P215828	Kalrn	545156	0.000771	3.3	1.7	SE	10d42d	SE_10d42d	kalirin, RhoGEF kinase	dendritic growth/branching
A_52_P236448	Ngfr	18053	0.00788371	2.1	1.1	ST	10d42d	ST_10d42d	nerve growth factor receptor (TNFR superfamily, member 16)	dendritic growth/branching
A_52_P456951	Rapgef4	56508	0.00655036	-2.2	-1.1	MPFC	10d42d	MPFC_10d42d	Rap guanine nucleotide exchange factor (GEF) 4	dendritic growth/branching
A_52_P308465	Plxnb1	235611	1.6e-05	-6.9	-2.8	AY	10d42d	AY_10d42d	plexin B1	dendritic growth/branching
A_51_P281734	Plxnb1	235611	3.24e-05	-6.5	-2.7	AY	10d42d	AY_10d42d	plexin B1	dendritic growth/branching
A_51_P127598	Slitrk2	245450	0.00188557	-4.4	-2.1	VS	10d1d	VS_10d1d	SLIT and NTRK-like family, member 2	dendritic growth/branching
A_51_P100052	Slitrk2	245450	0.00411849	2.5	1.3	MPFC	5d1d	MPFC_5d1d	SLIT and NTRK-like family, member 2	dendritic growth/branching
A_52_P47781	Slitrk3	386750	0.00399752	5.3	2.4	AY	5d1d	AY_5d1d	SLIT and NTRK-like family, member 3	dendritic growth/branching
A_51_P315980	Slitrk5	75409	7.18e-05	-7.6	-2.9	HC	5d1d	HC_5d1d	SLIT and NTRK-like family, member 5	dendritic growth/branching
A_51_P162718	Bsn	12217	0.00459238	2.6	1.4	SE	10d1d	SE_10d1d	bassoon	dendritic growth/branching
A_52_P187450	Ube3a	22215	0.00572739	2.6	1.4	ST	5d1d	ST_5d1d		dendritic growth/branching
A_52_P587441	Ctnnd2	18163	0.000725	3.3	1.7	SE	10d42d	SE_10d42d	catenin (cadherin associated protein), delta 2	dendritic growth/branching
A_52_P373504	Clasp2	76499	2.69e-05	-4.3	-2.1	VS	10d1d	VS_10d1d	CLIP associating protein 2	dendritic growth/branching
A_51_P305027	Fnbp1	14269	0.000422	4.1	2	HC	5d1d	HC_5d1d	formin binding protein 1	dendritic growth/branching
A_51_P295118	Ppp1r9a	243725	0.0042823	-2.4	-1.2	ST	5d10d	ST_5d10d	protein phosphatase 1, regulatory (inhibitor) subunit 9A	dendritic growth/branching
A_51_P131235	Ptpn20	19256	0.003849	2.5	1.3	MPFC	10d42d	MPFC_10d42d	protein tyrosine phosphatase, non-receptor type 20	dendritic growth/branching
A_52_P467232	Il1rap	16180	0.00182408	-2.9	-1.5	SE	5d1d	SE_5d1d	interleukin 1 receptor accessory protein	dendritic growth/branching
A_52_P153592	Il1rap	16180	0.000347	-3.1	-1.6	VS	10d1d	VS_10d1d	interleukin 1 receptor accessory protein	dendritic growth/branching
A_51_P396034	Erbb4	13869	0.00209203	2.8	1.5	SE	10d42d	SE_10d42d	v-erb-a erythroblastic leukemia viral oncogene homolog 4 (avian)	dendritic growth/branching
A_52_P52635	Nrg1	211323	0.000117	5.3	2.4	HC	5d1d	HC_5d1d	neuregulin 1	dendritic growth/branching
A_52_P311841	Mef2a	17258	3.11e-05	-7	-2.8	AY	10d42d	AY_10d42d	myocyte enhancer factor 2A	dendritic growth/branching
A_51_P408666	Sstr3	20607	0.00159243	2.4	1.3	HC	5d10d	HC_5d10d	somatostatin receptor 3	dendritic growth/branching
A_52_P437696	Grip1	74053	0.00820806	2.1	1	ST	10d42d	ST_10d42d	glutamate receptor interacting protein 1	dendritic growth/branching
A_52_P317258	Grip1	74053	0.0047548	2.8	1.5	HC	10d1d	HC_10d1d	glutamate receptor interacting protein 1	dendritic growth/branching
A_52_P610121	Abl2	11352	0.00421649	-2.1	-1.1	VS	5d1d	VS_5d1d	v-abl Abelson murine leukemia viral oncogene 2 (arg, Abelson-related gene)	dendritic growth/branching
A_51_P337210	Lrrc4	192198	0.004368	-2.4	-1.3	VS	5d10d	VS_5d10d	leucine rich repeat containing 4	dendritic growth/branching
A_52_P490263	H2-M3	14991	0.00597819	-2.4	-1.3	MPFC	5d1d	MPFC_5d1d	histocompatibility 2, M region locus 3	dendritic growth/branching
A_51_P473907	Kif3a	16568	0.0069786	6.3	2.6	AY	10d1d	AY_10d1d	kinesin family member 3A	dendritic growth/branching
A_52_P322181	Adrb1	11554	0.00814674	2.2	1.1	MPFC	5d10d	MPFC_5d10d	adrenergic receptor, beta 1	depression
A_52_P384100	Bdnf	12064	0.00419706	3	1.6	VS	5d1d	VS_5d1d	brain derived neurotrophic factor	depression
A_52_P648773	Chrna7	11441	5.22e-05	-7.7	-2.9	AY	10d42d	AY_10d42d	cholinergic receptor, nicotinic, alpha polypeptide 7	depression
A_52_P161365	Clock	12753	4.31e-05	-7.8	-3	AY	10d42d	AY_10d42d	circadian locomotor output cycles kaput	depression
A_51_P111233	Drd2	13489	0.0019767	2.6	1.4	SE	5d1d	SE_5d1d	dopamine receptor D2	depression
A_51_P417507	Gabra2	14395	4.52e-05	-10.1	-3.3	AY	10d42d	AY_10d42d	gamma-aminobutyric acid (GABA) A receptor, subunit alpha 2	depression
A_51_P417507	Gabra2	14395	0.000426	-9.6	-3.3	HC	5d1d	HC_5d1d	gamma-aminobutyric acid (GABA) A receptor, subunit alpha 2	depression
A_51_P397934	Grin3b	170483	0.00340396	4.4	2.1	AY	5d1d	AY_5d1d	glutamate receptor, ionotropic, NMDA3B	depression
A_52_P411780	Hdac9	79221	0.00190498	-2.2	-1.2	VS	10d1d	VS_10d1d	histone deacetylase 9	depression
A_52_P431159	Il1rn	16181	0.00931026	-2.3	-1.2	MPFC	10d1d	MPFC_10d1d	interleukin 1 receptor antagonist	depression
A_52_P925197	Btg2	12227	0.00775552	-2.3	-1.2	MPFC	10d42d	MPFC_10d42d	B cell translocation gene 2, anti-proliferative	depression
A_52_P35384	Drd5	13492	5.14e-05	-6.7	-2.7	AY	10d42d	AY_10d42d	dopamine receptor D5	depression
A_51_P202084	Gabrg2	14406	0.000295	-4	-2	HC	5d1d	HC_5d1d	gamma-aminobutyric acid (GABA) A receptor, subunit gamma 2	depression
A_51_P216456	Tac1	21333	0.00343474	-2.1	-1.1	HC	5d10d	HC_5d10d	tachykinin 1	depression
A_51_P246200	Pde11a	241489	0.000538	2.8	1.5	VS	10d42d	VS_10d42d	phosphodiesterase 11A	depression
A_52_P393577	Chrm1	12669	0.00269407	-2.3	-1.2	HC	10d42d	HC_10d42d	cholinergic receptor, muscarinic 1, CNS	depression
A_51_P468899	Dpysl2	12934	0.0013203	2.5	1.3	VS	10d1d	VS_10d1d	dihydropyrimidinase-like 2	depression
A_51_P474658	Esr1	13982	0.00807129	-2.2	-1.1	ST	10d42d	ST_10d42d	estrogen receptor 1 (alpha)	depression
A_52_P552062	Fgfr1	14182	0.000525	-3.2	-1.7	SE	5d1d	SE_5d1d	fibroblast growth factor receptor 1	depression
A_52_P68221	Gria3	53623	4.21e-05	-5.6	-2.5	AY	10d42d	AY_10d42d	glutamate receptor, ionotropic, AMPA3 (alpha 3)	depression
A_52_P342888	Grm2	108068	0.00815368	-2.6	-1.4	MPFC	10d1d	MPFC_10d1d	glutamate receptor, metabotropic 2	depression
A_52_P342888	Grm2	108068	0.00600803	2.8	1.5	HC	10d1d	HC_10d1d	glutamate receptor, metabotropic 2	depression
A_52_P612368	Htr1a	15550	6.36e-05	-8.5	-3.1	HC	5d1d	HC_5d1d	5-hydroxytryptamine (serotonin) receptor 1A	depression
A_52_P306327	Igf1	16000	0.000838	-3.1	-1.6	SE	10d42d	SE_10d42d	insulin-like growth factor 1	depression
A_52_P351116	Igf1	16000	0.00327609	3.3	1.7	ST	10d1d	ST_10d1d	insulin-like growth factor 1	depression
A_51_P480408	Itpr2	16439	0.0033229	2.3	1.2	ST	5d1d	ST_5d1d	inositol 1,4,5-triphosphate receptor 2	depression
A_52_P236448	Ngfr	18053	0.00788371	2.1	1.1	ST	10d42d	ST_10d42d	nerve growth factor receptor (TNFR superfamily, member 16)	depression
A_52_P7379	Oprd1	18386	0.00323257	3.1	1.7	HC	5d10d	HC_5d10d	opioid receptor, delta 1	depression
A_51_P395193	Htr2a	15558	0.00635605	-2.3	-1.2	AY	5d10d	AY_5d10d	5-hydroxytryptamine (serotonin) receptor 2A	depression
A_51_P432641	Cxcl10	15945	0.00632269	2.2	1.2	SE	10d1d	SE_10d1d	chemokine (C-X-C motif) ligand 10	depression
A_51_P194149	Ttr	22139	0.0043095	-2.5	-1.3	SE	10d1d	SE_10d1d	transthyretin	depression
A_51_P399845	Fgf2	14173	0.00194017	2.7	1.4	HC	5d10d	HC_5d10d	fibroblast growth factor 2	depression
A_52_P891243	Gria2	14800	3.13e-05	-11.8	-3.6	HC	5d1d	HC_5d1d	glutamate receptor, ionotropic, AMPA2 (alpha 2)	depression
A_52_P168962	Cd38	12494	0.00454695	6.1	2.6	AY	5d1d	AY_5d1d	CD38 antigen	depression
A_52_P168962	Cd38	12494	0.000947	-3.2	-1.7	SE	5d1d	SE_5d1d	CD38 antigen	depression
A_52_P595871	Cyp1a2	13077	0.00203855	-2.7	-1.5	HC	10d42d	HC_10d42d	cytochrome P450, family 1, subfamily a, polypeptide 2	depression
A_52_P335907	Decr1	67460	0.00866696	2.2	1.2	MPFC	10d42d	MPFC_10d42d	2,4-dienoyl CoA reductase 1, mitochondrial	depression
A_52_P335907	Decr1	67460	2.04e-05	-8.8	-3.1	AY	10d42d	AY_10d42d	2,4-dienoyl CoA reductase 1, mitochondrial	depression
A_51_P471798	Ppig	228005	0.0036143	-2.2	-1.1	MPFC	5d10d	MPFC_5d10d	peptidyl-prolyl isomerase G (cyclophilin G)	depression
A_52_P618904	Sf1	22668	0.000712	2.7	1.4	HC	10d42d	HC_10d42d	splicing factor 1	depression
A_51_P131175	Kcnh2	16511	0.000183	4	2	AY	5d10d	AY_5d10d	potassium voltage-gated channel, subfamily H (eag-related), member 2	depression
A_52_P586928	Pdyn	18610	0.000126	8.3	3.1	SE	5d1d	SE_5d1d	prodynorphin	depression
A_51_P127425	Prpf4b	19134	0.000747	2.2	1.1	ST	5d10d	ST_5d10d	PRP4 pre-mRNA processing factor 4 homolog B (yeast)	depression
A_51_P127425	Prpf4b	19134	0.000825	2.9	1.5	HC	10d42d	HC_10d42d	PRP4 pre-mRNA processing factor 4 homolog B (yeast)	depression
A_52_P617327	Rcan1	54720	0.00368481	4.3	2.1	AY	5d1d	AY_5d1d	regulator of calcineurin 1	depression
A_51_P283300	Cacnb2	12296	0.000299	-5	-2.3	HC	5d1d	HC_5d1d	calcium channel, voltage-dependent, beta 2 subunit	depression
A_51_P398621	Cacnb4	12298	0.000902	2.3	1.2	VS	10d1d	VS_10d1d	calcium channel, voltage-dependent, beta 4 subunit	depression
A_52_P264550	Gabra3	14396	0.00242778	-3.1	-1.6	ST	10d1d	ST_10d1d	gamma-aminobutyric acid (GABA) A receptor, subunit alpha 3	depression
A_52_P260709	Gabrb2	14401	0.000854	3.1	1.6	SE	10d42d	SE_10d42d	gamma-aminobutyric acid (GABA) A receptor, subunit beta 2	depression
A_52_P259184	Gabra1	14394	0.00401515	3.5	1.8	AY	5d10d	AY_5d10d	gamma-aminobutyric acid (GABA) A receptor, subunit alpha 1	depression
A_51_P420859	Slc30a3	22784	0.00331856	2.9	1.5	HC	10d1d	HC_10d1d	solute carrier family 30 (zinc transporter), member 3	depression
A_51_P115027	Afg3l2	69597	5.15e-05	-6.3	-2.6	AY	10d42d	AY_10d42d	AFG3(ATPase family gene 3)-like 2 (yeast)	developmental process of synapse
A_51_P383704	Atoh1	11921	0.000978	2.7	1.4	HC	10d42d	HC_10d42d	atonal homolog 1 (Drosophila)	developmental process of synapse
A_52_P384100	Bdnf	12064	0.00419706	3	1.6	VS	5d1d	VS_5d1d	brain derived neurotrophic factor	developmental process of synapse
A_52_P116204	Cadm1	54725	4.06e-05	-7.4	-2.9	AY	10d42d	AY_10d42d	cell adhesion molecule 1	developmental process of synapse
A_52_P393577	Chrm1	12669	0.00269407	-2.3	-1.2	HC	10d42d	HC_10d42d	cholinergic receptor, muscarinic 1, CNS	developmental process of synapse
A_52_P1164065	Dclk1	13175	0.00525896	-2.7	-1.4	SE	5d10d	SE_5d10d	doublecortin-like kinase 1	developmental process of synapse
A_51_P246133	Epha3	13837	2.33e-05	-6.5	-2.7	AY	10d42d	AY_10d42d	Eph receptor A3	developmental process of synapse
A_52_P306327	Igf1	16000	0.000838	-3.1	-1.6	SE	10d42d	SE_10d42d	insulin-like growth factor 1	developmental process of synapse
A_52_P351116	Igf1	16000	0.00327609	3.3	1.7	ST	10d1d	ST_10d1d	insulin-like growth factor 1	developmental process of synapse
A_51_P215828	Kalrn	545156	0.000771	3.3	1.7	SE	10d42d	SE_10d42d	kalirin, RhoGEF kinase	developmental process of synapse
A_52_P597264	Oxt	18429	0.00323742	-2.3	-1.2	VS	5d10d	VS_5d10d	oxytocin	developmental process of synapse
A_52_P58585	Ptk2	14083	0.00369774	2	1	VS	5d10d	VS_5d10d	PTK2 protein tyrosine kinase 2	developmental process of synapse
A_52_P538363	Pcdhb2	93873	0.00549496	2.4	1.3	ST	10d42d	ST_10d42d	protocadherin beta 2	developmental process of synapse
A_51_P162718	Bsn	12217	0.00459238	2.6	1.4	SE	10d1d	SE_10d1d	bassoon	developmental process of synapse
A_51_P171711	Cacna2d2	56808	0.00129483	-2.6	-1.4	VS	10d42d	VS_10d42d	calcium channel, voltage-dependent, alpha 2/delta subunit 2	developmental process of synapse
A_52_P305261	Gphn	268566	0.000502	3	1.6	SE	10d42d	SE_10d42d	gephyrin	developmental process of synapse
A_52_P305261	Gphn	268566	0.00192643	-2.9	-1.5	SE	5d1d	SE_5d1d	gephyrin	developmental process of synapse
A_51_P216005	Col4a5	12830	0.000103	4.7	2.2	HC	5d10d	HC_5d10d	collagen, type IV, alpha 5	developmental process of synapse
A_51_P334190	Ky	16716	0.000207	-3.2	-1.7	ST	5d1d	ST_5d1d	kyphoscoliosis peptidase	developmental process of synapse
A_52_P558401	Ccnb1	268697	0.00255928	-2.9	-1.5	VS	10d42d	VS_10d42d	cyclin B1	developmental process of synapse
A_51_P397768	Csnk2a1	12995	0.00526666	3.4	1.8	HC	10d1d	HC_10d1d	casein kinase 2, alpha 1 polypeptide	developmental process of synapse
A_52_P534438	42250	24050	0.000445	-4.7	-2.2	HC	5d1d	HC_5d1d	septin 3	developmental process of synapse
A_51_P496779	Akap9	100986	0.00547437	4.3	2.1	AY	5d10d	AY_5d10d	A kinase (PRKA) anchor protein (yotiao) 9	developmental process of synapse
A_52_P380124	Cables2	252966	0.000268	2.3	1.2	HC	10d42d	HC_10d42d	CDK5 and Abl enzyme substrate 2	developmental process of synapse
A_52_P1075744	Ccdc47	0	0.00779345	3.2	1.7	VS	5d10d	VS_5d10d	coiled-coil domain containing 47	developmental process of synapse
A_52_P16919	Cdc14a	229776	0.000692	-2.4	-1.3	HC	10d42d	HC_10d42d	CDC14 cell division cycle 14A	developmental process of synapse
A_52_P478501	Cenpp	66336	0.00398255	2.4	1.2	VS	5d1d	VS_5d1d	centromere protein P	developmental process of synapse
A_52_P537566	Cenpt	320394	0.00306026	4.3	2.1	AY	5d10d	AY_5d10d	centromere protein T	developmental process of synapse
A_51_P227929	Cep135	381644	0.00119007	-2.2	-1.1	VS	10d1d	VS_10d1d	centrosomal protein 135	developmental process of synapse
A_52_P255088	Clasp1	76707	0.000667	2.5	1.3	HC	5d10d	HC_5d10d	CLIP associating protein 1	developmental process of synapse
A_52_P420466	Hist1h2ab	319172	0.00519018	5.6	2.5	AY	5d1d	AY_5d1d	histone cluster 1, H2ab	developmental process of synapse
A_52_P199280	Lin54	231506	0.00536282	-2.6	-1.4	MPFC	10d1d	MPFC_10d1d	lin-54 homolog (C. elegans)	developmental process of synapse
A_52_P528576	Mastl	67121	0.00263093	-2.2	-1.2	VS	10d42d	VS_10d42d	microtubule associated serine/threonine kinase-like	developmental process of synapse
A_52_P38456	Mau2	74549	0.000433	2.1	1	ST	5d10d	ST_5d10d	MAU2 chromatid cohesion factor homolog (C. elegans)	developmental process of synapse
A_51_P466759	Mau2	74549	0.00490104	-2.2	-1.2	MPFC	10d42d	MPFC_10d42d	MAU2 chromatid cohesion factor homolog (C. elegans)	developmental process of synapse
A_51_P294346	Mis18bp1	217653	0.00851342	-2	-1	VS	5d10d	VS_5d10d	MIS18 binding protein 1	developmental process of synapse
A_52_P415931	Mlf1ip	71876	0.000786917	3.4	1.8	MPFC	10d42d	MPFC_10d42d	myeloid leukemia factor 1 interacting protein	developmental process of synapse
A_52_P415931	Mlf1ip	71876	0.00816393	-2.4	-1.2	ST	5d10d	ST_5d10d	myeloid leukemia factor 1 interacting protein	developmental process of synapse
A_51_P393826	Naa35	78689	0.00453064	2.7	1.4	MPFC	5d1d	MPFC_5d1d	N(alpha)-acetyltransferase 35, NatC auxiliary subunit	developmental process of synapse
A_51_P191649	Ndc80	67052	0.00120537	3.4	1.8	HC	5d10d	HC_5d10d	NDC80 homolog, kinetochore complex component (S. cerevisiae)	developmental process of synapse
A_52_P402663	Ninl	78177	0.00131269	4.9	2.3	SE	5d1d	SE_5d1d	ninein-like	developmental process of synapse
A_52_P298473	Numa1	101706	0.00046	3	1.6	ST	5d1d	ST_5d1d	nuclear mitotic apparatus protein 1	developmental process of synapse
A_52_P284814	Nup107	103468	0.000319	-2.7	-1.4	VS	10d1d	VS_10d1d	nucleoporin 107	developmental process of synapse
A_51_P265532	Nup205	70699	0.00130417	2.1	1	HC	5d10d	HC_5d10d		developmental process of synapse
A_51_P508959	Prr15	78004	0.00111732	-5.6	-2.5	ST	10d42d	ST_10d42d	proline rich 15	developmental process of synapse
A_51_P487108	Rangap1	19387	0.00171526	-2.8	-1.5	SE	5d1d	SE_5d1d	RAN GTPase activating protein 1	developmental process of synapse
A_52_P533265	Spata31d1d	238663	0.00146896	-2.5	-1.3	ST	5d1d	ST_5d1d	spermatogenesis associated 31 subfamily D, member 1D	developmental process of synapse
A_52_P146513	Speer4b	73526	0.00491336	2.5	1.3	MPFC	10d1d	MPFC_10d1d	spermatogenesis associated glutamate (E)-rich protein 4b	developmental process of synapse
A_51_P249073	Speer4f	70935	0.00800035	-3.4	-1.8	AY	10d1d	AY_10d1d	spermatogenesis associated glutamate (E)-rich protein 4f	developmental process of synapse
A_51_P494822	Stag3	50878	0.000391	-3.4	-1.7	AY	5d10d	AY_5d10d	stromal antigen 3	developmental process of synapse
A_52_P995582	Txlng	353170	0.000783	4.8	2.3	SE	10d42d	SE_10d42d	taxilin gamma	developmental process of synapse
A_52_P995582	Txlng	353170	4.91e-05	-4	-2	VS	10d1d	VS_10d1d	taxilin gamma	developmental process of synapse
A_52_P161526	Cdc26	66440	0.00137702	2.5	1.3	HC	5d10d	HC_5d10d	cell division cycle 26	developmental process of synapse
A_51_P177071	Nrg3	18183	0.00313693	-2.9	-1.5	ST	5d10d	ST_5d10d	neuregulin 3	developmental process of synapse
A_51_P396034	Erbb4	13869	0.00209203	2.8	1.5	SE	10d42d	SE_10d42d	v-erb-a erythroblastic leukemia viral oncogene homolog 4 (avian)	developmental process of synapse
A_52_P337086	Thbs1	21825	0.00318913	3.9	2	AY	5d1d	AY_5d1d	thrombospondin 1	developmental process of synapse
A_51_P337210	Lrrc4	192198	0.004368	-2.4	-1.3	VS	5d10d	VS_5d10d	leucine rich repeat containing 4	developmental process of synapse
A_52_P467545	Lrrc4b	272381	0.00434468	2.3	1.2	HC	10d1d	HC_10d1d	leucine rich repeat containing 4B	developmental process of synapse
A_51_P283300	Cacnb2	12296	0.000299	-5	-2.3	HC	5d1d	HC_5d1d	calcium channel, voltage-dependent, beta 2 subunit	developmental process of synapse
A_51_P398621	Cacnb4	12298	0.000902	2.3	1.2	VS	10d1d	VS_10d1d	calcium channel, voltage-dependent, beta 4 subunit	developmental process of synapse
A_52_P52635	Nrg1	211323	0.000117	5.3	2.4	HC	5d1d	HC_5d1d	neuregulin 1	developmental process of synapse
A_52_P362651	Nrxn1	18189	8.02e-05	-2.4	-1.3	VS	10d1d	VS_10d1d	neurexin I	developmental process of synapse
A_52_P362651	Nrxn1	18189	0.000918	3.1	1.6	SE	10d42d	SE_10d42d	neurexin I	developmental process of synapse
A_52_P430422	Oxtr	18430	0.0026861	-2.7	-1.4	SE	10d1d	SE_10d1d	oxytocin receptor	developmental process of synapse
A_52_P26746	Unc13b	22249	0.00379136	4.3	2.1	ST	10d1d	ST_10d1d	unc-13 homolog B (C. elegans)	developmental process of synapse
A_52_P431159	Il1rn	16181	0.00931026	-2.3	-1.2	MPFC	10d1d	MPFC_10d1d	interleukin 1 receptor antagonist	diabetes and insulin signaling
A_51_P426214	Src	20779	1.83e-05	-9.2	-3.2	AY	10d42d	AY_10d42d	Rous sarcoma oncogene	diabetes and insulin signaling
A_51_P103406	Vwf	22371	0.00866846	2	1	SE	10d1d	SE_10d1d	Von Willebrand factor homolog	diabetes and insulin signaling
A_52_P335907	Decr1	67460	0.00866696	2.2	1.2	MPFC	10d42d	MPFC_10d42d	2,4-dienoyl CoA reductase 1, mitochondrial	diabetes and insulin signaling
A_52_P335907	Decr1	67460	2.04e-05	-8.8	-3.1	AY	10d42d	AY_10d42d	2,4-dienoyl CoA reductase 1, mitochondrial	diabetes and insulin signaling
A_51_P264673	Prlr	19116	3.56e-05	-6.2	-2.6	AY	10d42d	AY_10d42d	prolactin receptor	diabetes and insulin signaling
A_52_P618807	Crk	12928	8.95e-05	2.5	1.3	VS	10d1d	VS_10d1d	v-crk sarcoma virus CT10 oncogene homolog (avian)	diabetes and insulin signaling
A_52_P618807	Crk	12928	0.00300631	-2.5	-1.3	ST	10d1d	ST_10d1d	v-crk sarcoma virus CT10 oncogene homolog (avian)	diabetes and insulin signaling
A_51_P108459	Gpr65	14744	0.000513	-2.8	-1.5	HC	10d1d	HC_10d1d	G-protein coupled receptor 65	diabetes and insulin signaling
A_51_P201327	Mapkapk5	17165	0.00243193	5.5	2.5	AY	5d1d	AY_5d1d	MAP kinase-activated protein kinase 5	diabetes and insulin signaling
A_51_P246200	Pde11a	241489	0.000538	2.8	1.5	VS	10d42d	VS_10d42d	phosphodiesterase 11A	diabetes and insulin signaling
A_52_P996613	Psma3	19167	0.00202638	-2.1	-1	ST	5d10d	ST_5d10d	proteasome (prosome, macropain) subunit, alpha type 3	diabetes and insulin signaling
A_51_P478722	Tgtp1	21822	0.00148191	-2.2	-1.1	ST	5d1d	ST_5d1d	T cell specific GTPase 1	diabetes and insulin signaling
A_52_P507187	Usp12	22217	0.0012931	3	1.6	HC	10d42d	HC_10d42d	ubiquitin specific peptidase 12	diabetes and insulin signaling
A_52_P507187	Usp12	22217	0.00639595	2	1	ST	5d1d	ST_5d1d	ubiquitin specific peptidase 12	diabetes and insulin signaling
A_51_P328857	Abcc9	20928	0.00669378	-2.1	-1.1	ST	5d10d	ST_5d10d	ATP-binding cassette, sub-family C (CFTR/MRP), member 9	diabetes and insulin signaling
A_51_P454152	Ercc6	319955	0.000413	-4.4	-2.1	HC	5d1d	HC_5d1d	excision repair cross-complementing rodent repair deficiency, complementation group 6	diabetes and insulin signaling
A_52_P1020291	Gyk	14933	0.00449907	2.5	1.3	ST	10d1d	ST_10d1d	glycerol kinase	diabetes and insulin signaling
A_52_P615096	Acox1	11430	0.00783088	2.5	1.3	SE	10d1d	SE_10d1d	acyl-Coenzyme A oxidase 1, palmitoyl	diabetes and insulin signaling
A_51_P520552	Pnlip	69060	0.000264	3.7	1.9	HC	10d1d	HC_10d1d	pancreatic lipase	diabetes and insulin signaling
A_51_P501664	Prex2	109294	0.000645	-4.3	-2.1	HC	10d42d	HC_10d42d	phosphatidylinositol-3,4,5-trisphosphate-dependent Rac exchange factor 2	diabetes and insulin signaling
A_51_P407417	Adamts9	101401	0.00349007	2.7	1.4	ST	10d42d	ST_10d42d	a disintegrin-like and metallopeptidase (reprolysin type) with thrombospondin type 1 motif, 9	diabetes and insulin signaling
A_52_P408145	Arhgef6	73341	0.0018815	6.5	2.7	AY	10d1d	AY_10d1d	Rac/Cdc42 guanine nucleotide exchange factor (GEF) 6	diabetes and insulin signaling
A_52_P384100	Bdnf	12064	0.00419706	3	1.6	VS	5d1d	VS_5d1d	brain derived neurotrophic factor	diabetes and insulin signaling
A_52_P393577	Chrm1	12669	0.00269407	-2.3	-1.2	HC	10d42d	HC_10d42d	cholinergic receptor, muscarinic 1, CNS	diabetes and insulin signaling
A_51_P111233	Drd2	13489	0.0019767	2.6	1.4	SE	5d1d	SE_5d1d	dopamine receptor D2	diabetes and insulin signaling
A_51_P474658	Esr1	13982	0.00807129	-2.2	-1.1	ST	10d42d	ST_10d42d	estrogen receptor 1 (alpha)	diabetes and insulin signaling
A_52_P552062	Fgfr1	14182	0.000525	-3.2	-1.7	SE	5d1d	SE_5d1d	fibroblast growth factor receptor 1	diabetes and insulin signaling
A_52_P95348	Fkbp15	338355	0.00448399	2.2	1.2	ST	10d1d	ST_10d1d	FK506 binding protein 15	diabetes and insulin signaling
A_51_P261405	Fkbp15	338355	4.23e-05	-6.7	-2.7	AY	10d42d	AY_10d42d	FK506 binding protein 15	diabetes and insulin signaling
A_52_P443103	Hcn1	15165	3.6e-05	-6.8	-2.8	AY	10d42d	AY_10d42d	hyperpolarization-activated, cyclic nucleotide-gated K+ 1	diabetes and insulin signaling
A_52_P306327	Igf1	16000	0.000838	-3.1	-1.6	SE	10d42d	SE_10d42d	insulin-like growth factor 1	diabetes and insulin signaling
A_52_P351116	Igf1	16000	0.00327609	3.3	1.7	ST	10d1d	ST_10d1d	insulin-like growth factor 1	diabetes and insulin signaling
A_52_P634111	Igf1r	16001	6.28e-05	-4.5	-2.2	VS	10d1d	VS_10d1d	insulin-like growth factor I receptor	diabetes and insulin signaling
A_52_P393314	P2rx7	18439	0.00728829	10	3.3	AY	10d1d	AY_10d1d	purinergic receptor P2X, ligand-gated ion channel, 7	diabetes and insulin signaling
A_51_P271556	Ppard	19015	0.007679	-8.2	-3	AY	10d1d	AY_10d1d	peroxisome proliferator activator receptor delta	diabetes and insulin signaling
A_52_P647188	Prkce	18754	0.00130217	3	1.6	SE	10d42d	SE_10d42d	protein kinase C, epsilon	diabetes and insulin signaling
A_51_P371965	Psmd14	59029	0.0021958	-2.6	-1.4	MPFC	5d10d	MPFC_5d10d	proteasome (prosome, macropain) 26S subunit, non-ATPase, 14	diabetes and insulin signaling
A_52_P362981	Raf1	110157	2.33e-05	-6.8	-2.8	AY	10d42d	AY_10d42d		diabetes and insulin signaling
A_52_P214058	Raf1	110157	0.00466139	-2.4	-1.2	AY	5d10d	AY_5d10d	v-raf-leukemia viral oncogene 1	diabetes and insulin signaling
A_52_P666059	Runx3	12399	0.00857096	-2.2	-1.1	ST	10d42d	ST_10d42d	runt related transcription factor 3	diabetes and insulin signaling
A_51_P475049	Uchl1	22223	0.00264515	-5.4	-2.4	AY	5d1d	AY_5d1d	ubiquitin carboxy-terminal hydrolase L1	diabetes and insulin signaling
A_52_P179662	Ep300	328572	1.07e-05	-7.2	-2.9	AY	10d42d	AY_10d42d	E1A binding protein p300	diabetes and insulin signaling
A_51_P304029	Ep300	328572	3.27e-05	-5.7	-2.5	AY	10d42d	AY_10d42d	E1A binding protein p300	diabetes and insulin signaling
A_51_P480408	Itpr2	16439	0.0033229	2.3	1.2	ST	5d1d	ST_5d1d	inositol 1,4,5-triphosphate receptor 2	diabetes and insulin signaling
A_52_P558382	Mapk8	26419	3.43e-06	-9.5	-3.3	AY	10d42d	AY_10d42d	mitogen-activated protein kinase 8	diabetes and insulin signaling
A_52_P548680	Pik3c2a	18704	0.00955362	-2.1	-1	MPFC	10d1d	MPFC_10d1d	phosphatidylinositol 3-kinase, C2 domain containing, alpha polypeptide	diabetes and insulin signaling
A_52_P78514	Pik3c2g	18705	0.00281981	-2.2	-1.1	MPFC	10d1d	MPFC_10d1d	phosphatidylinositol 3-kinase, C2 domain containing, gamma polypeptide	diabetes and insulin signaling
A_51_P191077	Pik3c2g	18705	0.00461848	2.4	1.3	MPFC	5d10d	MPFC_5d10d	phosphatidylinositol 3-kinase, C2 domain containing, gamma polypeptide	diabetes and insulin signaling
A_51_P191077	Pik3c2g	18705	0.00299366	-2.4	-1.3	VS	10d42d	VS_10d42d	phosphatidylinositol 3-kinase, C2 domain containing, gamma polypeptide	diabetes and insulin signaling
A_52_P537031	Pik3r4	75669	0.000764	-2	-1	ST	5d10d	ST_5d10d	phosphatidylinositol 3 kinase, regulatory subunit, polypeptide 4, p150	diabetes and insulin signaling
A_51_P173331	Pik3r5	320207	1.33e-05	-7.3	-2.9	AY	10d42d	AY_10d42d	phosphoinositide-3-kinase, regulatory subunit 5, p101	diabetes and insulin signaling
A_52_P462625	Rras2	66922	4.38e-05	-5.8	-2.5	AY	10d42d	AY_10d42d	related RAS viral (r-ras) oncogene homolog 2	diabetes and insulin signaling
A_52_P612368	Htr1a	15550	6.36e-05	-8.5	-3.1	HC	5d1d	HC_5d1d	5-hydroxytryptamine (serotonin) receptor 1A	diabetes and insulin signaling
A_52_P236448	Ngfr	18053	0.00788371	2.1	1.1	ST	10d42d	ST_10d42d	nerve growth factor receptor (TNFR superfamily, member 16)	diabetes and insulin signaling
A_52_P2754	Aif1	11629	2.68e-05	-6.6	-2.7	AY	10d42d	AY_10d42d	allograft inflammatory factor 1	diabetes and insulin signaling
A_51_P371174	Bag3	29810	0.00335567	4.3	2.1	AY	10d1d	AY_10d1d	BCL2-associated athanogene 3	diabetes and insulin signaling
A_52_P467449	Alox12	11684	0.00206058	2.9	1.5	VS	5d1d	VS_5d1d	arachidonate 12-lipoxygenase	diabetes and insulin signaling
A_52_P467449	Alox12	11684	0.0041965	2.5	1.3	MPFC	5d1d	MPFC_5d1d	arachidonate 12-lipoxygenase	diabetes and insulin signaling
A_51_P171711	Cacna2d2	56808	0.00129483	-2.6	-1.4	VS	10d42d	VS_10d42d	calcium channel, voltage-dependent, alpha 2/delta subunit 2	diabetes and insulin signaling
A_51_P196207	Capsl	75568	0.00425603	2.6	1.4	ST	10d1d	ST_10d1d	calcyphosine-like	diabetes and insulin signaling
A_51_P374203	Cxcl16	66102	7.29e-05	2.1	1.1	VS	5d1d	VS_5d1d	chemokine (C-X-C motif) ligand 16	diabetes and insulin signaling
A_52_P86872	Itgav	16410	0.00118151	4.2	2.1	HC	5d10d	HC_5d10d	integrin alpha V	diabetes and insulin signaling
A_52_P601264	Itgav	16410	0.00840578	-2.1	-1.1	MPFC	10d42d	MPFC_10d42d	integrin alpha V	diabetes and insulin signaling
A_51_P128397	Nr4a3	18124	0.00371078	-2.2	-1.1	MPFC	10d1d	MPFC_10d1d	nuclear receptor subfamily 4, group A, member 3	diabetes and insulin signaling
A_52_P518305	Pdlim4	30794	0.000182	2.4	1.3	HC	5d10d	HC_5d10d	PDZ and LIM domain 4	diabetes and insulin signaling
A_52_P371494	Trim30d	209387	0.00187915	3.1	1.6	HC	10d42d	HC_10d42d	tripartite motif-containing 30D	diabetes and insulin signaling
A_52_P801875	Zbtb7a	16969	0.00840834	-2.8	-1.5	AY	10d1d	AY_10d1d	zinc finger and BTB domain containing 7a	diabetes and insulin signaling
A_51_P218402	Ankrd44	329154	0.000971	-2.3	-1.2	MPFC	10d1d	MPFC_10d1d	ankyrin repeat domain 44	diabetes and insulin signaling
A_51_P279683	Ahi1	52906	0.0089172	-2.5	-1.3	MPFC	5d10d	MPFC_5d10d	Abelson helper integration site 1	diabetes and insulin signaling
A_51_P369058	Prox1	19130	0.00188651	4.2	2.1	SE	10d42d	SE_10d42d	prospero-related homeobox 1	diabetes and insulin signaling
A_51_P141152	Sirt1	93759	0.000108	-4.7	-2.2	HC	5d1d	HC_5d1d	sirtuin 1 (silent mating type information regulation 2, homolog) 1 (S. cerevisiae)	diabetes and insulin signaling
A_51_P416215	Sirt6	50721	4.65e-05	-5.2	-2.4	AY	10d42d	AY_10d42d	sirtuin 6 (silent mating type information regulation 2, homolog) 6 (S. cerevisiae)	diabetes and insulin signaling
A_52_P106620	Tnfrsf11b	18383	0.00154641	-2.6	-1.4	HC	10d1d	HC_10d1d	tumor necrosis factor receptor superfamily, member 11b (osteoprotegerin)	diabetes and insulin signaling
A_52_P168482	Thada	240174	0.00172815	-2.3	-1.2	VS	10d1d	VS_10d1d	thyroid adenoma associated	diabetes and insulin signaling
A_51_P235426	Hist1h2be	319179	0.00734049	-3.2	-1.7	SE	10d1d	SE_10d1d	histone cluster 1, H2be	diabetes and insulin signaling
A_51_P177071	Nrg3	18183	0.00313693	-2.9	-1.5	ST	5d10d	ST_5d10d	neuregulin 3	diabetes and insulin signaling
A_51_P111532	Ubash3a	328795	0.000497	3	1.6	ST	5d10d	ST_5d10d	ubiquitin associated and SH3 domain containing, A	diabetes and insulin signaling
A_51_P419364	Bad	12015	0.000455	2.5	1.3	HC	10d42d	HC_10d42d	BCL2-associated agonist of cell death	diabetes and insulin signaling
A_51_P260300	Ikbkg	16151	4.13e-05	-6.2	-2.6	AY	10d42d	AY_10d42d	inhibitor of kappaB kinase gamma	diabetes and insulin signaling
A_51_P260300	Ikbkg	16151	9.21e-05	2.8	1.5	HC	10d42d	HC_10d42d	inhibitor of kappaB kinase gamma	diabetes and insulin signaling
A_52_P537438	Mapk10	26414	0.0039365	-3.3	-1.7	ST	10d1d	ST_10d1d	mitogen-activated protein kinase 10	diabetes and insulin signaling
A_52_P58585	Ptk2	14083	0.00369774	2	1	VS	5d10d	VS_5d10d	PTK2 protein tyrosine kinase 2	diabetes and insulin signaling
A_52_P651298	Cdk2	12566	0.00114309	-3.1	-1.6	VS	10d42d	VS_10d42d	cyclin-dependent kinase 2	diabetes and insulin signaling
A_52_P107406	Pappa	18491	0.000279	7	2.8	HC	5d1d	HC_5d1d	pregnancy-associated plasma protein A	diabetes and insulin signaling
A_52_P583291	Plcb2	18796	0.00990708	2.3	1.2	ST	5d10d	ST_5d10d	phospholipase C, beta 2	diabetes and insulin signaling
A_52_P583291	Plcb2	18796	0.00863238	-2.1	-1	VS	5d1d	VS_5d1d	phospholipase C, beta 2	diabetes and insulin signaling
A_51_P141290	Plch2	269615	0.00288984	6.6	2.7	AY	10d1d	AY_10d1d	phospholipase C, eta 2	diabetes and insulin signaling
A_52_P471581	Plcl2	224860	0.000353	3.3	1.7	SE	10d42d	SE_10d42d	phospholipase C-like 2	diabetes and insulin signaling
A_52_P471581	Plcl2	224860	1.63e-05	3.2	1.7	VS	5d10d	VS_5d10d	phospholipase C-like 2	diabetes and insulin signaling
A_51_P297441	Plcz1	114875	0.00931951	3.4	1.8	HC	10d1d	HC_10d1d	phospholipase C, zeta 1	diabetes and insulin signaling
A_51_P441622	Adcy7	11513	0.000919	2.3	1.2	VS	10d42d	VS_10d42d	adenylate cyclase 7	diabetes and insulin signaling
A_51_P140118	Asic1	11419	0.00610403	2.3	1.2	MPFC	10d42d	MPFC_10d42d	acid-sensing (proton-gated) ion channel 1	diabetes and insulin signaling
A_52_P189410	Atp8a2	50769	0.00972923	-3	-1.6	VS	5d1d	VS_5d1d	ATPase, aminophospholipid transporter-like, class I, type 8A, member 2	diabetes and insulin signaling
A_51_P352606	Cacna1e	12290	0.000353	6.7	2.8	SE	10d42d	SE_10d42d	calcium channel, voltage-dependent, R type, alpha 1E subunit	diabetes and insulin signaling
A_51_P104687	Gh	14599	0.00198149	2.9	1.5	HC	10d1d	HC_10d1d	growth hormone	diabetes and insulin signaling
A_51_P513941	Lrpap1	16976	0.00474098	4.4	2.1	AY	5d1d	AY_5d1d	low density lipoprotein receptor-related protein associated protein 1	diabetes and insulin signaling
A_52_P418814	Pmch	110312	0.000163	-6.3	-2.7	HC	5d1d	HC_5d1d	pro-melanin-concentrating hormone	diabetes and insulin signaling
A_52_P456951	Rapgef4	56508	0.00655036	-2.2	-1.1	MPFC	10d42d	MPFC_10d42d	Rap guanine nucleotide exchange factor (GEF) 4	diabetes and insulin signaling
A_51_P289742	Slc27a5	26459	0.00367968	2.6	1.4	ST	10d1d	ST_10d1d	solute carrier family 27 (fatty acid transporter), member 5	diabetes and insulin signaling
A_52_P421881	Pde3a	54611	0.00033	-4.6	-2.2	HC	5d1d	HC_5d1d	phosphodiesterase 3A, cGMP inhibited	diabetes and insulin signaling
A_52_P421881	Pde3a	54611	6.33e-05	-2.8	-1.5	VS	10d1d	VS_10d1d	phosphodiesterase 3A, cGMP inhibited	diabetes and insulin signaling
A_51_P380709	Dok5	76829	0.000437	3.2	1.7	VS	10d42d	VS_10d42d	docking protein 5	diabetes and insulin signaling
A_52_P467232	Il1rap	16180	0.00182408	-2.9	-1.5	SE	5d1d	SE_5d1d	interleukin 1 receptor accessory protein	diabetes and insulin signaling
A_52_P153592	Il1rap	16180	0.000347	-3.1	-1.6	VS	10d1d	VS_10d1d	interleukin 1 receptor accessory protein	diabetes and insulin signaling
A_52_P31510	Pdx1	18609	0.00202517	2.6	1.4	SE	10d1d	SE_10d1d	pancreatic and duodenal homeobox 1	diabetes and insulin signaling
A_52_P114722	Ptpn6	15170	0.00214777	2.9	1.5	AY	5d10d	AY_5d10d	protein tyrosine phosphatase, non-receptor type 6	diabetes and insulin signaling
A_52_P132591	Acaca	107476	0.0065079	-2.6	-1.4	MPFC	10d42d	MPFC_10d42d		diabetes and insulin signaling
A_52_P244005	Cd80	12519	5.44e-05	-5.1	-2.4	AY	10d42d	AY_10d42d	CD80 antigen	diabetes and insulin signaling
A_51_P105554	Crp	12944	0.00597296	-2.5	-1.3	ST	10d42d	ST_10d42d	C-reactive protein, pentraxin-related	diabetes and insulin signaling
A_52_P443578	Dpp4	13482	0.00332099	2.1	1.1	MPFC	10d42d	MPFC_10d42d	dipeptidylpeptidase 4	diabetes and insulin signaling
A_52_P896	Dym	69190	0.00237546	-3.3	-1.7	ST	10d1d	ST_10d1d	dymeclin	diabetes and insulin signaling
A_52_P896	Dym	69190	0.00428318	-3.2	-1.7	MPFC	10d42d	MPFC_10d42d	dymeclin	diabetes and insulin signaling
A_51_P196444	Foxc2	14234	0.00241811	4.8	2.3	SE	10d1d	SE_10d1d	forkhead box C2	diabetes and insulin signaling
A_51_P119760	H2-Aa	14960	0.00724629	2.4	1.2	SE	10d1d	SE_10d1d	histocompatibility 2, class II antigen A, alpha	diabetes and insulin signaling
A_52_P175685	Irf1	16362	0.00286871	2.9	1.5	HC	10d42d	HC_10d42d	interferon regulatory factor 1	diabetes and insulin signaling
A_51_P329811	Reg1	19692	0.0026946	-2.6	-1.4	MPFC	10d1d	MPFC_10d1d	regenerating islet-derived 1	diabetes and insulin signaling
A_51_P518510	Elf4	56501	0.00333803	-6.2	-2.6	AY	10d1d	AY_10d1d	E74-like factor 4 (ets domain transcription factor)	diabetes and insulin signaling
A_51_P521010	Ppp1r3c	53412	0.00109635	4.4	2.1	SE	10d42d	SE_10d42d	protein phosphatase 1, regulatory (inhibitor) subunit 3C	diabetes and insulin signaling
A_52_P605846	Cebpb	12608	0.00191078	4.5	2.2	AY	5d1d	AY_5d1d	CCAAT/enhancer binding protein (C/EBP), beta	diabetes and insulin signaling
A_51_P437279	Gsk3a	606496	0.00122004	-2.1	-1	VS	10d42d	VS_10d42d	glycogen synthase kinase 3 alpha	diabetes and insulin signaling
A_52_P545472	Rptor	74370	0.00781734	2.3	1.2	ST	10d42d	ST_10d42d	regulatory associated protein of MTOR, complex 1	diabetes and insulin signaling
A_52_P549418	Stxbp4	20913	0.00780517	2.4	1.3	HC	10d1d	HC_10d1d	syntaxin binding protein 4	diabetes and insulin signaling
A_51_P518823	Acsl6	216739	0.00739396	-2.8	-1.5	MPFC	10d42d	MPFC_10d42d	acyl-CoA synthetase long-chain family member 6	diabetes and insulin signaling
A_51_P211616	Slc27a6	225579	0.00479357	2.2	1.1	SE	10d1d	SE_10d1d	solute carrier family 27 (fatty acid transporter), member 6	diabetes and insulin signaling
A_51_P492047	Fam3b	52793	0.00898047	-2.2	-1.1	VS	5d1d	VS_5d1d	family with sequence similarity 3, member B	diabetes and insulin signaling
A_52_P891431	Lars	107045	0.00885149	2.1	1.1	SE	10d1d	SE_10d1d		diabetes and insulin signaling
A_52_P1343	Prkab1	NA	0.00667558	3.6	1.9	SE	5d10d	SE_5d10d	protein kinase, AMP-activated, beta 1 non-catalytic subunit	diabetes and insulin signaling
A_52_P647326	Acvr1c	269275	0.000249	-7.7	-3	HC	5d1d	HC_5d1d	activin A receptor, type IC	diabetes and insulin signaling
A_51_P257496	Ace2	70008	0.00917484	2.9	1.6	VS	5d1d	VS_5d1d	angiotensin I converting enzyme (peptidyl-dipeptidase A) 2	diabetes and insulin signaling
A_52_P316396	Enpp7	238011	0.00130862	2.6	1.4	HC	5d10d	HC_5d10d	ectonucleotide pyrophosphatase/phosphodiesterase 7	diabetes and insulin signaling
A_52_P168962	Cd38	12494	0.00454695	6.1	2.6	AY	5d1d	AY_5d1d	CD38 antigen	diabetes and insulin signaling
A_52_P168962	Cd38	12494	0.000947	-3.2	-1.7	SE	5d1d	SE_5d1d	CD38 antigen	diabetes and insulin signaling
A_51_P432641	Cxcl10	15945	0.00632269	2.2	1.2	SE	10d1d	SE_10d1d	chemokine (C-X-C motif) ligand 10	diabetes and insulin signaling
A_51_P395193	Htr2a	15558	0.00635605	-2.3	-1.2	AY	5d10d	AY_5d10d	5-hydroxytryptamine (serotonin) receptor 2A	diabetes and insulin signaling
A_51_P423549	Shbg	20415	0.00180506	-2.9	-1.5	SE	10d42d	SE_10d42d	sex hormone binding globulin	diabetes and insulin signaling
A_51_P423549	Shbg	20415	0.00432742	4.9	2.3	AY	5d1d	AY_5d1d	sex hormone binding globulin	diabetes and insulin signaling
A_51_P408666	Sstr3	20607	0.00159243	2.4	1.3	HC	5d10d	HC_5d10d	somatostatin receptor 3	diabetes and insulin signaling
A_52_P631889	Tfpi	21788	0.000654	2.3	1.2	HC	10d42d	HC_10d42d	tissue factor pathway inhibitor	diabetes and insulin signaling
A_52_P380379	Ucp3	22229	0.00146065	4.5	2.2	VS	10d42d	VS_10d42d	uncoupling protein 3 (mitochondrial, proton carrier)	diabetes and insulin signaling
A_52_P544421	Gbp8	76074	0.000949	-3.7	-1.9	SE	10d42d	SE_10d42d	guanylate-binding protein 8	diabetes and insulin signaling
A_51_P252565	Alox15	11687	0.00965567	-2.1	-1.1	VS	5d1d	VS_5d1d	arachidonate 15-lipoxygenase	diabetes and insulin signaling
A_52_P81345	C3ar1	12267	0.000266	-4.1	-2	SE	10d42d	SE_10d42d	complement component 3a receptor 1	diabetes and insulin signaling
A_51_P330331	Cybb	13058	0.000711	-3.8	-1.9	VS	10d42d	VS_10d42d	cytochrome b-245, beta polypeptide	diabetes and insulin signaling
A_51_P262964	Ednrb	13618	0.00127644	4	2	AY	5d10d	AY_5d10d	endothelin receptor type B	diabetes and insulin signaling
A_51_P161021	Ifit2	15958	0.00212177	2.8	1.5	MPFC	10d42d	MPFC_10d42d	interferon-induced protein with tetratricopeptide repeats 2	diabetes and insulin signaling
A_51_P166941	Irak3	73914	0.00284879	3.2	1.7	SE	5d10d	SE_5d10d	interleukin-1 receptor-associated kinase 3	diabetes and insulin signaling
A_51_P468140	Serpind1	15160	0.00695397	2.2	1.1	MPFC	10d42d	MPFC_10d42d	serine (or cysteine) peptidase inhibitor, clade D, member 1	diabetes and insulin signaling
A_51_P468140	Serpind1	15160	0.0053143	3.5	1.8	MPFC	5d10d	MPFC_5d10d	serine (or cysteine) peptidase inhibitor, clade D, member 1	diabetes and insulin signaling
A_51_P182794	Tgm2	21817	0.000843	-2.1	-1	VS	10d42d	VS_10d42d	transglutaminase 2, C polypeptide	diabetes and insulin signaling
A_51_P388412	Cd55	13136	6.68e-05	5.2	2.4	HC	10d42d	HC_10d42d	CD55 antigen	diabetes and insulin signaling
A_51_P388412	Cd55	13136	0.000317	5.8	2.5	ST	10d1d	ST_10d1d	CD55 antigen	diabetes and insulin signaling
A_52_P337086	Thbs1	21825	0.00318913	3.9	2	AY	5d1d	AY_5d1d	thrombospondin 1	diabetes and insulin signaling
A_52_P424594	Col4a4	12829	0.00435212	-2.5	-1.3	ST	5d10d	ST_5d10d	collagen, type IV, alpha 4	diabetes and insulin signaling
A_52_P490263	H2-M3	14991	0.00597819	-2.4	-1.3	MPFC	5d1d	MPFC_5d1d	histocompatibility 2, M region locus 3	diabetes and insulin signaling
A_51_P286496	Il2rb	16185	0.00227233	2.4	1.2	HC	10d42d	HC_10d42d	interleukin 2 receptor, beta chain	diabetes and insulin signaling
A_51_P312755	Ins1	16333	0.00980655	2.1	1.1	SE	10d1d	SE_10d1d	insulin I	diabetes and insulin signaling
A_51_P147274	Clec4a3	73149	0.00251128	2.3	1.2	HC	5d10d	HC_5d10d	C-type lectin domain family 4, member a3	diabetes and insulin signaling
A_51_P147274	Clec4a3	73149	0.00526958	2.4	1.2	MPFC	10d42d	MPFC_10d42d	C-type lectin domain family 4, member a3	diabetes and insulin signaling
A_52_P635388	Ms4a6d	68774	0.0017381	-3.5	-1.8	SE	10d42d	SE_10d42d	membrane-spanning 4-domains, subfamily A, member 6D	diabetes and insulin signaling
A_52_P635388	Ms4a6d	68774	0.000689941	2.9	1.5	MPFC	10d42d	MPFC_10d42d	membrane-spanning 4-domains, subfamily A, member 6D	diabetes and insulin signaling
A_52_P172014	Ramp1	51801	0.00551298	2.3	1.2	SE	10d1d	SE_10d1d	receptor (calcitonin) activity modifying protein 1	diabetes and insulin signaling
A_52_P360742	Apol7a	75761	0.00974395	2.1	1.1	SE	5d10d	SE_5d10d	apolipoprotein L 7a	diabetes and insulin signaling
A_52_P360742	Apol7a	75761	0.00135178	-3.4	-1.8	SE	10d42d	SE_10d42d	apolipoprotein L 7a	diabetes and insulin signaling
A_51_P195315	Akr1e1	56043	0.00163492	2.7	1.4	AY	5d10d	AY_5d10d	aldo-keto reductase family 1, member E1	diabetes and insulin signaling
A_51_P283300	Cacnb2	12296	0.000299	-5	-2.3	HC	5d1d	HC_5d1d	calcium channel, voltage-dependent, beta 2 subunit	diabetes and insulin signaling
A_51_P281525	Cplx2	12890	0.00425583	-2.1	-1.1	MPFC	10d42d	MPFC_10d42d	complexin 2	diabetes and insulin signaling
A_52_P264550	Gabra3	14396	0.00242778	-3.1	-1.6	ST	10d1d	ST_10d1d	gamma-aminobutyric acid (GABA) A receptor, subunit alpha 3	diabetes and insulin signaling
A_51_P202084	Gabrg2	14406	0.000295	-4	-2	HC	5d1d	HC_5d1d	gamma-aminobutyric acid (GABA) A receptor, subunit gamma 2	diabetes and insulin signaling
A_51_P397934	Grin3b	170483	0.00340396	4.4	2.1	AY	5d1d	AY_5d1d	glutamate receptor, ionotropic, NMDA3B	diabetes and insulin signaling
A_52_P586928	Pdyn	18610	0.000126	8.3	3.1	SE	5d1d	SE_5d1d	prodynorphin	diabetes and insulin signaling
A_52_P260709	Gabrb2	14401	0.000854	3.1	1.6	SE	10d42d	SE_10d42d	gamma-aminobutyric acid (GABA) A receptor, subunit beta 2	diabetes and insulin signaling
A_52_P353478	Scn7a	20272	0.0045727	-2.2	-1.1	MPFC	10d1d	MPFC_10d1d	sodium channel, voltage-gated, type VII, alpha	diabetes and insulin signaling
A_51_P487555	Cd7	12516	0.00410396	-2.3	-1.2	AY	5d10d	AY_5d10d	CD7 antigen	diabetes and insulin signaling
A_51_P175784	Neurog3	11925	0.00620806	-3.1	-1.6	AY	5d10d	AY_5d10d	neurogenin 3	diabetes and insulin signaling
A_52_P526372	Zeb2	24136	0.00462748	2	1	VS	5d10d	VS_5d10d	zinc finger E-box binding homeobox 2	diabetes and insulin signaling
A_52_P193022	Hfe	15216	0.000606	4.2	2.1	HC	10d42d	HC_10d42d	hemochromatosis	diabetes and insulin signaling
A_52_P582059	Lyz1	17110	0.00106014	3.3	1.7	AY	5d10d	AY_5d10d	lysozyme 1	diabetes and insulin signaling
A_52_P582059	Lyz1	17110	0.00437505	2.1	1.1	HC	10d1d	HC_10d1d	lysozyme 1	diabetes and insulin signaling
A_51_P381060	Pilrb1	170741	0.00171022	-3.2	-1.7	SE	10d42d	SE_10d42d	paired immunoglobin-like type 2 receptor beta 1	diabetes and insulin signaling
A_51_P367977	C1ql3	227580	3.98e-06	-8.1	-3	HC	5d1d	HC_5d1d	C1q-like 3	diabetes and insulin signaling
A_51_P367977	C1ql3	227580	0.00361275	-2.9	-1.6	SE	10d1d	SE_10d1d	C1q-like 3	diabetes and insulin signaling
A_51_P183446	Ceacam1	26365	0.00124082	2.1	1.1	HC	10d42d	HC_10d42d	carcinoembryonic antigen-related cell adhesion molecule 1	diabetes and insulin signaling
A_51_P207601	Aqp5	11830	0.00180486	2.4	1.3	HC	5d10d	HC_5d10d	aquaporin 5	diabetes and insulin signaling
A_51_P374468	Hbb-b1	15129	0.00143888	2.6	1.4	HC	10d1d	HC_10d1d	hemoglobin, beta adult major chain	diabetes and insulin signaling
A_51_P374468	Hbb-b1	15129	0.00287742	3.5	1.8	SE	10d1d	SE_10d1d	hemoglobin, beta adult major chain	diabetes and insulin signaling
A_51_P306919	Art2a-ps	11871	0.00349524	2.5	1.3	SE	10d1d	SE_10d1d	ADP-ribosyltransferase 2a, pseudogene	diabetes and insulin signaling
A_51_P427383	Samd9l	209086	0.00756317	-2.7	-1.4	MPFC	5d10d	MPFC_5d10d	sterile alpha motif domain containing 9-like	diabetes and insulin signaling
A_52_P261086	Tmem140	68487	0.00275166	8.8	3.1	AY	5d1d	AY_5d1d	transmembrane protein 140	diabetes and insulin signaling
A_51_P461703	Mup1	17840	0.00731398	-2	-1	ST	10d42d	ST_10d42d	major urinary protein 1	diabetes and insulin signaling
A_52_P209101	Abl1	11350	0.00585418	-3.6	-1.9	AY	10d1d	AY_10d1d	c-abl oncogene 1, non-receptor tyrosine kinase	dopamine and serotonin signaling
A_52_P648773	Chrna7	11441	5.22e-05	-7.7	-2.9	AY	10d42d	AY_10d42d	cholinergic receptor, nicotinic, alpha polypeptide 7	dopamine and serotonin signaling
A_51_P111233	Drd2	13489	0.0019767	2.6	1.4	SE	5d1d	SE_5d1d	dopamine receptor D2	dopamine and serotonin signaling
A_51_P326769	Gnas	14683	0.00370236	-2	-1	ST	5d10d	ST_5d10d	GNAS (guanine nucleotide binding protein, alpha stimulating) complex locus	dopamine and serotonin signaling
A_52_P94874	Gnas	14683	0.00151355	2	1	VS	10d1d	VS_10d1d	GNAS (guanine nucleotide binding protein, alpha stimulating) complex locus	dopamine and serotonin signaling
A_51_P311919	Npy2r	18167	0.000273	-5.5	-2.4	HC	5d1d	HC_5d1d	neuropeptide Y receptor Y2	dopamine and serotonin signaling
A_51_P501710	Gna13	14674	2.05e-05	-6.6	-2.7	AY	10d42d	AY_10d42d	guanine nucleotide binding protein, alpha 13	dopamine and serotonin signaling
A_52_P322181	Adrb1	11554	0.00814674	2.2	1.1	MPFC	5d10d	MPFC_5d10d	adrenergic receptor, beta 1	dopamine and serotonin signaling
A_52_P35384	Drd5	13492	5.14e-05	-6.7	-2.7	AY	10d42d	AY_10d42d	dopamine receptor D5	dopamine and serotonin signaling
A_51_P397934	Grin3b	170483	0.00340396	4.4	2.1	AY	5d1d	AY_5d1d	glutamate receptor, ionotropic, NMDA3B	dopamine and serotonin signaling
A_52_P612368	Htr1a	15550	6.36e-05	-8.5	-3.1	HC	5d1d	HC_5d1d	5-hydroxytryptamine (serotonin) receptor 1A	dopamine and serotonin signaling
A_51_P395193	Htr2a	15558	0.00635605	-2.3	-1.2	AY	5d10d	AY_5d10d	5-hydroxytryptamine (serotonin) receptor 2A	dopamine and serotonin signaling
A_52_P560889	Pawr	114774	0.00139823	-2.6	-1.4	SE	5d1d	SE_5d1d	PRKC, apoptosis, WT1, regulator	dopamine and serotonin signaling
A_52_P560889	Pawr	114774	0.000303	-5.2	-2.4	VS	10d42d	VS_10d42d	PRKC, apoptosis, WT1, regulator	dopamine and serotonin signaling
A_52_P647188	Prkce	18754	0.00130217	3	1.6	SE	10d42d	SE_10d42d	protein kinase C, epsilon	dopamine and serotonin signaling
A_52_P542419	Csnk1e	27373	0.00229754	-2.1	-1.1	MPFC	5d10d	MPFC_5d10d	casein kinase 1, epsilon	dopamine and serotonin signaling
A_51_P352606	Cacna1e	12290	0.000353	6.7	2.8	SE	10d42d	SE_10d42d	calcium channel, voltage-dependent, R type, alpha 1E subunit	dopamine and serotonin signaling
A_52_P391103	Crem	12916	3.91e-05	-5.7	-2.5	AY	10d42d	AY_10d42d	cAMP responsive element modulator	dopamine and serotonin signaling
A_52_P581594	Htr4	15562	0.00354099	-2.8	-1.5	AY	5d10d	AY_5d10d	5 hydroxytryptamine (serotonin) receptor 4	dopamine and serotonin signaling
A_52_P153721	Dlg4	13385	6.69e-06	-11.6	-3.5	AY	10d42d	AY_10d42d	discs, large homolog 4 (Drosophila)	dopamine and serotonin signaling
A_51_P304029	Ep300	328572	3.27e-05	-5.7	-2.5	AY	10d42d	AY_10d42d	E1A binding protein p300	dopamine and serotonin signaling
A_52_P179662	Ep300	328572	1.07e-05	-7.2	-2.9	AY	10d42d	AY_10d42d	E1A binding protein p300	dopamine and serotonin signaling
A_51_P273449	Gnaz	14687	3.94e-05	-6.7	-2.7	AY	10d42d	AY_10d42d	guanine nucleotide binding protein, alpha z subunit	dopamine and serotonin signaling
A_52_P583291	Plcb2	18796	0.00990708	2.3	1.2	ST	5d10d	ST_5d10d	phospholipase C, beta 2	dopamine and serotonin signaling
A_52_P583291	Plcb2	18796	0.00863238	-2.1	-1	VS	5d1d	VS_5d1d	phospholipase C, beta 2	dopamine and serotonin signaling
A_51_P141290	Plch2	269615	0.00288984	6.6	2.7	AY	10d1d	AY_10d1d	phospholipase C, eta 2	dopamine and serotonin signaling
A_52_P471581	Plcl2	224860	0.000353	3.3	1.7	SE	10d42d	SE_10d42d	phospholipase C-like 2	dopamine and serotonin signaling
A_52_P471581	Plcl2	224860	1.63e-05	3.2	1.7	VS	5d10d	VS_5d10d	phospholipase C-like 2	dopamine and serotonin signaling
A_51_P297441	Plcz1	114875	0.00931951	3.4	1.8	HC	10d1d	HC_10d1d	phospholipase C, zeta 1	dopamine and serotonin signaling
A_52_P553069	Prkg1	19091	0.00300335	2.2	1.2	ST	10d1d	ST_10d1d	protein kinase, cGMP-dependent, type I	dopamine and serotonin signaling
A_51_P441622	Adcy7	11513	0.000919	2.3	1.2	VS	10d42d	VS_10d42d	adenylate cyclase 7	dopamine and serotonin signaling
A_51_P480408	Itpr2	16439	0.0033229	2.3	1.2	ST	5d1d	ST_5d1d	inositol 1,4,5-triphosphate receptor 2	dopamine and serotonin signaling
A_52_P550325	Kcnj16	16517	0.00985905	-2.3	-1.2	VS	5d10d	VS_5d10d	potassium inwardly-rectifying channel, subfamily J, member 16	dopamine and serotonin signaling
A_52_P418814	Pmch	110312	0.000163	-6.3	-2.7	HC	5d1d	HC_5d1d	pro-melanin-concentrating hormone	dopamine and serotonin signaling
A_52_P471967	Ppm1l	242083	0.0026293	2.4	1.3	ST	5d1d	ST_5d1d	protein phosphatase 1 (formerly 2C)-like	dopamine and serotonin signaling
A_51_P125535	Ppp2cb	19053	0.000919	-3.9	-2	SE	5d1d	SE_5d1d	protein phosphatase 2 (formerly 2A), catalytic subunit, beta isoform	dopamine and serotonin signaling
A_51_P120097	Ppp2r1b	73699	0.00177671	2.6	1.4	VS	10d1d	VS_10d1d	protein phosphatase 2 (formerly 2A), regulatory subunit A (PR 65), beta isoform	dopamine and serotonin signaling
A_51_P473179	Atp7a	11977	0.0017608	-2.9	-1.5	SE	10d42d	SE_10d42d	ATPase, Cu++ transporting, alpha polypeptide	dopamine and serotonin signaling
A_51_P432460	Ppp1r14a	68458	5.11e-05	-5.6	-2.5	AY	10d42d	AY_10d42d	protein phosphatase 1, regulatory (inhibitor) subunit 14A	dopamine and serotonin signaling
A_51_P521010	Ppp1r3c	53412	0.00109635	4.4	2.1	SE	10d42d	SE_10d42d	protein phosphatase 1, regulatory (inhibitor) subunit 3C	dopamine and serotonin signaling
A_52_P663579	Cntnap4	170571	0.000853	-2.3	-1.2	ST	5d10d	ST_5d10d	contactin associated protein-like 4	dopamine and serotonin signaling
A_52_P527822	Slc22a3	20519	0.00537065	2.2	1.2	MPFC	10d42d	MPFC_10d42d	solute carrier family 22 (organic cation transporter), member 3	dopamine and serotonin signaling
A_52_P527822	Slc22a3	20519	3.37e-05	-5.9	-2.6	AY	10d42d	AY_10d42d	solute carrier family 22 (organic cation transporter), member 3	dopamine and serotonin signaling
A_52_P73374	Vta1	66201	0.00861592	-2.5	-1.3	SE	5d10d	SE_5d10d	Vps20-associated 1 homolog (S. cerevisiae)	dopamine and serotonin signaling
A_52_P144818	Ppp1r1a	58200	0.000787	-2.5	-1.3	VS	10d42d	VS_10d42d	protein phosphatase 1, regulatory (inhibitor) subunit 1A	dopamine and serotonin signaling
A_51_P155514	Prl	19109	0.002878	4.3	2.1	AY	5d1d	AY_5d1d	prolactin	dopamine and serotonin signaling
A_52_P384100	Bdnf	12064	0.00419706	3	1.6	VS	5d1d	VS_5d1d	brain derived neurotrophic factor	fear memory consolidation
A_52_P552062	Fgfr1	14182	0.000525	-3.2	-1.7	SE	5d1d	SE_5d1d	fibroblast growth factor receptor 1	fear memory consolidation
A_52_P891243	Gria2	14800	3.13e-05	-11.8	-3.6	HC	5d1d	HC_5d1d	glutamate receptor, ionotropic, AMPA2 (alpha 2)	fear memory consolidation
A_51_P513941	Lrpap1	16976	0.00474098	4.4	2.1	AY	5d1d	AY_5d1d	low density lipoprotein receptor-related protein associated protein 1	fear memory consolidation
A_52_P179662	Ep300	328572	1.07e-05	-7.2	-2.9	AY	10d42d	AY_10d42d	E1A binding protein p300	fear memory consolidation
A_51_P304029	Ep300	328572	3.27e-05	-5.7	-2.5	AY	10d42d	AY_10d42d	E1A binding protein p300	fear memory consolidation
A_52_P411780	Hdac9	79221	0.00190498	-2.2	-1.2	VS	10d1d	VS_10d1d	histone deacetylase 9	fear memory consolidation
A_52_P558382	Mapk8	26419	3.43e-06	-9.5	-3.3	AY	10d42d	AY_10d42d	mitogen-activated protein kinase 8	fear memory consolidation
A_52_P551544	Grm7	108073	4.97e-05	-5.7	-2.5	AY	10d42d	AY_10d42d	glutamate receptor, metabotropic 7	fear memory consolidation
A_51_P426214	Src	20779	1.83e-05	-9.2	-3.2	AY	10d42d	AY_10d42d	Rous sarcoma oncogene	fear memory consolidation
A_51_P361220	Fzd4	14366	0.00254617	-6.1	-2.6	AY	5d1d	AY_5d1d	frizzled homolog 4 (Drosophila)	fear memory consolidation
A_52_P553069	Prkg1	19091	0.00300335	2.2	1.2	ST	10d1d	ST_10d1d	protein kinase, cGMP-dependent, type I	fear memory consolidation
A_51_P500996	Fbxl20	72194	0.00371631	-3.8	-1.9	AY	5d1d	AY_5d1d	F-box and leucine-rich repeat protein 20	fear memory consolidation
A_52_P456951	Rapgef4	56508	0.00655036	-2.2	-1.1	MPFC	10d42d	MPFC_10d42d	Rap guanine nucleotide exchange factor (GEF) 4	fear memory consolidation
A_52_P132591	Acaca	107476	0.0065079	-2.6	-1.4	MPFC	10d42d	MPFC_10d42d		fear memory consolidation
A_52_P209101	Abl1	11350	0.00585418	-3.6	-1.9	AY	10d1d	AY_10d1d	c-abl oncogene 1, non-receptor tyrosine kinase	fear memory extinction
A_52_P384100	Bdnf	12064	0.00419706	3	1.6	VS	5d1d	VS_5d1d	brain derived neurotrophic factor	fear memory extinction
A_51_P474658	Esr1	13982	0.00807129	-2.2	-1.1	ST	10d42d	ST_10d42d	estrogen receptor 1 (alpha)	fear memory extinction
A_51_P399845	Fgf2	14173	0.00194017	2.7	1.4	HC	5d10d	HC_5d10d	fibroblast growth factor 2	fear memory extinction
A_52_P552062	Fgfr1	14182	0.000525	-3.2	-1.7	SE	5d1d	SE_5d1d	fibroblast growth factor receptor 1	fear memory extinction
A_51_P174996	Slc17a6	140919	0.00207257	-3.4	-1.8	SE	5d1d	SE_5d1d	solute carrier family 17 (sodium-dependent inorganic phosphate cotransporter), member 6	fear memory extinction
A_52_P179662	Ep300	328572	1.07e-05	-7.2	-2.9	AY	10d42d	AY_10d42d	E1A binding protein p300	fear memory extinction
A_52_P411780	Hdac9	79221	0.00190498	-2.2	-1.2	VS	10d1d	VS_10d1d	histone deacetylase 9	fear memory extinction
A_52_P342888	Grm2	108068	0.00600803	2.8	1.5	HC	10d1d	HC_10d1d	glutamate receptor, metabotropic 2	fear memory extinction
A_52_P342888	Grm2	108068	0.00815368	-2.6	-1.4	MPFC	10d1d	MPFC_10d1d	glutamate receptor, metabotropic 2	fear memory extinction
A_51_P475049	Uchl1	22223	0.00264515	-5.4	-2.4	AY	5d1d	AY_5d1d	ubiquitin carboxy-terminal hydrolase L1	fear memory extinction
A_52_P597264	Oxt	18429	0.00323742	-2.3	-1.2	VS	5d10d	VS_5d10d	oxytocin	fear memory extinction
A_52_P430422	Oxtr	18430	0.0026861	-2.7	-1.4	SE	10d1d	SE_10d1d	oxytocin receptor	fear memory extinction
A_52_P153721	Dlg4	13385	6.69e-06	-11.6	-3.5	AY	10d42d	AY_10d42d	discs, large homolog 4 (Drosophila)	fear memory extinction
A_51_P500996	Fbxl20	72194	0.00371631	-3.8	-1.9	AY	5d1d	AY_5d1d	F-box and leucine-rich repeat protein 20	fear memory extinction
A_52_P114722	Ptpn6	15170	0.00214777	2.9	1.5	AY	5d10d	AY_5d10d	protein tyrosine phosphatase, non-receptor type 6	fear memory extinction
A_52_P132591	Acaca	107476	0.0065079	-2.6	-1.4	MPFC	10d42d	MPFC_10d42d		fear memory extinction
A_52_P384100	Bdnf	12064	0.00419706	3	1.6	VS	5d1d	VS_5d1d	brain derived neurotrophic factor	fear memory potentiation
A_51_P388086	Cntnap1	53321	0.00135437	-2.8	-1.5	VS	10d42d	VS_10d42d	contactin associated protein-like 1	fear memory potentiation
A_51_P396034	Erbb4	13869	0.00209203	2.8	1.5	SE	10d42d	SE_10d42d	v-erb-a erythroblastic leukemia viral oncogene homolog 4 (avian)	fear memory potentiation
A_51_P237613	Fgfr3	14184	0.000429	-2.4	-1.3	VS	10d1d	VS_10d1d	fibroblast growth factor receptor 3	fear memory potentiation
A_52_P891243	Gria2	14800	3.13e-05	-11.8	-3.6	HC	5d1d	HC_5d1d	glutamate receptor, ionotropic, AMPA2 (alpha 2)	fear memory potentiation
A_52_P537438	Mapk10	26414	0.0039365	-3.3	-1.7	ST	10d1d	ST_10d1d	mitogen-activated protein kinase 10	fear memory potentiation
A_52_P236448	Ngfr	18053	0.00788371	2.1	1.1	ST	10d42d	ST_10d42d	nerve growth factor receptor (TNFR superfamily, member 16)	fear memory potentiation
A_52_P332486	Ptprz1	19283	0.000496	6	2.6	SE	10d42d	SE_10d42d	protein tyrosine phosphatase, receptor type Z, polypeptide 1	fear memory potentiation
A_52_P252872	Rasa1	218397	0.00324845	-3.1	-1.6	MPFC	5d10d	MPFC_5d10d	RAS p21 protein activator 1	fear memory potentiation
A_52_P411780	Hdac9	79221	0.00190498	-2.2	-1.2	VS	10d1d	VS_10d1d	histone deacetylase 9	fear memory potentiation
A_52_P612368	Htr1a	15550	6.36e-05	-8.5	-3.1	HC	5d1d	HC_5d1d	5-hydroxytryptamine (serotonin) receptor 1A	fear memory potentiation
A_51_P475049	Uchl1	22223	0.00264515	-5.4	-2.4	AY	5d1d	AY_5d1d	ubiquitin carboxy-terminal hydrolase L1	fear memory potentiation
A_52_P581594	Htr4	15562	0.00354099	-2.8	-1.5	AY	5d10d	AY_5d10d	5 hydroxytryptamine (serotonin) receptor 4	fear memory potentiation
A_51_P361220	Fzd4	14366	0.00254617	-6.1	-2.6	AY	5d1d	AY_5d1d	frizzled homolog 4 (Drosophila)	fear memory potentiation
A_52_P553069	Prkg1	19091	0.00300335	2.2	1.2	ST	10d1d	ST_10d1d	protein kinase, cGMP-dependent, type I	fear memory potentiation
A_52_P260570	Add2	11519	0.00214021	2.9	1.5	AY	5d10d	AY_5d10d	adducin 2 (beta)	fear memory potentiation
A_52_P132591	Acaca	107476	0.0065079	-2.6	-1.4	MPFC	10d42d	MPFC_10d42d		fear memory potentiation
A_52_P335907	Decr1	67460	0.00866696	2.2	1.2	MPFC	10d42d	MPFC_10d42d	2,4-dienoyl CoA reductase 1, mitochondrial	fear memory potentiation
A_52_P117491	Anapc1	17222	0.00297843	-2.1	-1	VS	10d42d	VS_10d42d	anaphase promoting complex subunit 1	fear memory potentiation
A_52_P379126	Arhgef9	236915	0.00270921	-2.3	-1.2	MPFC	10d42d	MPFC_10d42d	CDC42 guanine nucleotide exchange factor (GEF) 9	fear potentiated anxiety
A_51_P246200	Pde11a	241489	0.000538	2.8	1.5	VS	10d42d	VS_10d42d	phosphodiesterase 11A	fear potentiated anxiety
A_52_P384100	Bdnf	12064	0.00419706	3	1.6	VS	5d1d	VS_5d1d	brain derived neurotrophic factor	fear potentiated anxiety
A_52_P586944	Bmpr1b	12167	0.000188	-8.9	-3.1	HC	5d1d	HC_5d1d	bone morphogenetic protein receptor, type 1B	fear potentiated anxiety
A_52_P613769	Chl1	12661	0.0025447	2.4	1.3	VS	10d42d	VS_10d42d	cell adhesion molecule with homology to L1CAM	fear potentiated anxiety
A_52_P648773	Chrna7	11441	5.22e-05	-7.7	-2.9	AY	10d42d	AY_10d42d	cholinergic receptor, nicotinic, alpha polypeptide 7	fear potentiated anxiety
A_51_P111233	Drd2	13489	0.0019767	2.6	1.4	SE	5d1d	SE_5d1d	dopamine receptor D2	fear potentiated anxiety
A_51_P399845	Fgf2	14173	0.00194017	2.7	1.4	HC	5d10d	HC_5d10d	fibroblast growth factor 2	fear potentiated anxiety
A_52_P342888	Grm2	108068	0.00815368	-2.6	-1.4	MPFC	10d1d	MPFC_10d1d	glutamate receptor, metabotropic 2	fear potentiated anxiety
A_52_P342888	Grm2	108068	0.00600803	2.8	1.5	HC	10d1d	HC_10d1d	glutamate receptor, metabotropic 2	fear potentiated anxiety
A_52_P612368	Htr1a	15550	6.36e-05	-8.5	-3.1	HC	5d1d	HC_5d1d	5-hydroxytryptamine (serotonin) receptor 1A	fear potentiated anxiety
A_52_P306327	Igf1	16000	0.000838	-3.1	-1.6	SE	10d42d	SE_10d42d	insulin-like growth factor 1	fear potentiated anxiety
A_52_P351116	Igf1	16000	0.00327609	3.3	1.7	ST	10d1d	ST_10d1d	insulin-like growth factor 1	fear potentiated anxiety
A_51_P215828	Kalrn	545156	0.000771	3.3	1.7	SE	10d42d	SE_10d42d	kalirin, RhoGEF kinase	fear potentiated anxiety
A_52_P333419	Nfatc3	18021	1.86e-05	-5.8	-2.5	AY	10d42d	AY_10d42d	nuclear factor of activated T cells, cytoplasmic, calcineurin dependent 3	fear potentiated anxiety
A_52_P7379	Oprd1	18386	0.00323257	3.1	1.7	HC	5d10d	HC_5d10d	opioid receptor, delta 1	fear potentiated anxiety
A_52_P597264	Oxt	18429	0.00323742	-2.3	-1.2	VS	5d10d	VS_5d10d	oxytocin	fear potentiated anxiety
A_51_P216456	Tac1	21333	0.00343474	-2.1	-1.1	HC	5d10d	HC_5d10d	tachykinin 1	fear potentiated anxiety
A_51_P474658	Esr1	13982	0.00807129	-2.2	-1.1	ST	10d42d	ST_10d42d	estrogen receptor 1 (alpha)	fear potentiated anxiety
A_52_P393577	Chrm1	12669	0.00269407	-2.3	-1.2	HC	10d42d	HC_10d42d	cholinergic receptor, muscarinic 1, CNS	fear potentiated anxiety
A_52_P179662	Ep300	328572	1.07e-05	-7.2	-2.9	AY	10d42d	AY_10d42d	E1A binding protein p300	fear potentiated anxiety
A_51_P304029	Ep300	328572	3.27e-05	-5.7	-2.5	AY	10d42d	AY_10d42d	E1A binding protein p300	fear potentiated anxiety
A_52_P551544	Grm7	108073	4.97e-05	-5.7	-2.5	AY	10d42d	AY_10d42d	glutamate receptor, metabotropic 7	fear potentiated anxiety
A_52_P431159	Il1rn	16181	0.00931026	-2.3	-1.2	MPFC	10d1d	MPFC_10d1d	interleukin 1 receptor antagonist	fear potentiated anxiety
A_51_P289196	Epm2a	13853	0.00286435	3.7	1.9	AY	10d1d	AY_10d1d	epilepsy, progressive myoclonic epilepsy, type 2 gene alpha	fear potentiated anxiety
A_51_P396034	Erbb4	13869	0.00209203	2.8	1.5	SE	10d42d	SE_10d42d	v-erb-a erythroblastic leukemia viral oncogene homolog 4 (avian)	fear potentiated anxiety
A_52_P552062	Fgfr1	14182	0.000525	-3.2	-1.7	SE	5d1d	SE_5d1d	fibroblast growth factor receptor 1	fear potentiated anxiety
A_52_P94874	Gnas	14683	0.00151355	2	1	VS	10d1d	VS_10d1d	GNAS (guanine nucleotide binding protein, alpha stimulating) complex locus	fear potentiated anxiety
A_51_P326769	Gnas	14683	0.00370236	-2	-1	ST	5d10d	ST_5d10d	GNAS (guanine nucleotide binding protein, alpha stimulating) complex locus	fear potentiated anxiety
A_52_P891243	Gria2	14800	3.13e-05	-11.8	-3.6	HC	5d1d	HC_5d1d	glutamate receptor, ionotropic, AMPA2 (alpha 2)	fear potentiated anxiety
A_52_P537438	Mapk10	26414	0.0039365	-3.3	-1.7	ST	10d1d	ST_10d1d	mitogen-activated protein kinase 10	fear potentiated anxiety
A_52_P236448	Ngfr	18053	0.00788371	2.1	1.1	ST	10d42d	ST_10d42d	nerve growth factor receptor (TNFR superfamily, member 16)	fear potentiated anxiety
A_51_P311919	Npy2r	18167	0.000273	-5.5	-2.4	HC	5d1d	HC_5d1d	neuropeptide Y receptor Y2	fear potentiated anxiety
A_52_P52635	Nrg1	211323	0.000117	5.3	2.4	HC	5d1d	HC_5d1d	neuregulin 1	fear potentiated anxiety
A_52_P252872	Rasa1	218397	0.00324845	-3.1	-1.6	MPFC	5d10d	MPFC_5d10d	RAS p21 protein activator 1	fear potentiated anxiety
A_51_P174996	Slc17a6	140919	0.00207257	-3.4	-1.8	SE	5d1d	SE_5d1d	solute carrier family 17 (sodium-dependent inorganic phosphate cotransporter), member 6	fear potentiated anxiety
A_52_P411780	Hdac9	79221	0.00190498	-2.2	-1.2	VS	10d1d	VS_10d1d	histone deacetylase 9	fear potentiated anxiety
A_52_P362651	Nrxn1	18189	0.000918	3.1	1.6	SE	10d42d	SE_10d42d	neurexin I	fear potentiated anxiety
A_52_P362651	Nrxn1	18189	8.02e-05	-2.4	-1.3	VS	10d1d	VS_10d1d	neurexin I	fear potentiated anxiety
A_52_P322181	Adrb1	11554	0.00814674	2.2	1.1	MPFC	5d10d	MPFC_5d10d	adrenergic receptor, beta 1	fear potentiated anxiety
A_51_P395193	Htr2a	15558	0.00635605	-2.3	-1.2	AY	5d10d	AY_5d10d	5-hydroxytryptamine (serotonin) receptor 2A	fear potentiated anxiety
A_51_P217794	Reln	19699	0.0051384	-2.4	-1.3	HC	10d1d	HC_10d1d		fear potentiated anxiety
A_51_P475049	Uchl1	22223	0.00264515	-5.4	-2.4	AY	5d1d	AY_5d1d	ubiquitin carboxy-terminal hydrolase L1	fear potentiated anxiety
A_52_P168962	Cd38	12494	0.000947	-3.2	-1.7	SE	5d1d	SE_5d1d	CD38 antigen	fear potentiated anxiety
A_52_P168962	Cd38	12494	0.00454695	6.1	2.6	AY	5d1d	AY_5d1d	CD38 antigen	fear potentiated anxiety
A_52_P430422	Oxtr	18430	0.0026861	-2.7	-1.4	SE	10d1d	SE_10d1d	oxytocin receptor	fear potentiated anxiety
A_52_P595871	Cyp1a2	13077	0.00203855	-2.7	-1.5	HC	10d42d	HC_10d42d	cytochrome P450, family 1, subfamily a, polypeptide 2	fear potentiated anxiety
A_52_P132591	Acaca	107476	0.0065079	-2.6	-1.4	MPFC	10d42d	MPFC_10d42d		fear potentiated anxiety
A_52_P2754	Aif1	11629	2.68e-05	-6.6	-2.7	AY	10d42d	AY_10d42d	allograft inflammatory factor 1	fear potentiated anxiety
A_52_P136782	Rgs5	19737	0.00199495	2.9	1.6	SE	5d1d	SE_5d1d	regulator of G-protein signaling 5	fear potentiated anxiety
A_51_P371174	Bag3	29810	0.00335567	4.3	2.1	AY	10d1d	AY_10d1d	BCL2-associated athanogene 3	fear potentiated anxiety
A_52_P563972	Zfp398	272347	1.51e-05	-9	-3.2	AY	10d42d	AY_10d42d	zinc finger protein 398	fear potentiated anxiety
A_52_P513439	Arfgef1	211673	0.00152957	2.2	1.1	VS	10d1d	VS_10d1d	ADP-ribosylation factor guanine nucleotide-exchange factor 1(brefeldin A-inhibited)	fear potentiated anxiety
A_52_P513439	Arfgef1	211673	0.00264334	2.9	1.5	HC	5d10d	HC_5d10d	ADP-ribosylation factor guanine nucleotide-exchange factor 1(brefeldin A-inhibited)	fear potentiated anxiety
A_52_P132174	Atp9b	50771	0.00599674	2	1	MPFC	10d42d	MPFC_10d42d	ATPase, class II, type 9B	fear potentiated anxiety
A_51_P174943	Lamc2	16782	0.0031314	2.1	1.1	ST	10d1d	ST_10d1d	laminin, gamma 2	fear potentiated anxiety
A_51_P258721	Tpsg1	26945	0.00483431	2.9	1.5	ST	5d10d	ST_5d10d	tryptase gamma 1	fear potentiated anxiety
A_51_P152623	Mas1	17171	0.00471563	2.5	1.3	VS	5d1d	VS_5d1d	MAS1 oncogene	fear potentiated anxiety
A_51_P200529	Mpst	246221	0.00318501	3	1.6	SE	10d1d	SE_10d1d	mercaptopyruvate sulfurtransferase	fear potentiated anxiety
A_51_P190863	Fzd3	14365	1.66e-05	-8.4	-3.1	AY	10d42d	AY_10d42d	frizzled homolog 3 (Drosophila)	fear potentiated anxiety
A_51_P171711	Cacna2d2	56808	0.00129483	-2.6	-1.4	VS	10d42d	VS_10d42d	calcium channel, voltage-dependent, alpha 2/delta subunit 2	fear potentiated anxiety
A_52_P384100	Bdnf	12064	0.00419706	3	1.6	VS	5d1d	VS_5d1d	brain derived neurotrophic factor	fear potentiated startle
A_51_P111233	Drd2	13489	0.0019767	2.6	1.4	SE	5d1d	SE_5d1d	dopamine receptor D2	fear potentiated startle
A_52_P891243	Gria2	14800	3.13e-05	-11.8	-3.6	HC	5d1d	HC_5d1d	glutamate receptor, ionotropic, AMPA2 (alpha 2)	fear potentiated startle
A_51_P432937	Npas3	27386	0.00111615	-2.5	-1.3	ST	10d42d	ST_10d42d	neuronal PAS domain protein 3	fear potentiated startle
A_51_P514126	Nfya	18044	0.00711987	2.3	1.2	ST	5d1d	ST_5d1d	nuclear transcription factor-Y alpha	fear potentiated startle
A_52_P342888	Grm2	108068	0.00600803	2.8	1.5	HC	10d1d	HC_10d1d	glutamate receptor, metabotropic 2	fear potentiated startle
A_52_P342888	Grm2	108068	0.00815368	-2.6	-1.4	MPFC	10d1d	MPFC_10d1d	glutamate receptor, metabotropic 2	fear potentiated startle
A_51_P371174	Bag3	29810	0.00335567	4.3	2.1	AY	10d1d	AY_10d1d	BCL2-associated athanogene 3	fear potentiated startle
A_52_P555913	Nf2	18016	0.00423611	2.2	1.1	MPFC	10d42d	MPFC_10d42d	neurofibromatosis 2	fear potentiated startle
A_51_P174943	Lamc2	16782	0.0031314	2.1	1.1	ST	10d1d	ST_10d1d	laminin, gamma 2	fear potentiated startle
A_51_P246200	Pde11a	241489	0.000538	2.8	1.5	VS	10d42d	VS_10d42d	phosphodiesterase 11A	fear response
A_51_P163456	Rabgap1l	29809	0.00935867	2.1	1.1	MPFC	5d1d	MPFC_5d1d		fear response
A_52_P489778	Ablim1	226251	0.00815376	3.8	1.9	AY	10d1d	AY_10d1d	actin-binding LIM protein 1	fear response
A_52_P533161	Ablim1	226251	3.49e-05	-6.5	-2.7	AY	10d42d	AY_10d42d	actin-binding LIM protein 1	fear response
A_52_P384100	Bdnf	12064	0.00419706	3	1.6	VS	5d1d	VS_5d1d	brain derived neurotrophic factor	fear response
A_52_P393577	Chrm1	12669	0.00269407	-2.3	-1.2	HC	10d42d	HC_10d42d	cholinergic receptor, muscarinic 1, CNS	fear response
A_52_P648773	Chrna7	11441	5.22e-05	-7.7	-2.9	AY	10d42d	AY_10d42d	cholinergic receptor, nicotinic, alpha polypeptide 7	fear response
A_51_P468899	Dpysl2	12934	0.0013203	2.5	1.3	VS	10d1d	VS_10d1d	dihydropyrimidinase-like 2	fear response
A_51_P111233	Drd2	13489	0.0019767	2.6	1.4	SE	5d1d	SE_5d1d	dopamine receptor D2	fear response
A_51_P474658	Esr1	13982	0.00807129	-2.2	-1.1	ST	10d42d	ST_10d42d	estrogen receptor 1 (alpha)	fear response
A_52_P552062	Fgfr1	14182	0.000525	-3.2	-1.7	SE	5d1d	SE_5d1d	fibroblast growth factor receptor 1	fear response
A_51_P273449	Gnaz	14687	3.94e-05	-6.7	-2.7	AY	10d42d	AY_10d42d	guanine nucleotide binding protein, alpha z subunit	fear response
A_52_P891243	Gria2	14800	3.13e-05	-11.8	-3.6	HC	5d1d	HC_5d1d	glutamate receptor, ionotropic, AMPA2 (alpha 2)	fear response
A_52_P68221	Gria3	53623	4.21e-05	-5.6	-2.5	AY	10d42d	AY_10d42d	glutamate receptor, ionotropic, AMPA3 (alpha 3)	fear response
A_52_P342888	Grm2	108068	0.00815368	-2.6	-1.4	MPFC	10d1d	MPFC_10d1d	glutamate receptor, metabotropic 2	fear response
A_52_P342888	Grm2	108068	0.00600803	2.8	1.5	HC	10d1d	HC_10d1d	glutamate receptor, metabotropic 2	fear response
A_52_P612368	Htr1a	15550	6.36e-05	-8.5	-3.1	HC	5d1d	HC_5d1d	5-hydroxytryptamine (serotonin) receptor 1A	fear response
A_52_P306327	Igf1	16000	0.000838	-3.1	-1.6	SE	10d42d	SE_10d42d	insulin-like growth factor 1	fear response
A_52_P351116	Igf1	16000	0.00327609	3.3	1.7	ST	10d1d	ST_10d1d	insulin-like growth factor 1	fear response
A_51_P480408	Itpr2	16439	0.0033229	2.3	1.2	ST	5d1d	ST_5d1d	inositol 1,4,5-triphosphate receptor 2	fear response
A_52_P236448	Ngfr	18053	0.00788371	2.1	1.1	ST	10d42d	ST_10d42d	nerve growth factor receptor (TNFR superfamily, member 16)	fear response
A_52_P7379	Oprd1	18386	0.00323257	3.1	1.7	HC	5d10d	HC_5d10d	opioid receptor, delta 1	fear response
A_52_P393314	P2rx7	18439	0.00728829	10	3.3	AY	10d1d	AY_10d1d	purinergic receptor P2X, ligand-gated ion channel, 7	fear response
A_51_P217794	Reln	19699	0.0051384	-2.4	-1.3	HC	10d1d	HC_10d1d		fear response
A_51_P127738	Scn2a1	110876	8.6e-06	-8	-3	AY	10d42d	AY_10d42d	sodium channel, voltage-gated, type II, alpha 1	fear response
A_51_P216456	Tac1	21333	0.00343474	-2.1	-1.1	HC	5d10d	HC_5d10d	tachykinin 1	fear response
A_51_P267017	Tbr1	21375	0.00032	-4.4	-2.1	HC	5d1d	HC_5d1d	T-box brain gene 1	fear response
A_51_P267017	Tbr1	21375	2.3e-05	-6.7	-2.8	AY	10d42d	AY_10d42d	T-box brain gene 1	fear response
A_52_P467449	Alox12	11684	0.00206058	2.9	1.5	VS	5d1d	VS_5d1d	arachidonate 12-lipoxygenase	fear response
A_52_P467449	Alox12	11684	0.0041965	2.5	1.3	MPFC	5d1d	MPFC_5d1d	arachidonate 12-lipoxygenase	fear response
A_52_P431159	Il1rn	16181	0.00931026	-2.3	-1.2	MPFC	10d1d	MPFC_10d1d	interleukin 1 receptor antagonist	fear response
A_51_P396034	Erbb4	13869	0.00209203	2.8	1.5	SE	10d42d	SE_10d42d	v-erb-a erythroblastic leukemia viral oncogene homolog 4 (avian)	fear response
A_51_P399845	Fgf2	14173	0.00194017	2.7	1.4	HC	5d10d	HC_5d10d	fibroblast growth factor 2	fear response
A_51_P326769	Gnas	14683	0.00370236	-2	-1	ST	5d10d	ST_5d10d	GNAS (guanine nucleotide binding protein, alpha stimulating) complex locus	fear response
A_52_P94874	Gnas	14683	0.00151355	2	1	VS	10d1d	VS_10d1d	GNAS (guanine nucleotide binding protein, alpha stimulating) complex locus	fear response
A_51_P311919	Npy2r	18167	0.000273	-5.5	-2.4	HC	5d1d	HC_5d1d	neuropeptide Y receptor Y2	fear response
A_52_P52635	Nrg1	211323	0.000117	5.3	2.4	HC	5d1d	HC_5d1d	neuregulin 1	fear response
A_51_P506822	Ugt8a	22239	0.00167219	-5.2	-2.4	SE	5d1d	SE_5d1d	UDP galactosyltransferase 8A	fear response
A_51_P432641	Cxcl10	15945	0.00632269	2.2	1.2	SE	10d1d	SE_10d1d	chemokine (C-X-C motif) ligand 10	fear response
A_52_P179662	Ep300	328572	1.07e-05	-7.2	-2.9	AY	10d42d	AY_10d42d	E1A binding protein p300	fear response
A_51_P304029	Ep300	328572	3.27e-05	-5.7	-2.5	AY	10d42d	AY_10d42d	E1A binding protein p300	fear response
A_52_P411780	Hdac9	79221	0.00190498	-2.2	-1.2	VS	10d1d	VS_10d1d	histone deacetylase 9	fear response
A_52_P311841	Mef2a	17258	3.11e-05	-7	-2.8	AY	10d42d	AY_10d42d	myocyte enhancer factor 2A	fear response
A_51_P514126	Nfya	18044	0.00711987	2.3	1.2	ST	5d1d	ST_5d1d	nuclear transcription factor-Y alpha	fear response
A_52_P322181	Adrb1	11554	0.00814674	2.2	1.1	MPFC	5d10d	MPFC_5d10d	adrenergic receptor, beta 1	fear response
A_51_P395193	Htr2a	15558	0.00635605	-2.3	-1.2	AY	5d10d	AY_5d10d	5-hydroxytryptamine (serotonin) receptor 2A	fear response
A_52_P551544	Grm7	108073	4.97e-05	-5.7	-2.5	AY	10d42d	AY_10d42d	glutamate receptor, metabotropic 7	fear response
A_52_P301503	Stx2	13852	0.00227137	-2.4	-1.3	SE	5d1d	SE_5d1d	syntaxin 2	fear response
A_52_P597264	Oxt	18429	0.00323742	-2.3	-1.2	VS	5d10d	VS_5d10d	oxytocin	fear response
A_52_P430422	Oxtr	18430	0.0026861	-2.7	-1.4	SE	10d1d	SE_10d1d	oxytocin receptor	fear response
A_52_P153721	Dlg4	13385	6.69e-06	-11.6	-3.5	AY	10d42d	AY_10d42d	discs, large homolog 4 (Drosophila)	fear response
A_51_P426214	Src	20779	1.83e-05	-9.2	-3.2	AY	10d42d	AY_10d42d	Rous sarcoma oncogene	fear response
A_51_P500996	Fbxl20	72194	0.00371631	-3.8	-1.9	AY	5d1d	AY_5d1d	F-box and leucine-rich repeat protein 20	fear response
A_52_P42332	Mos	17451	0.0031932	-2.4	-1.3	VS	5d1d	VS_5d1d	Moloney sarcoma oncogene	fear response
A_52_P132591	Acaca	107476	0.0065079	-2.6	-1.4	MPFC	10d42d	MPFC_10d42d		fear response
A_52_P2754	Aif1	11629	2.68e-05	-6.6	-2.7	AY	10d42d	AY_10d42d	allograft inflammatory factor 1	fear response
A_51_P112817	Cyp27a1	104086	0.00862205	3.3	1.7	SE	10d1d	SE_10d1d	cytochrome P450, family 27, subfamily a, polypeptide 1	fear response
A_52_P502981	Sars	NA	0.000971	-2.6	-1.4	ST	5d1d	ST_5d1d	seryl-aminoacyl-tRNA synthetase	fear response
A_51_P436157	Sh3pxd2a	14218	0.00178442	7.5	2.9	AY	10d1d	AY_10d1d	SH3 and PX domains 2A	fear response
A_52_P601829	Sod2	0	0.00307645	-5.4	-2.4	AY	5d1d	AY_5d1d	superoxide dismutase 2, mitochondrial	fear response
A_51_P386780	Mthfr	17769	0.00466925	-2.8	-1.5	AY	5d10d	AY_5d10d	5,10-methylenetetrahydrofolate reductase	fear response
A_52_P37104	Mthfr	17769	0.00499842	-2.1	-1.1	MPFC	5d10d	MPFC_5d10d	5,10-methylenetetrahydrofolate reductase	fear response
A_51_P286496	Il2rb	16185	0.00227233	2.4	1.2	HC	10d42d	HC_10d42d	interleukin 2 receptor, beta chain	fear response
A_51_P131175	Kcnh2	16511	0.000183	4	2	AY	5d10d	AY_5d10d	potassium voltage-gated channel, subfamily H (eag-related), member 2	fear response
A_51_P127425	Prpf4b	19134	0.000747	2.2	1.1	ST	5d10d	ST_5d10d	PRP4 pre-mRNA processing factor 4 homolog B (yeast)	fear response
A_51_P127425	Prpf4b	19134	0.000825	2.9	1.5	HC	10d42d	HC_10d42d	PRP4 pre-mRNA processing factor 4 homolog B (yeast)	fear response
A_52_P620061	Alg9	102580	0.00475808	6.2	2.6	AY	5d1d	AY_5d1d	asparagine-linked glycosylation 9 (alpha 1,2 mannosyltransferase)	fear response
A_51_P200529	Mpst	246221	0.00318501	3	1.6	SE	10d1d	SE_10d1d	mercaptopyruvate sulfurtransferase	fear response
A_51_P283300	Cacnb2	12296	0.000299	-5	-2.3	HC	5d1d	HC_5d1d	calcium channel, voltage-dependent, beta 2 subunit	fear response
A_51_P398621	Cacnb4	12298	0.000902	2.3	1.2	VS	10d1d	VS_10d1d	calcium channel, voltage-dependent, beta 4 subunit	fear response
A_52_P264550	Gabra3	14396	0.00242778	-3.1	-1.6	ST	10d1d	ST_10d1d	gamma-aminobutyric acid (GABA) A receptor, subunit alpha 3	fear response
A_51_P202084	Gabrg2	14406	0.000295	-4	-2	HC	5d1d	HC_5d1d	gamma-aminobutyric acid (GABA) A receptor, subunit gamma 2	fear response
A_51_P397934	Grin3b	170483	0.00340396	4.4	2.1	AY	5d1d	AY_5d1d	glutamate receptor, ionotropic, NMDA3B	fear response
A_52_P586928	Pdyn	18610	0.000126	8.3	3.1	SE	5d1d	SE_5d1d	prodynorphin	fear response
A_51_P126864	Chst11	58250	0.00756633	2.4	1.3	ST	5d10d	ST_5d10d	carbohydrate sulfotransferase 11	fear response
A_52_P260709	Gabrb2	14401	0.000854	3.1	1.6	SE	10d42d	SE_10d42d	gamma-aminobutyric acid (GABA) A receptor, subunit beta 2	fear response
A_52_P180917	Kcnq2	16536	0.00111443	4.3	2.1	SE	10d42d	SE_10d42d	potassium voltage-gated channel, subfamily Q, member 2	fear response
A_52_P228899	Scn3b	235281	0.00135353	3.1	1.6	HC	5d10d	HC_5d10d	sodium channel, voltage-gated, type III, beta	fear response
A_51_P155445	Abcb1a	18671	0.00261084	3.8	1.9	HC	10d1d	HC_10d1d	ATP-binding cassette, sub-family B (MDR/TAP), member 1A	fear response
A_51_P394174	Ankrd6	140577	0.00315356	3	1.6	SE	10d1d	SE_10d1d	ankyrin repeat domain 6	fear response
A_51_P204160	Palb2	233826	0.00406806	2.2	1.1	MPFC	10d42d	MPFC_10d42d	partner and localizer of BRCA2	fear response
A_51_P328857	Abcc9	20928	0.00669378	-2.1	-1.1	ST	5d10d	ST_5d10d	ATP-binding cassette, sub-family C (CFTR/MRP), member 9	gene expression
A_52_P265979	Arfrp1	76688	0.00359935	5	2.3	AY	10d1d	AY_10d1d	ADP-ribosylation factor related protein 1	gene expression
A_52_P573290	Crebrf	77128	0.00604532	-3.7	-1.9	MPFC	10d42d	MPFC_10d42d	CREB3 regulatory factor	gene expression
A_51_P323435	Gtf2h2	23894	0.00433966	2.9	1.5	AY	5d10d	AY_5d10d	general transcription factor II H, polypeptide 2	gene expression
A_52_P174937	Mdm4	17248	0.00563045	2.7	1.4	HC	10d1d	HC_10d1d	transformed mouse 3T3 cell double minute 4	gene expression
A_52_P510680	Mnat1	17420	0.00773798	-2.1	-1.1	ST	5d1d	ST_5d1d		gene expression
A_51_P300936	Rbbp8	225182	0.00470594	3.7	1.9	AY	10d1d	AY_10d1d	retinoblastoma binding protein 8	gene expression
A_52_P586539	Dffa	13347	0.00329	3.9	2	AY	5d10d	AY_5d10d	DNA fragmentation factor, alpha subunit	gene expression
A_52_P382731	Rbbp4	19646	0.000215	2.4	1.3	VS	10d1d	VS_10d1d	retinoblastoma binding protein 4	gene expression
A_51_P454152	Ercc6	319955	0.000413	-4.4	-2.1	HC	5d1d	HC_5d1d	excision repair cross-complementing rodent repair deficiency, complementation group 6	gene expression
A_52_P6994	Helb	117599	0.000897	-3.5	-1.8	SE	10d42d	SE_10d42d	helicase (DNA) B	gene expression
A_52_P57057	Map4k5	399510	0.00278945	-2.1	-1	HC	10d42d	HC_10d42d	mitogen-activated protein kinase kinase kinase kinase 5	gene expression
A_51_P201327	Mapkapk5	17165	0.00243193	5.5	2.5	AY	5d1d	AY_5d1d	MAP kinase-activated protein kinase 5	gene expression
A_52_P446431	Mx1	17857	0.00185965	-2.6	-1.4	VS	10d42d	VS_10d42d	myxovirus (influenza virus) resistance 1	gene expression
A_51_P261585	Peo1	226153	0.00416739	2.3	1.2	ST	5d1d	ST_5d1d	progressive external ophthalmoplegia 1 (human)	gene expression
A_52_P526425	Ercc5	22592	0.00766943	-2.3	-1.2	MPFC	5d10d	MPFC_5d10d		gene expression
A_51_P245368	Abcb1b	18669	0.00364539	-3.5	-1.8	AY	10d1d	AY_10d1d	ATP-binding cassette, sub-family B (MDR/TAP), member 1B	gene expression
A_52_P430676	Ak5	229949	0.00746556	-2.6	-1.4	MPFC	10d42d	MPFC_10d42d	adenylate kinase 5	gene expression
A_51_P219088	Alpk2	225638	0.00847101	-2	-1	ST	5d10d	ST_5d10d	alpha-kinase 2	gene expression
A_51_P211305	Alpk3	116904	0.00181843	2.2	1.2	HC	10d42d	HC_10d42d	alpha-kinase 3	gene expression
A_51_P196862	Amdhd1	71761	0.00813418	2.1	1.1	SE	10d1d	SE_10d1d	amidohydrolase domain containing 1	gene expression
A_52_P669843	Arih2	23807	0.00250019	2.8	1.5	VS	10d42d	VS_10d42d	ariadne homolog 2 (Drosophila)	gene expression
A_52_P86704	Arl4a	11861	0.0098152	2.4	1.2	MPFC	10d1d	MPFC_10d1d	ADP-ribosylation factor-like 4A	gene expression
A_52_P403420	Atp6v1h	108664	0.00649707	2.3	1.2	VS	5d10d	VS_5d10d	ATPase, H+ transporting, lysosomal V1 subunit H	gene expression
A_51_P371500	Atp8b3	67331	5.06e-05	-3.1	-1.6	VS	10d42d	VS_10d42d	ATPase, class I, type 8B, member 3	gene expression
A_51_P371500	Atp8b3	67331	0.00126146	2.6	1.4	HC	5d10d	HC_5d10d	ATPase, class I, type 8B, member 3	gene expression
A_52_P253102	Atp8b4	241633	0.00879474	-2.1	-1	ST	10d42d	ST_10d42d	ATPase, class I, type 8B, member 4	gene expression
A_51_P190639	Atp8b4	241633	0.00151012	2.3	1.2	ST	10d1d	ST_10d1d	ATPase, class I, type 8B, member 4	gene expression
A_52_P162744	Baz1b	22385	0.00272425	3.1	1.6	AY	10d1d	AY_10d1d	bromodomain adjacent to zinc finger domain, 1B	gene expression
A_52_P195809	Bdh2	69772	0.00138588	2.4	1.3	HC	10d42d	HC_10d42d	3-hydroxybutyrate dehydrogenase, type 2	gene expression
A_52_P448718	Cacul1	78832	0.000888	-2.4	-1.2	MPFC	5d10d	MPFC_5d10d	CDK2 associated, cullin domain 1	gene expression
A_51_P513211	Casc3	192160	0.00974428	3.5	1.8	AY	10d1d	AY_10d1d	cancer susceptibility candidate 3	gene expression
A_52_P70035	Chd9	109151	0.00100184	-6	-2.6	AY	5d1d	AY_5d1d	chromodomain helicase DNA binding protein 9	gene expression
A_51_P199168	Cidea	12683	0.00832291	2.1	1	SE	10d1d	SE_10d1d	cell death-inducing DNA fragmentation factor, alpha subunit-like effector A	gene expression
A_52_P462195	Csde1	229663	0.00145565	2.1	1	HC	10d42d	HC_10d42d	cold shock domain containing E1, RNA binding	gene expression
A_52_P247491	Ddhd1	114874	0.00261765	2.9	1.5	AY	5d10d	AY_5d10d	DDHD domain containing 1	gene expression
A_52_P335968	Ddx10	77591	0.00397148	-3.1	-1.6	ST	10d1d	ST_10d1d	DEAD (Asp-Glu-Ala-Asp) box polypeptide 10	gene expression
A_52_P9347	Ddx23	74351	0.00118738	3	1.6	HC	5d10d	HC_5d10d	DEAD (Asp-Glu-Ala-Asp) box polypeptide 23	gene expression
A_51_P133327	Ddx23	74351	0.000744	-2.2	-1.1	HC	10d42d	HC_10d42d	DEAD (Asp-Glu-Ala-Asp) box polypeptide 23	gene expression
A_51_P363036	Ddx56	52513	0.000681	2.5	1.3	VS	10d1d	VS_10d1d	DEAD (Asp-Glu-Ala-Asp) box polypeptide 56	gene expression
A_52_P587831	Ddx56	52513	0.00428397	-4.2	-2.1	AY	5d1d	AY_5d1d	DEAD (Asp-Glu-Ala-Asp) box polypeptide 56	gene expression
A_52_P350950	Dennd2c	329727	0.000692	3.5	1.8	SE	10d1d	SE_10d1d	DENN/MADD domain containing 2C	gene expression
A_52_P662796	Dennd2d	72121	0.00235822	-3.5	-1.8	SE	5d10d	SE_5d10d	DENN/MADD domain containing 2D	gene expression
A_51_P289131	Dmc1	13404	0.00103366	-2.6	-1.4	ST	5d10d	ST_5d10d	DMC1 dosage suppressor of mck1 homolog, meiosis-specific homologous recombination	gene expression
A_51_P289131	Dmc1	13404	0.00300783	2.6	1.4	MPFC	10d42d	MPFC_10d42d	DMC1 dosage suppressor of mck1 homolog, meiosis-specific homologous recombination	gene expression
A_52_P650361	Dnahc12	110083	0.00266367	-2.1	-1.1	ST	5d10d	ST_5d10d	dynein, axonemal, heavy chain 12	gene expression
A_52_P512274	Dnahc2	327954	0.00101545	-2.8	-1.5	ST	5d1d	ST_5d1d	dynein, axonemal, heavy chain 2	gene expression
A_51_P121134	Dnahc6	330355	0.00265825	-2.2	-1.1	SE	10d1d	SE_10d1d	dynein, axonemal, heavy chain 6	gene expression
A_52_P638732	Dock11	75974	0.00453032	3.2	1.7	MPFC	10d42d	MPFC_10d42d	dedicator of cytokinesis 11	gene expression
A_52_P505062	Dstyk	213452	5.08e-05	3.2	1.7	VS	10d42d	VS_10d42d	dual serine/threonine and tyrosine protein kinase	gene expression
A_52_P338234	Dtl	76843	0.000978	2.8	1.5	ST	5d10d	ST_5d10d	denticleless homolog (Drosophila)	gene expression
A_52_P340595	Ehd2	259300	0.00105453	-2.3	-1.2	VS	5d10d	VS_5d10d	EH-domain containing 2	gene expression
A_51_P113068	Eif2c3	214150	0.00147998	3.2	1.7	HC	5d10d	HC_5d10d	eukaryotic translation initiation factor 2C, 3	gene expression
A_52_P126521	Eif2c3	214150	0.000706	-2.8	-1.5	VS	10d1d	VS_10d1d	eukaryotic translation initiation factor 2C, 3	gene expression
A_52_P27122	Eif2c4	76850	0.00505391	8	3	AY	10d1d	AY_10d1d	eukaryotic translation initiation factor 2C, 4	gene expression
A_51_P118061	Elmod1	270162	0.000393	-6.2	-2.6	HC	5d1d	HC_5d1d	ELMO/CED-12 domain containing 1	gene expression
A_52_P633979	Entpd7	93685	0.00419935	-2.3	-1.2	ST	10d1d	ST_10d1d	ectonucleoside triphosphate diphosphohydrolase 7	gene expression
A_52_P364325	Ercc6l2	76251	0.000156	-2.2	-1.1	VS	10d1d	VS_10d1d	excision repair cross-complementing rodent repair deficiency, complementation group 6 like 2	gene expression
A_52_P295955	Exosc9	50911	0.00730682	2.4	1.3	MPFC	10d42d	MPFC_10d42d	exosome component 9	gene expression
A_51_P440487	Fbxo8	50753	0.00361675	3.7	1.9	AY	5d10d	AY_5d10d	F-box protein 8	gene expression
A_52_P441949	Fuca2	66848	0.00294242	-2.7	-1.4	SE	10d1d	SE_10d1d	fucosidase, alpha-L- 2, plasma	gene expression
A_52_P668268	Git2	26431	0.0094643	2	1	SE	10d1d	SE_10d1d	G protein-coupled receptor kinase-interactor 2	gene expression
A_51_P318262	Hao1	15112	0.00139117	2.2	1.2	SE	10d1d	SE_10d1d	hydroxyacid oxidase 1, liver	gene expression
A_51_P318262	Hao1	15112	0.00460596	-2.5	-1.3	VS	5d1d	VS_5d1d	hydroxyacid oxidase 1, liver	gene expression
A_52_P40293	Hgd	15233	0.00773995	-2.3	-1.2	ST	5d1d	ST_5d1d	homogentisate 1, 2-dioxygenase	gene expression
A_51_P465161	Hoga1	67432	0.00653566	-3.2	-1.7	AY	5d10d	AY_5d10d	4-hydroxy-2-oxoglutarate aldolase 1	gene expression
A_52_P325918	Katnal1	231912	0.00246977	-2.9	-1.5	ST	5d10d	ST_5d10d	katanin p60 subunit A-like 1	gene expression
A_51_P423356	Katnal2	71206	0.000863	2.4	1.3	HC	10d42d	HC_10d42d	katanin p60 subunit A-like 2	gene expression
A_52_P123252	Khsrp	16549	0.00140104	-4.8	-2.3	HC	10d42d	HC_10d42d	KH-type splicing regulatory protein	gene expression
A_51_P127412	Kif15	209737	0.00530453	3.1	1.6	ST	5d10d	ST_5d10d	kinesin family member 15	gene expression
A_51_P119986	Kif16b	16558	0.00223824	2.3	1.2	HC	10d42d	HC_10d42d	kinesin family member 16B	gene expression
A_51_P465492	Klhdc5	232539	0.0053045	-2	-1	MPFC	10d1d	MPFC_10d1d	kelch domain containing 5	gene expression
A_52_P93066	Klhdc5	232539	0.00766003	-2.5	-1.3	MPFC	10d42d	MPFC_10d42d	kelch domain containing 5	gene expression
A_51_P394728	Kti12	100087	0.00277886	3.9	2	AY	5d10d	AY_5d10d	KTI12 homolog, chromatin associated (S. cerevisiae)	gene expression
A_51_P349652	Lao1	100470	0.00991138	-3	-1.6	HC	10d1d	HC_10d1d	L-amino acid oxidase 1	gene expression
A_51_P122660	Liph	239759	0.00398683	2.7	1.4	SE	10d1d	SE_10d1d	lipase, member H	gene expression
A_52_P434073	Lnx1	16924	0.00530013	-2.2	-1.1	ST	5d10d	ST_5d10d	ligand of numb-protein X 1	gene expression
A_52_P188656	Lonrf3	74365	0.00303556	2.3	1.2	ST	10d1d	ST_10d1d	LON peptidase N-terminal domain and ring finger 3	gene expression
A_51_P115315	Macf1	11426	0.000353	-2.3	-1.2	HC	10d42d	HC_10d42d	microtubule-actin crosslinking factor 1	gene expression
A_51_P211880	Mccc2	78038	0.0019324	2.2	1.1	HC	5d10d	HC_5d10d	methylcrotonoyl-Coenzyme A carboxylase 2 (beta)	gene expression
A_51_P487950	Myo1a	432516	0.00223389	4.6	2.2	AY	5d1d	AY_5d1d	myosin IA	gene expression
A_51_P329503	Myo1d	338367	0.00112731	2.5	1.3	HC	5d10d	HC_5d10d	myosin ID	gene expression
A_52_P593616	Myo9a	270163	0.00415772	-2.3	-1.2	ST	5d10d	ST_5d10d	myosin IXa	gene expression
A_52_P521658	Myo9a	270163	0.00319893	2.3	1.2	HC	5d10d	HC_5d10d	myosin IXa	gene expression
A_52_P558302	Nek7	59125	0.00114281	-3.1	-1.6	VS	10d42d	VS_10d42d		gene expression
A_51_P234386	Pdcl3	68833	0.0018026	2.6	1.4	MPFC	5d1d	MPFC_5d1d		gene expression
A_52_P361219	Pdik1l	230809	0.000466	4.9	2.3	AY	5d10d	AY_5d10d	PDLIM1 interacting kinase 1 like	gene expression
A_52_P311227	Pex3	56535	0.00624147	2.7	1.5	AY	5d10d	AY_5d10d	peroxisomal biogenesis factor 3	gene expression
A_52_P362917	Pfkfb3	170768	0.0011522	2.1	1.1	ST	5d1d	ST_5d1d	6-phosphofructo-2-kinase/fructose-2,6-biphosphatase 3	gene expression
A_51_P232107	Pigq	14755	0.00381914	-4.9	-2.3	AY	5d1d	AY_5d1d	phosphatidylinositol glycan anchor biosynthesis, class Q	gene expression
A_52_P207132	Plcxd3	239318	0.000335	-7.2	-2.9	HC	5d1d	HC_5d1d	phosphatidylinositol-specific phospholipase C, X domain containing 3	gene expression
A_51_P328817	Plk5	216166	0.00217868	2.3	1.2	SE	10d1d	SE_10d1d	polo-like kinase 5	gene expression
A_51_P457651	Polq	77782	0.00370497	-2.6	-1.4	MPFC	10d1d	MPFC_10d1d	polymerase (DNA directed), theta	gene expression
A_51_P130254	Psd3	234353	0.000155	-2.6	-1.4	VS	10d1d	VS_10d1d	pleckstrin and Sec7 domain containing 3	gene expression
A_52_P439995	Rab43	69834	0.0011816	3.2	1.7	AY	5d10d	AY_5d10d	RAB43, member RAS oncogene family	gene expression
A_52_P389905	Rasal2	226525	0.00525476	2.4	1.2	MPFC	5d1d	MPFC_5d1d	RAS protein activator like 2	gene expression
A_52_P452578	Rbm8a	60365	0.0011794	2.2	1.2	VS	5d10d	VS_5d10d	RNA binding motif protein 8a	gene expression
A_52_P279226	Rchy1	68098	0.00177602	2.1	1.1	VS	10d42d	VS_10d42d	ring finger and CHY zinc finger domain containing 1	gene expression
A_52_P354752	Rnf144b	218215	0.00847155	-2.5	-1.3	MPFC	10d1d	MPFC_10d1d	ring finger protein 144B	gene expression
A_51_P429087	Rp2h	19889	0.00519373	2.3	1.2	VS	5d10d	VS_5d10d	retinitis pigmentosa 2 homolog (human)	gene expression
A_52_P86116	Serpinb1b	282663	0.000625	3	1.6	HC	10d42d	HC_10d42d	serine (or cysteine) peptidase inhibitor, clade B, member 1b	gene expression
A_51_P423578	Slfn2	20556	0.00587105	-3.4	-1.8	AY	5d10d	AY_5d10d	schlafen 2	gene expression
A_52_P543489	Slfn8	276950	0.00109569	-4.1	-2	SE	10d42d	SE_10d42d	schlafen 8	gene expression
A_52_P408459	Spopl	76857	0.00118765	3.2	1.7	HC	10d42d	HC_10d42d	speckle-type POZ protein-like	gene expression
A_52_P53948	Srpr	67398	0.0016847	2.1	1.1	HC	5d10d	HC_5d10d	signal recognition particle receptor ('docking protein')	gene expression
A_52_P14496	Tcp10c	100041352	0.00335668	-5.4	-2.4	AY	5d1d	AY_5d1d	t-complex protein 10c	gene expression
A_52_P156540	Tpk1	29807	0.000606	-3.2	-1.7	SE	10d42d	SE_10d42d	thiamine pyrophosphokinase	gene expression
A_52_P156540	Tpk1	29807	0.000371	-2.5	-1.3	VS	10d42d	VS_10d42d	thiamine pyrophosphokinase	gene expression
A_52_P266680	Trpc4ap	56407	0.00216081	-6.2	-2.6	SE	5d1d	SE_5d1d	transient receptor potential cation channel, subfamily C, member 4 associated protein	gene expression
A_51_P291033	Ubr4	69116	0.00124208	2.7	1.5	VS	10d1d	VS_10d1d	ubiquitin protein ligase E3 component n-recognin 4	gene expression
A_52_P664280	Upf2	326622	0.00217534	-2.8	-1.5	SE	5d1d	SE_5d1d	UPF2 regulator of nonsense transcripts homolog (yeast)	gene expression
A_51_P152336	Usp49	224836	0.00124311	2.8	1.5	HC	5d10d	HC_5d10d	ubiquitin specific peptidase 49	gene expression
A_52_P212412	Usp54	78787	0.00308865	-2.6	-1.4	ST	10d1d	ST_10d1d	ubiquitin specific peptidase 54	gene expression
A_52_P552160	Xrcc2	57434	0.0084978	-2.8	-1.5	ST	10d42d	ST_10d42d	X-ray repair complementing defective repair in Chinese hamster cells 2	gene expression
A_52_P199471	Xrn1	24127	0.00373005	-5.2	-2.4	SE	5d10d	SE_5d10d		gene expression
A_52_P612222	Xrn1	24127	0.000753	-2.3	-1.2	MPFC	10d1d	MPFC_10d1d		gene expression
A_52_P674464	Rnf216	108086	0.000255	-2.3	-1.2	VS	10d1d	VS_10d1d	ring finger protein 216	gene expression
A_52_P166755	Taok3	330177	0.00400546	2.5	1.3	HC	10d1d	HC_10d1d	TAO kinase 3	gene expression
A_52_P379126	Arhgef9	236915	0.00270921	-2.3	-1.2	MPFC	10d42d	MPFC_10d42d	CDC42 guanine nucleotide exchange factor (GEF) 9	gene expression
A_51_P260918	Dlc1	50768	0.0045451	-2.1	-1.1	ST	10d1d	ST_10d1d	deleted in liver cancer 1	gene expression
A_51_P325862	Hrasls	27281	0.000103	-6.9	-2.8	HC	5d1d	HC_5d1d	HRAS-like suppressor	gene expression
A_52_P161526	Cdc26	66440	0.00137702	2.5	1.3	HC	5d10d	HC_5d10d	cell division cycle 26	gene expression
A_51_P246200	Pde11a	241489	0.000538	2.8	1.5	VS	10d42d	VS_10d42d	phosphodiesterase 11A	gene expression
A_52_P489778	Ablim1	226251	0.00815376	3.8	1.9	AY	10d1d	AY_10d1d	actin-binding LIM protein 1	gene expression
A_52_P533161	Ablim1	226251	3.49e-05	-6.5	-2.7	AY	10d42d	AY_10d42d	actin-binding LIM protein 1	gene expression
A_52_P679807	Arid3b	56380	0.00419274	-2.3	-1.2	ST	5d10d	ST_5d10d		gene expression
A_51_P383704	Atoh1	11921	0.000978	2.7	1.4	HC	10d42d	HC_10d42d	atonal homolog 1 (Drosophila)	gene expression
A_52_P13326	Barhl2	104382	0.00339074	-2.9	-1.5	AY	5d10d	AY_5d10d	BarH-like 2 (Drosophila)	gene expression
A_52_P618807	Crk	12928	0.00300631	-2.5	-1.3	ST	10d1d	ST_10d1d	v-crk sarcoma virus CT10 oncogene homolog (avian)	gene expression
A_52_P618807	Crk	12928	8.95e-05	2.5	1.3	VS	10d1d	VS_10d1d	v-crk sarcoma virus CT10 oncogene homolog (avian)	gene expression
A_51_P261051	Dlx5	13395	0.000703	-2.2	-1.1	ST	10d1d	ST_10d1d	distal-less homeobox 5	gene expression
A_51_P111233	Drd2	13489	0.0019767	2.6	1.4	SE	5d1d	SE_5d1d	dopamine receptor D2	gene expression
A_52_P179662	Ep300	328572	1.07e-05	-7.2	-2.9	AY	10d42d	AY_10d42d	E1A binding protein p300	gene expression
A_51_P304029	Ep300	328572	3.27e-05	-5.7	-2.5	AY	10d42d	AY_10d42d	E1A binding protein p300	gene expression
A_51_P474658	Esr1	13982	0.00807129	-2.2	-1.1	ST	10d42d	ST_10d42d	estrogen receptor 1 (alpha)	gene expression
A_51_P399845	Fgf2	14173	0.00194017	2.7	1.4	HC	5d10d	HC_5d10d	fibroblast growth factor 2	gene expression
A_52_P552062	Fgfr1	14182	0.000525	-3.2	-1.7	SE	5d1d	SE_5d1d	fibroblast growth factor receptor 1	gene expression
A_52_P128134	Foxd1	15229	0.00946079	2.1	1	SE	10d1d	SE_10d1d	forkhead box D1	gene expression
A_52_P224125	Fzd5	14367	0.000924	2.7	1.4	HC	10d42d	HC_10d42d	frizzled homolog 5 (Drosophila)	gene expression
A_51_P312517	Fzd8	14370	0.00670415	-3.5	-1.8	AY	10d1d	AY_10d1d	frizzled homolog 8 (Drosophila)	gene expression
A_52_P306327	Igf1	16000	0.000838	-3.1	-1.6	SE	10d42d	SE_10d42d	insulin-like growth factor 1	gene expression
A_52_P351116	Igf1	16000	0.00327609	3.3	1.7	ST	10d1d	ST_10d1d	insulin-like growth factor 1	gene expression
A_52_P384158	Mysm1	320713	0.0082612	2.4	1.3	ST	10d42d	ST_10d42d	myb-like, SWIRM and MPN domains 1	gene expression
A_52_P333419	Nfatc3	18021	1.86e-05	-5.8	-2.5	AY	10d42d	AY_10d42d	nuclear factor of activated T cells, cytoplasmic, calcineurin dependent 3	gene expression
A_52_P129401	Pitx2	18741	0.00800277	2.5	1.3	ST	5d10d	ST_5d10d	paired-like homeodomain transcription factor 2	gene expression
A_51_P271556	Ppard	19015	0.007679	-8.2	-3	AY	10d1d	AY_10d1d	peroxisome proliferator activator receptor delta	gene expression
A_52_P666059	Runx3	12399	0.00857096	-2.2	-1.1	ST	10d42d	ST_10d42d	runt related transcription factor 3	gene expression
A_51_P267017	Tbr1	21375	0.00032	-4.4	-2.1	HC	5d1d	HC_5d1d	T-box brain gene 1	gene expression
A_51_P267017	Tbr1	21375	2.3e-05	-6.7	-2.8	AY	10d42d	AY_10d42d	T-box brain gene 1	gene expression
A_52_P209101	Abl1	11350	0.00585418	-3.6	-1.9	AY	10d1d	AY_10d1d	c-abl oncogene 1, non-receptor tyrosine kinase	gene expression
A_52_P555603	Apbb2	11787	3.01e-05	-6.2	-2.6	AY	10d42d	AY_10d42d	amyloid beta (A4) precursor protein-binding, family B, member 2	gene expression
A_52_P384100	Bdnf	12064	0.00419706	3	1.6	VS	5d1d	VS_5d1d	brain derived neurotrophic factor	gene expression
A_52_P586944	Bmpr1b	12167	0.000188	-8.9	-3.1	HC	5d1d	HC_5d1d	bone morphogenetic protein receptor, type 1B	gene expression
A_52_P651298	Cdk2	12566	5.3e-05	-6.2	-2.6	AY	10d42d	AY_10d42d	cyclin-dependent kinase 2	gene expression
A_52_P651298	Cdk2	12566	0.00114309	-3.1	-1.6	VS	10d42d	VS_10d42d	cyclin-dependent kinase 2	gene expression
A_52_P393577	Chrm1	12669	0.00269407	-2.3	-1.2	HC	10d42d	HC_10d42d	cholinergic receptor, muscarinic 1, CNS	gene expression
A_52_P1164065	Dclk1	13175	0.00525896	-2.7	-1.4	SE	5d10d	SE_5d10d	doublecortin-like kinase 1	gene expression
A_51_P361220	Fzd4	14366	0.00254617	-6.1	-2.6	AY	5d1d	AY_5d1d	frizzled homolog 4 (Drosophila)	gene expression
A_51_P501710	Gna13	14674	2.05e-05	-6.6	-2.7	AY	10d42d	AY_10d42d	guanine nucleotide binding protein, alpha 13	gene expression
A_52_P558382	Mapk8	26419	3.43e-06	-9.5	-3.3	AY	10d42d	AY_10d42d	mitogen-activated protein kinase 8	gene expression
A_52_P647188	Prkce	18754	0.00130217	3	1.6	SE	10d42d	SE_10d42d	protein kinase C, epsilon	gene expression
A_51_P371965	Psmd14	59029	0.0021958	-2.6	-1.4	MPFC	5d10d	MPFC_5d10d	proteasome (prosome, macropain) 26S subunit, non-ATPase, 14	gene expression
A_52_P58585	Ptk2	14083	0.00369774	2	1	VS	5d10d	VS_5d10d	PTK2 protein tyrosine kinase 2	gene expression
A_51_P311904	Ptk2b	19229	0.00121303	-2.2	-1.1	VS	10d42d	VS_10d42d	PTK2 protein tyrosine kinase 2 beta	gene expression
A_52_P362981	Raf1	110157	2.33e-05	-6.8	-2.8	AY	10d42d	AY_10d42d		gene expression
A_52_P214058	Raf1	110157	0.00466139	-2.4	-1.2	AY	5d10d	AY_5d10d	v-raf-leukemia viral oncogene 1	gene expression
A_52_P252872	Rasa1	218397	0.00324845	-3.1	-1.6	MPFC	5d10d	MPFC_5d10d	RAS p21 protein activator 1	gene expression
A_51_P426214	Src	20779	1.83e-05	-9.2	-3.2	AY	10d42d	AY_10d42d	Rous sarcoma oncogene	gene expression
A_52_P280967	Stk36	269209	0.00640704	-4.5	-2.2	AY	10d1d	AY_10d1d	serine/threonine kinase 36	gene expression
A_52_P361534	Wnt3	22415	0.000141	-11.2	-3.5	HC	5d1d	HC_5d1d	wingless-related MMTV integration site 3	gene expression
A_52_P636214	Cbfa2t2	12396	0.00880686	2.5	1.3	MPFC	10d1d	MPFC_10d1d	core-binding factor, runt domain, alpha subunit 2, translocated to, 2 (human)	gene expression
A_52_P317246	Esrrg	26381	9.73e-05	-5.8	-2.5	HC	5d1d	HC_5d1d	estrogen-related receptor gamma	gene expression
A_51_P139597	Kdm2b	30841	0.00290553	2.1	1.1	HC	5d10d	HC_5d10d	lysine (K)-specific demethylase 2B	gene expression
A_52_P499453	Myt1l	17933	0.000816	-2.6	-1.4	ST	10d1d	ST_10d1d	myelin transcription factor 1-like	gene expression
A_51_P197850	Nr2c1	22025	0.00218611	-2.2	-1.1	HC	5d10d	HC_5d10d	nuclear receptor subfamily 2, group C, member 1	gene expression
A_51_P128397	Nr4a3	18124	0.00371078	-2.2	-1.1	MPFC	10d1d	MPFC_10d1d	nuclear receptor subfamily 4, group A, member 3	gene expression
A_51_P128414	Nsd1	18193	0.00135227	3	1.6	SE	10d42d	SE_10d42d	nuclear receptor-binding SET-domain protein 1	gene expression
A_52_P461722	Prdm4	72843	0.00370967	-2.4	-1.3	MPFC	10d42d	MPFC_10d42d	PR domain containing 4	gene expression
A_52_P567359	Smad5	17129	0.00188587	2.3	1.2	ST	10d42d	ST_10d42d	SMAD family member 5	gene expression
A_52_P147448	Smyd2	226830	0.000737	2.7	1.4	VS	10d1d	VS_10d1d	SET and MYND domain containing 2	gene expression
A_52_P367456	Taf2	319944	0.00143291	2.4	1.3	HC	5d10d	HC_5d10d	TAF2 RNA polymerase II, TATA box binding protein (TBP)-associated factor	gene expression
A_52_P421005	Taf2	319944	0.000429	2.3	1.2	VS	10d1d	VS_10d1d	TAF2 RNA polymerase II, TATA box binding protein (TBP)-associated factor	gene expression
A_51_P199339	Tet3	194388	0.000635	2.2	1.1	VS	10d1d	VS_10d1d	tet methylcytosine dioxygenase 3	gene expression
A_52_P182601	Trip4	56404	0.00282944	-2	-1	HC	10d42d	HC_10d42d	thyroid hormone receptor interactor 4	gene expression
A_52_P317874	Yy1	22632	0.00308802	-2.4	-1.3	HC	5d10d	HC_5d10d	YY1 transcription factor	gene expression
A_52_P801875	Zbtb7a	16969	0.00840834	-2.8	-1.5	AY	10d1d	AY_10d1d	zinc finger and BTB domain containing 7a	gene expression
A_52_P92445	Zfat	380993	0.00726031	2.5	1.3	SE	10d1d	SE_10d1d	zinc finger and AT hook domain containing	gene expression
A_52_P373666	Zfp174	385674	0.00145892	-2.2	-1.1	VS	10d1d	VS_10d1d	zinc finger protein 174	gene expression
A_52_P655463	Zhx3	320799	0.00454269	-2.4	-1.2	AY	5d10d	AY_5d10d	zinc fingers and homeoboxes 3	gene expression
A_51_P277524	Akap8l	54194	0.00386168	5.6	2.5	AY	5d1d	AY_5d1d	A kinase (PRKA) anchor protein 8-like	gene expression
A_52_P467449	Alox12	11684	0.00206058	2.9	1.5	VS	5d1d	VS_5d1d	arachidonate 12-lipoxygenase	gene expression
A_52_P467449	Alox12	11684	0.0041965	2.5	1.3	MPFC	5d1d	MPFC_5d1d	arachidonate 12-lipoxygenase	gene expression
A_52_P592111	Brf1	72308	0.00390074	4	2	AY	5d10d	AY_5d10d	BRF1 homolog, subunit of RNA polymerase III transcription initiation factor IIIB (S. cerevisiae)	gene expression
A_51_P110168	Ing5	66262	0.00251122	2.6	1.4	HC	5d10d	HC_5d10d	inhibitor of growth family, member 5	gene expression
A_52_P680908	Ireb2	64602	0.00683908	2.1	1.1	ST	5d1d	ST_5d1d	iron responsive element binding protein 2	gene expression
A_51_P200027	Lims1	110829	0.00234741	2.4	1.2	HC	5d10d	HC_5d10d	LIM and senescent cell antigen-like domains 1	gene expression
A_51_P322090	Ovol2	107586	0.00305175	-2.2	-1.2	ST	5d10d	ST_5d10d	ovo-like 2 (Drosophila)	gene expression
A_51_P152167	Pias3	229615	0.00915967	3.2	1.7	SE	10d1d	SE_10d1d	protein inhibitor of activated STAT 3	gene expression
A_51_P142972	Prdm8	77630	0.00185631	8.6	3.1	AY	5d1d	AY_5d1d	PR domain containing 8	gene expression
A_51_P142972	Prdm8	77630	0.00373353	5.2	2.4	VS	5d1d	VS_5d1d	PR domain containing 8	gene expression
A_51_P126206	Runx1t1	12395	0.00263163	3.2	1.7	HC	10d42d	HC_10d42d		gene expression
A_52_P196979	Trim66	330627	0.00161361	2.5	1.3	SE	10d42d	SE_10d42d	tripartite motif-containing 66	gene expression
A_51_P297925	Zc3h12a	230738	0.00012	-4.7	-2.2	SE	10d42d	SE_10d42d	zinc finger CCCH type containing 12A	gene expression
A_52_P366994	Zfp287	170740	0.00436003	2.2	1.1	MPFC	5d1d	MPFC_5d1d	zinc finger protein 287	gene expression
A_52_P35819	Zfp326	54367	0.000213	-2.3	-1.2	VS	10d1d	VS_10d1d	zinc finger protein 326	gene expression
A_51_P314077	Zfp53	24132	0.00844597	2.6	1.4	VS	5d10d	VS_5d10d	zinc finger protein 53	gene expression
A_51_P194230	Zic1	22771	0.00364523	2.2	1.1	ST	10d42d	ST_10d42d	zinc finger protein of the cerebellum 1	gene expression
A_51_P279683	Ahi1	52906	0.0089172	-2.5	-1.3	MPFC	5d10d	MPFC_5d10d	Abelson helper integration site 1	gene expression
A_51_P283423	Ift172	67661	0.00406471	2	1	ST	5d1d	ST_5d1d	intraflagellar transport 172	gene expression
A_51_P283423	Ift172	67661	0.000918	2.7	1.4	HC	5d10d	HC_5d10d	intraflagellar transport 172	gene expression
A_52_P367882	Rfx3	19726	0.000358	-2.7	-1.4	ST	5d1d	ST_5d1d	regulatory factor X, 3 (influences HLA class II expression)	gene expression
A_52_P668146	Ccpg1	72278	0.00184656	3.3	1.7	HC	5d10d	HC_5d10d	cell cycle progression 1	gene expression
A_52_P39418	Ccpg1	72278	0.00278577	-6.7	-2.7	AY	5d1d	AY_5d1d	cell cycle progression 1	gene expression
A_52_P509679	Gabpb2	213054	0.00738545	-2.5	-1.3	MPFC	5d10d	MPFC_5d10d	GA repeat binding protein, beta 2	gene expression
A_52_P218297	Mkl1	223701	0.00115109	-2.3	-1.2	HC	5d10d	HC_5d10d	MKL (megakaryoblastic leukemia)/myocardin-like 1	gene expression
A_52_P5338	Mkl2	239719	0.00524311	3.3	1.7	HC	10d1d	HC_10d1d	MKL/myocardin-like 2	gene expression
A_52_P1188540	N4bp2l2	381695	0.000753	2.8	1.5	ST	10d1d	ST_10d1d	NEDD4 binding protein 2-like 2	gene expression
A_51_P403443	Olig3	94222	0.00166039	2.5	1.3	ST	10d1d	ST_10d1d	oligodendrocyte transcription factor 3	gene expression
A_52_P25089	Sox6	20679	0.00577356	-2.2	-1.1	ST	5d1d	ST_5d1d	SRY-box containing gene 6	gene expression
A_52_P475356	Sox6	20679	0.000454	-4.6	-2.2	VS	10d1d	VS_10d1d	SRY-box containing gene 6	gene expression
A_52_P640074	Bdp1	544971	0.00447376	-3.5	-1.8	AY	5d1d	AY_5d1d	B double prime 1, subunit of RNA polymerase III transcription initiation factor IIIB	gene expression
A_51_P356425	Ccnt1	12455	0.00226975	-2.4	-1.2	VS	10d42d	VS_10d42d	cyclin T1	gene expression
A_52_P560022	Ptrf	19285	0.000534	-2.7	-1.4	VS	5d10d	VS_5d10d	polymerase I and transcript release factor	gene expression
A_52_P37517	Smarce1	57376	0.00856485	-2.2	-1.1	MPFC	5d10d	MPFC_5d10d	SWI/SNF related, matrix associated, actin dependent regulator of chromatin, subfamily e, member 1	gene expression
A_52_P394866	Smarce1	57376	0.00742213	-2.9	-1.5	SE	5d10d	SE_5d10d	SWI/SNF related, matrix associated, actin dependent regulator of chromatin, subfamily e, member 1	gene expression
A_52_P348648	Abra	223513	0.00181568	2.3	1.2	AY	5d10d	AY_5d10d	actin-binding Rho activating protein	gene expression
A_52_P1109339	Igbp1	18518	0.000548	-2.1	-1	VS	10d1d	VS_10d1d	immunoglobulin (CD79A) binding protein 1	gene expression
A_51_P396364	Cdk5rap2	214444	0.000815	3.3	1.7	HC	5d10d	HC_5d10d	CDK5 regulatory subunit associated protein 2	gene expression
A_51_P418820	Tfap2c	21420	0.00290604	2.5	1.3	MPFC	10d1d	MPFC_10d1d	transcription factor AP-2, gamma	gene expression
A_52_P124352	Ifrd1	15982	0.0057489	2.6	1.4	ST	10d42d	ST_10d42d	interferon-related developmental regulator 1	gene expression
A_52_P202206	Unc45a	101869	0.00577234	-2.6	-1.4	ST	5d10d	ST_5d10d	unc-45 homolog A (C. elegans)	gene expression
A_52_P605846	Cebpb	12608	0.00191078	4.5	2.2	AY	5d1d	AY_5d1d	CCAAT/enhancer binding protein (C/EBP), beta	gene expression
A_51_P518510	Elf4	56501	0.00333803	-6.2	-2.6	AY	10d1d	AY_10d1d	E74-like factor 4 (ets domain transcription factor)	gene expression
A_51_P196444	Foxc2	14234	0.00241811	4.8	2.3	SE	10d1d	SE_10d1d	forkhead box C2	gene expression
A_51_P437279	Gsk3a	606496	0.00122004	-2.1	-1	VS	10d42d	VS_10d42d	glycogen synthase kinase 3 alpha	gene expression
A_51_P260300	Ikbkg	16151	4.13e-05	-6.2	-2.6	AY	10d42d	AY_10d42d	inhibitor of kappaB kinase gamma	gene expression
A_51_P260300	Ikbkg	16151	9.21e-05	2.8	1.5	HC	10d42d	HC_10d42d	inhibitor of kappaB kinase gamma	gene expression
A_52_P175685	Irf1	16362	0.00286871	2.9	1.5	HC	10d42d	HC_10d42d	interferon regulatory factor 1	gene expression
A_52_P537438	Mapk10	26414	0.0039365	-3.3	-1.7	ST	10d1d	ST_10d1d	mitogen-activated protein kinase 10	gene expression
A_52_P31510	Pdx1	18609	0.00202517	2.6	1.4	SE	10d1d	SE_10d1d	pancreatic and duodenal homeobox 1	gene expression
A_51_P369058	Prox1	19130	0.00188651	4.2	2.1	SE	10d42d	SE_10d42d	prospero-related homeobox 1	gene expression
A_52_P173309	Tef	21685	0.00152451	2.5	1.3	HC	5d10d	HC_5d10d	thyrotroph embryonic factor	gene expression
A_51_P450561	Tef	21685	0.00776287	2.2	1.1	HC	10d1d	HC_10d1d	thyrotroph embryonic factor	gene expression
A_52_P647326	Acvr1c	269275	0.000249	-7.7	-3	HC	5d1d	HC_5d1d	activin A receptor, type IC	gene expression
A_51_P419364	Bad	12015	0.000455	2.5	1.3	HC	10d42d	HC_10d42d	BCL2-associated agonist of cell death	gene expression
A_51_P104687	Gh	14599	0.00198149	2.9	1.5	HC	10d1d	HC_10d1d	growth hormone	gene expression
A_52_P467232	Il1rap	16180	0.00182408	-2.9	-1.5	SE	5d1d	SE_5d1d	interleukin 1 receptor accessory protein	gene expression
A_52_P153592	Il1rap	16180	0.000347	-3.1	-1.6	VS	10d1d	VS_10d1d	interleukin 1 receptor accessory protein	gene expression
A_52_P114722	Ptpn6	15170	0.00214777	2.9	1.5	AY	5d10d	AY_5d10d	protein tyrosine phosphatase, non-receptor type 6	gene expression
A_52_P391103	Crem	12916	3.91e-05	-5.7	-2.5	AY	10d42d	AY_10d42d	cAMP responsive element modulator	gene expression
A_51_P326769	Gnas	14683	0.00370236	-2	-1	ST	5d10d	ST_5d10d	GNAS (guanine nucleotide binding protein, alpha stimulating) complex locus	gene expression
A_52_P94874	Gnas	14683	0.00151355	2	1	VS	10d1d	VS_10d1d	GNAS (guanine nucleotide binding protein, alpha stimulating) complex locus	gene expression
A_52_P560889	Pawr	114774	0.00139823	-2.6	-1.4	SE	5d1d	SE_5d1d	PRKC, apoptosis, WT1, regulator	gene expression
A_52_P560889	Pawr	114774	0.000303	-5.2	-2.4	VS	10d42d	VS_10d42d	PRKC, apoptosis, WT1, regulator	gene expression
A_52_P322181	Adrb1	11554	0.00814674	2.2	1.1	MPFC	5d10d	MPFC_5d10d	adrenergic receptor, beta 1	gene expression
A_52_P542419	Csnk1e	27373	0.00229754	-2.1	-1.1	MPFC	5d10d	MPFC_5d10d	casein kinase 1, epsilon	gene expression
A_52_P471967	Ppm1l	242083	0.0026293	2.4	1.3	ST	5d1d	ST_5d1d	protein phosphatase 1 (formerly 2C)-like	gene expression
A_52_P553069	Prkg1	19091	0.00300335	2.2	1.2	ST	10d1d	ST_10d1d	protein kinase, cGMP-dependent, type I	gene expression
A_51_P507051	Bhlhe22	59058	0.00241773	6.4	2.7	ST	10d1d	ST_10d1d	basic helix-loop-helix family, member e22	gene expression
A_52_P400463	Bhlhe22	59058	0.00142769	4.3	2.1	VS	5d1d	VS_5d1d	basic helix-loop-helix family, member e22	gene expression
A_51_P466285	Hoxa10	15395	0.00785276	2.3	1.2	SE	5d10d	SE_5d10d	homeobox A10	gene expression
A_51_P410681	Irx5	54352	0.000902	-3.3	-1.7	SE	10d42d	SE_10d42d	Iroquois related homeobox 5 (Drosophila)	gene expression
A_52_P537272	Khdrbs2	170771	3.29e-05	-2.6	-1.4	VS	10d1d	VS_10d1d	KH domain containing, RNA binding, signal transduction associated 2	gene expression
A_52_P122255	Prrxl1	107751	0.00996611	3.5	1.8	MPFC	5d1d	MPFC_5d1d	paired related homeobox protein-like 1	gene expression
A_52_P159365	Sall3	20689	0.0075984	3.2	1.7	MPFC	10d1d	MPFC_10d1d	sal-like 3 (Drosophila)	gene expression
A_52_P451300	Aff4	93736	0.00089	2.8	1.5	HC	5d10d	HC_5d10d	AF4/FMR2 family, member 4	gene expression
A_52_P609448	Brwd1	93871	0.000362	2	1	VS	10d1d	VS_10d1d	bromodomain and WD repeat domain containing 1	gene expression
A_52_P225617	Csrnp3	77771	0.00130334	3.8	1.9	SE	10d42d	SE_10d42d	cysteine-serine-rich nuclear protein 3	gene expression
A_52_P272429	Ehf	13661	0.000892	3.5	1.8	VS	10d1d	VS_10d1d	ets homologous factor	gene expression
A_51_P133651	Gtf2a1	83602	0.00166454	3.6	1.8	ST	5d10d	ST_5d10d	general transcription factor II A, 1	gene expression
A_51_P339417	Heyl	56198	0.00897838	2.4	1.2	ST	10d42d	ST_10d42d	hairy/enhancer-of-split related with YRPW motif-like	gene expression
A_51_P301483	Hoxc8	15426	0.00703117	2.1	1.1	ST	5d10d	ST_5d10d	homeobox C8	gene expression
A_51_P228883	Htatip2	53415	0.00221459	5.2	2.4	AY	10d1d	AY_10d1d	HIV-1 tat interactive protein 2, homolog (human)	gene expression
A_52_P314417	Lcorl	209707	0.00125095	3.2	1.7	HC	10d42d	HC_10d42d	ligand dependent nuclear receptor corepressor-like	gene expression
A_52_P47126	Maml3	433586	0.00297165	-2.5	-1.3	ST	5d1d	ST_5d1d	mastermind like 3 (Drosophila)	gene expression
A_52_P561886	Med13	327987	0.00982531	-2.1	-1.1	MPFC	10d1d	MPFC_10d1d	mediator complex subunit 13	gene expression
A_52_P528996	Mxd4	17122	0.000491	-2.6	-1.4	VS	10d1d	VS_10d1d	Max dimerization protein 4	gene expression
A_51_P180761	Mybl1	17864	0.00350479	-3.2	-1.7	ST	5d1d	ST_5d1d	myeloblastosis oncogene-like 1	gene expression
A_52_P463526	Mypop	232934	0.00656821	-2.4	-1.3	MPFC	10d42d	MPFC_10d42d	Myb-related transcription factor, partner of profilin	gene expression
A_52_P261722	Rfx1	19724	0.00762362	-2.6	-1.4	HC	10d1d	HC_10d1d	regulatory factor X, 1 (influences HLA class II expression)	gene expression
A_51_P252103	Sla2	77799	3.53e-05	2.5	1.3	HC	10d42d	HC_10d42d	Src-like-adaptor 2	gene expression
A_51_P252103	Sla2	77799	0.0066392	-2.1	-1	HC	10d1d	HC_10d1d	Src-like-adaptor 2	gene expression
A_51_P252103	Sla2	77799	0.00917588	-2.3	-1.2	SE	10d1d	SE_10d1d	Src-like-adaptor 2	gene expression
A_52_P210847	Tbx22	245572	0.00078	-3.3	-1.7	HC	10d42d	HC_10d42d	T-box 22	gene expression
A_51_P105991	Tbx6	21389	0.00241433	-2.2	-1.1	HC	10d42d	HC_10d42d	T-box 6	gene expression
A_52_P603578	Tceb3	27224	0.000434	2.6	1.4	HC	5d10d	HC_5d10d	transcription elongation factor B (SIII), polypeptide 3	gene expression
A_51_P398833	Tfap2d	226896	0.00720718	-4.8	-2.3	AY	10d1d	AY_10d1d	transcription factor AP-2, delta	gene expression
A_52_P461313	Tfe3	209446	0.00170422	-3.5	-1.8	VS	10d42d	VS_10d42d	transcription factor E3	gene expression
A_52_P292693	Hnrpdl	50926	0.00839814	3.3	1.7	AY	10d1d	AY_10d1d	heterogeneous nuclear ribonucleoprotein D-like	gene expression
A_52_P149451	Tdp1	104884	0.00824888	2.5	1.3	SE	10d1d	SE_10d1d	tyrosyl-DNA phosphodiesterase 1	gene expression
A_52_P149451	Tdp1	104884	0.00379306	2.2	1.2	MPFC	10d42d	MPFC_10d42d	tyrosyl-DNA phosphodiesterase 1	gene expression
A_52_P1020291	Gyk	14933	0.00449907	2.5	1.3	ST	10d1d	ST_10d1d	glycerol kinase	gene expression
A_51_P413910	Hmx3	15373	0.0092722	2.3	1.2	SE	10d1d	SE_10d1d	H6 homeobox 3	gene expression
A_52_P638382	Hoxa4	15401	0.00397606	-2.4	-1.3	ST	5d1d	ST_5d1d	homeobox A4	gene expression
A_52_P596112	Mafg	17134	0.00342028	-4.6	-2.2	AY	5d1d	AY_5d1d	v-maf musculoaponeurotic fibrosarcoma oncogene family, protein G (avian)	gene expression
A_51_P416736	Rsc1a1	69994	0.0051189	5.2	2.4	AY	10d1d	AY_10d1d	regulatory solute carrier protein, family 1, member 1	gene expression
A_51_P286496	Il2rb	16185	0.00227233	2.4	1.2	HC	10d42d	HC_10d42d	interleukin 2 receptor, beta chain	gene expression
A_51_P131175	Kcnh2	16511	0.000183	4	2	AY	5d10d	AY_5d10d	potassium voltage-gated channel, subfamily H (eag-related), member 2	gene expression
A_52_P15877	Fut8	53618	0.000587	3	1.6	HC	5d10d	HC_5d10d	fucosyltransferase 8	gene expression
A_52_P140177	Pbx3	18516	0.00980702	4.7	2.2	ST	10d42d	ST_10d42d	pre B cell leukemia homeobox 3	gene expression
A_52_P518434	Hmbox1	219150	0.00250801	-2.3	-1.2	ST	10d1d	ST_10d1d	homeobox containing 1	gene expression
A_52_P644226	Phtf1	18685	0.00251119	-3.9	-1.9	AY	5d1d	AY_5d1d	putative homeodomain transcription factor 1	gene expression
A_52_P125324	Rfx6	320995	0.00481152	-2.1	-1.1	VS	5d10d	VS_5d10d	regulatory factor X, 6	gene expression
A_51_P486121	Aff3	16764	0.00103594	2.7	1.4	VS	10d1d	VS_10d1d	AF4/FMR2 family, member 3	gene expression
A_52_P136195	Mycbp	56309	0.00551319	-3.3	-1.7	AY	10d1d	AY_10d1d	c-myc binding protein	gene expression
A_51_P149002	Nkx2-6	18092	0.00202709	-2.1	-1	ST	10d42d	ST_10d42d	NK2 transcription factor related, locus 6 (Drosophila)	gene expression
A_52_P322096	Patl2	67578	0.000151	-2.2	-1.1	ST	5d1d	ST_5d1d	protein associated with topoisomerase II homolog 2 (yeast)	gene expression
A_51_P407594	Pdcd11	18572	0.00987154	-3.2	-1.7	SE	10d1d	SE_10d1d	programmed cell death 11	gene expression
A_51_P176998	Prdm2	110593	0.00428357	-3.4	-1.8	ST	5d1d	ST_5d1d	PR domain containing 2, with ZNF domain	gene expression
A_52_P679434	Setd7	73251	0.00168092	-3.8	-1.9	SE	5d1d	SE_5d1d	SET domain containing (lysine methyltransferase) 7	gene expression
A_52_P682437	Uimc1	20184	0.00111181	-2.7	-1.4	HC	10d42d	HC_10d42d	ubiquitin interaction motif containing 1	gene expression
A_52_P532355	Lin28b	380669	0.000125	-3.8	-1.9	HC	10d42d	HC_10d42d	lin-28 homolog B (C. elegans)	gene expression
A_52_P620766	Atf7ip2	75329	0.00105967	-2.9	-1.5	VS	10d42d	VS_10d42d	activating transcription factor 7 interacting protein 2	gene expression
A_52_P458853	Brf2	66653	0.00528279	2.2	1.1	ST	10d42d	ST_10d42d	BRF2, subunit of RNA polymerase III transcription initiation factor, BRF1-like	gene expression
A_52_P113660	Chaf1b	110749	0.0035823	-2	-1	MPFC	10d1d	MPFC_10d1d	chromatin assembly factor 1, subunit B (p60)	gene expression
A_51_P191726	Efcab6	77627	0.000155	2.5	1.3	MPFC	10d1d	MPFC_10d1d	EF-hand calcium binding domain 6	gene expression
A_51_P179461	Eid3	66341	0.00238574	-2.6	-1.4	MPFC	10d1d	MPFC_10d1d	EP300 interacting inhibitor of differentiation 3	gene expression
A_52_P101990	Hils1	54388	0.00875818	2.6	1.4	SE	5d10d	SE_5d10d	histone H1-like protein in spermatids 1	gene expression
A_51_P168992	Hils1	54388	0.00152087	3.8	1.9	SE	5d10d	SE_5d10d	histone H1-like protein in spermatids 1	gene expression
A_51_P149868	Irx1	16371	0.00641827	2.8	1.5	SE	10d1d	SE_10d1d	Iroquois related homeobox 1 (Drosophila)	gene expression
A_52_P1098851	Lhx9	16876	0.00222938	-3.2	-1.7	SE	5d1d	SE_5d1d	LIM homeobox protein 9	gene expression
A_52_P199280	Lin54	231506	0.00536282	-2.6	-1.4	MPFC	10d1d	MPFC_10d1d	lin-54 homolog (C. elegans)	gene expression
A_52_P483637	Lrif1	321000	0.00160028	-2.5	-1.3	MPFC	10d1d	MPFC_10d1d	ligand dependent nuclear receptor interacting factor 1	gene expression
A_51_P360963	Mbtd1	103537	0.00829569	6.1	2.6	AY	10d1d	AY_10d1d	mbt domain containing 1	gene expression
A_52_P370731	Meaf6	70088	0.00134081	-3.3	-1.7	SE	5d1d	SE_5d1d	MYST/Esa1-associated factor 6	gene expression
A_52_P415931	Mlf1ip	71876	0.000786917	3.4	1.8	MPFC	10d42d	MPFC_10d42d	myeloid leukemia factor 1 interacting protein	gene expression
A_52_P415931	Mlf1ip	71876	0.00816393	-2.4	-1.2	ST	5d10d	ST_5d10d	myeloid leukemia factor 1 interacting protein	gene expression
A_52_P242227	Mynn	80732	0.00321793	3	1.6	ST	10d1d	ST_10d1d	myoneurin	gene expression
A_52_P242227	Mynn	80732	0.00765732	-2.3	-1.2	MPFC	5d10d	MPFC_5d10d	myoneurin	gene expression
A_52_P198473	Pcgf5	76073	0.0011654	2.2	1.1	VS	10d42d	VS_10d42d	polycomb group ring finger 5	gene expression
A_52_P597714	Polr3f	70408	0.00307815	2.4	1.3	ST	10d1d	ST_10d1d	polymerase (RNA) III (DNA directed) polypeptide F	gene expression
A_52_P533280	Prm1	19118	7.74e-05	2.8	1.5	VS	10d1d	VS_10d1d	protamine 1	gene expression
A_52_P533280	Prm1	19118	0.00110048	-3.4	-1.8	VS	10d42d	VS_10d42d	protamine 1	gene expression
A_51_P179894	Rfx7	319758	0.00161044	-3.1	-1.7	VS	10d1d	VS_10d1d	regulatory factor X, 7	gene expression
A_52_P931822	Sfrs3	20383	0.00114157	2.1	1.1	HC	5d10d	HC_5d10d		gene expression
A_51_P176681	Snrpd3	67332	0.00518512	2	1	ST	10d42d	ST_10d42d	small nuclear ribonucleoprotein D3	gene expression
A_52_P891955	Sp9	381373	0.00632687	-2.8	-1.5	SE	10d1d	SE_10d1d		gene expression
A_52_P509886	Spint1	20732	0.0014833	2.2	1.2	HC	10d42d	HC_10d42d	serine protease inhibitor, Kunitz type 1	gene expression
A_52_P161297	Tcea3	21401	0.000928	2.3	1.2	VS	10d1d	VS_10d1d	transcription elongation factor A (SII), 3	gene expression
A_52_P139016	Traf3ip1	74019	0.00565503	-2.5	-1.3	MPFC	10d42d	MPFC_10d42d	TRAF3 interacting protein 1	gene expression
A_52_P995582	Txlng	353170	0.000783	4.8	2.3	SE	10d42d	SE_10d42d	taxilin gamma	gene expression
A_52_P995582	Txlng	353170	4.91e-05	-4	-2	VS	10d1d	VS_10d1d	taxilin gamma	gene expression
A_52_P559485	Zfc3h1	216345	0.00529586	2.5	1.3	ST	5d1d	ST_5d1d	zinc finger, C3H1-type containing	gene expression
A_52_P559485	Zfc3h1	216345	0.0083719	-2.3	-1.2	MPFC	10d42d	MPFC_10d42d	zinc finger, C3H1-type containing	gene expression
A_52_P682960	Zfc3h1	216345	0.000139	5.2	2.4	HC	5d1d	HC_5d1d	zinc finger, C3H1-type containing	gene expression
A_51_P150951	Zfp248	72720	0.000209	-2.7	-1.4	VS	10d1d	VS_10d1d	zinc finger protein 248	gene expression
A_52_P314940	Zfp251	71591	0.00176618	-3.9	-2	SE	5d1d	SE_5d1d	zinc finger protein 251	gene expression
A_51_P214365	Zfp280d	235469	0.00389797	-2.4	-1.3	MPFC	5d10d	MPFC_5d10d	zinc finger protein 280D	gene expression
A_52_P558536	Zfp30	22693	0.00267019	2.3	1.2	ST	10d1d	ST_10d1d	zinc finger protein 30	gene expression
A_51_P349402	Zfp300	245368	0.000561	-2.5	-1.3	HC	10d1d	HC_10d1d	zinc finger protein 300	gene expression
A_52_P253074	Zfp324	243834	0.0055245	2.1	1.1	MPFC	10d42d	MPFC_10d42d	zinc finger protein 324	gene expression
A_52_P215186	Zfp329	67230	0.00250376	2.3	1.2	VS	10d42d	VS_10d42d	zinc finger protein 329	gene expression
A_52_P62637	Zfp37	22696	0.00465502	5.3	2.4	AY	5d1d	AY_5d1d		gene expression
A_52_P1132057	Zfp386	56220	0.00410115	2	1	ST	5d1d	ST_5d1d	zinc finger protein 386 (Kruppel-like)	gene expression
A_51_P413376	Zfp42	22702	0.00942064	-3.5	-1.8	SE	10d1d	SE_10d1d	zinc finger protein 42	gene expression
A_51_P230025	Zfp458	238690	0.0080074	-4.9	-2.3	AY	10d1d	AY_10d1d	zinc finger protein 458	gene expression
A_51_P452576	Zfp459	328274	0.00220015	3.5	1.8	VS	10d42d	VS_10d42d	zinc finger protein 459	gene expression
A_51_P452576	Zfp459	328274	0.00432529	-2.2	-1.1	ST	5d10d	ST_5d10d	zinc finger protein 459	gene expression
A_52_P137901	Zfp516	329003	0.00128324	2.3	1.2	HC	10d42d	HC_10d42d	zinc finger protein 516	gene expression
A_52_P191059	Zfp612	234725	0.000106	3.3	1.7	HC	10d42d	HC_10d42d	zinc finger protein 612	gene expression
A_52_P345626	Zfp640	386626	0.00084	-4.4	-2.1	SE	10d42d	SE_10d42d	zinc finger protein 640	gene expression
A_52_P392644	Zfp641	239652	1.76e-06	-14.2	-3.8	HC	5d1d	HC_5d1d	zinc finger protein 641	gene expression
A_52_P119792	Zfp709	236193	0.000328	3.6	1.8	HC	10d1d	HC_10d1d	zinc finger protein 709	gene expression
A_52_P611167	Zfp72	238722	0.00116638	-2.3	-1.2	ST	5d10d	ST_5d10d	zinc finger protein 72	gene expression
A_51_P366227	Zfp799	240064	0.00184954	2.1	1.1	VS	10d42d	VS_10d42d	zinc finger protein 799	gene expression
A_51_P499479	Zfp82	330502	0.00554652	-2.5	-1.3	ST	5d1d	ST_5d1d	zinc finger protein 82	gene expression
A_51_P417861	Zfp825	235956	0.00693482	-3.6	-1.8	AY	10d1d	AY_10d1d	zinc finger protein 825	gene expression
A_52_P567890	Zfp84	74352	0.00136271	2.7	1.4	HC	5d10d	HC_5d10d	zinc finger protein 84	gene expression
A_52_P315910	Zfp9	22750	0.00318899	-3	-1.6	ST	5d1d	ST_5d1d	zinc finger protein 9	gene expression
A_52_P1147900	Zkscan16	230251	0.00191055	2.3	1.2	VS	10d42d	VS_10d42d		gene expression
A_51_P287756	Zscan2	22691	0.000362	-3.8	-1.9	VS	10d42d	VS_10d42d	zinc finger and SCAN domain containing 2	gene expression
A_51_P287756	Zscan2	22691	0.00179985	-2.2	-1.1	ST	5d1d	ST_5d1d	zinc finger and SCAN domain containing 2	gene expression
A_51_P228452	Zscan29	99334	0.000988	2.8	1.5	ST	10d1d	ST_10d1d		gene expression
A_52_P626007	Cdk14	18647	0.00181404	2.2	1.1	MPFC	5d1d	MPFC_5d1d	cyclin-dependent kinase 14	gene expression
A_51_P467798	Fam129a	63913	0.00230699	2.3	1.2	HC	5d10d	HC_5d10d	family with sequence similarity 129, member A	gene expression
A_51_P114843	H1fx	243529	0.000774	-2.3	-1.2	VS	10d42d	VS_10d42d	H1 histone family, member X	gene expression
A_52_P207163	Eda2r	245527	0.00334259	-2	-1	MPFC	10d1d	MPFC_10d1d	ectodysplasin A2 receptor	gene expression
A_51_P457306	Tmprss2	50528	0.00100869	3.1	1.6	HC	10d1d	HC_10d1d	transmembrane protease, serine 2	gene expression
A_52_P557293	Tmprss2	50528	0.0062903	2.5	1.3	SE	10d1d	SE_10d1d	transmembrane protease, serine 2	gene expression
A_51_P207017	Scai	320271	0.000774	3.5	1.8	ST	10d1d	ST_10d1d	suppressor of cancer cell invasion	gene expression
A_52_P412465	Bach1	12013	0.00193427	2.2	1.2	VS	10d1d	VS_10d1d	BTB and CNC homology 1	gene expression
A_52_P618912	Bhlhe41	79362	0.000792	-2.6	-1.4	VS	10d1d	VS_10d1d	basic helix-loop-helix family, member e41	gene expression
A_51_P432641	Cxcl10	15945	0.00632269	2.2	1.2	SE	10d1d	SE_10d1d	chemokine (C-X-C motif) ligand 10	gene expression
A_51_P262964	Ednrb	13618	0.00127644	4	2	AY	5d10d	AY_5d10d	endothelin receptor type B	gene expression
A_52_P411780	Hdac9	79221	0.00190498	-2.2	-1.2	VS	10d1d	VS_10d1d	histone deacetylase 9	gene expression
A_52_P201337	Nfatc2ip	18020	0.00656474	2.2	1.2	SE	10d1d	SE_10d1d	nuclear factor of activated T cells, cytoplasmic, calcineurin dependent 2 interacting protein	gene expression
A_51_P514126	Nfya	18044	0.00711987	2.3	1.2	ST	5d1d	ST_5d1d	nuclear transcription factor-Y alpha	gene expression
A_52_P18559	Sbno2	216161	0.00279595	3	1.6	HC	5d10d	HC_5d10d	strawberry notch homolog 2 (Drosophila)	gene expression
A_51_P141152	Sirt1	93759	0.000108	-4.7	-2.2	HC	5d1d	HC_5d1d	sirtuin 1 (silent mating type information regulation 2, homolog) 1 (S. cerevisiae)	gene expression
A_52_P58359	Tlx1	21908	0.00358292	-3.6	-1.9	ST	5d1d	ST_5d1d	T cell leukemia, homeobox 1	gene expression
A_52_P668488	Ap2a2	11772	0.00188074	-3.6	-1.8	SE	5d1d	SE_5d1d	adaptor-related protein complex 2, alpha 2 subunit	gene expression
A_52_P10641	Bcr	110279	0.00386635	-2.3	-1.2	ST	10d1d	ST_10d1d	breakpoint cluster region	gene expression
A_51_P396034	Erbb4	13869	0.00209203	2.8	1.5	SE	10d42d	SE_10d42d	v-erb-a erythroblastic leukemia viral oncogene homolog 4 (avian)	gene expression
A_51_P196695	Il7r	16197	0.00277754	7.3	2.9	AY	5d1d	AY_5d1d	interleukin 7 receptor	gene expression
A_51_P103007	Itgam	16409	0.00420254	-2.1	-1.1	HC	10d1d	HC_10d1d	integrin alpha M	gene expression
A_51_P182794	Tgm2	21817	0.000843	-2.1	-1	VS	10d42d	VS_10d42d	transglutaminase 2, C polypeptide	gene expression
A_52_P477489	Eef1d	66656	0.00461181	2.6	1.4	AY	5d10d	AY_5d10d	eukaryotic translation elongation factor 1 delta (guanine nucleotide exchange protein)	gene expression
A_51_P312755	Ins1	16333	0.00980655	2.1	1.1	SE	10d1d	SE_10d1d	insulin I	gene expression
A_52_P164473	Itgb8	320910	0.00807421	-2.2	-1.1	MPFC	10d1d	MPFC_10d1d	integrin beta 8	gene expression
A_52_P151198	Trip11	109181	0.000821	2.8	1.5	ST	5d1d	ST_5d1d	thyroid hormone receptor interactor 11	gene expression
A_51_P521283	Crabp2	12904	0.00473649	2.4	1.3	SE	10d1d	SE_10d1d	cellular retinoic acid binding protein II	gene expression
A_51_P521283	Crabp2	12904	0.00116412	2.5	1.3	VS	10d1d	VS_10d1d	cellular retinoic acid binding protein II	gene expression
A_52_P619991	Them4	75778	0.00753671	2.1	1.1	MPFC	10d1d	MPFC_10d1d	thioesterase superfamily member 4	gene expression
A_52_P166330	Upk1a	109637	0.0075172	2.7	1.5	SE	5d10d	SE_5d10d	uroplakin 1A	gene expression
A_51_P460643	Hoxb3	15410	0.00603549	2	1	ST	5d1d	ST_5d1d	homeobox B3	gene expression
A_52_P168962	Cd38	12494	0.00454695	6.1	2.6	AY	5d1d	AY_5d1d	CD38 antigen	gene expression
A_52_P168962	Cd38	12494	0.000947	-3.2	-1.7	SE	5d1d	SE_5d1d	CD38 antigen	gene expression
A_52_P52635	Nrg1	211323	0.000117	5.3	2.4	HC	5d1d	HC_5d1d	neuregulin 1	gene expression
A_51_P478555	Cited2	17684	0.00119836	-3.1	-1.6	VS	10d42d	VS_10d42d	Cbp/p300-interacting transactivator, with Glu/Asp-rich carboxy-terminal domain, 2	gene expression
A_51_P478548	Cited2	17684	0.00109152	-2.3	-1.2	VS	10d42d	VS_10d42d	Cbp/p300-interacting transactivator, with Glu/Asp-rich carboxy-terminal domain, 2	gene expression
A_51_P478556	Cited2	17684	0.000665	-2.9	-1.5	VS	10d42d	VS_10d42d	Cbp/p300-interacting transactivator, with Glu/Asp-rich carboxy-terminal domain, 2	gene expression
A_51_P237613	Fgfr3	14184	0.000429	-2.4	-1.3	VS	10d1d	VS_10d1d	fibroblast growth factor receptor 3	gene expression
A_51_P256337	Mbd2	17191	0.00012	3.8	1.9	ST	10d1d	ST_10d1d	methyl-CpG binding domain protein 2	gene expression
A_51_P468165	Srrm4	68955	0.00035	-2.1	-1.1	ST	5d10d	ST_5d10d	serine/arginine repetitive matrix 4	gene expression
A_52_P580842	Eif4e2	26987	0.00538947	-2.1	-1.1	MPFC	10d42d	MPFC_10d42d	eukaryotic translation initiation factor 4E member 2	gene expression
A_51_P338377	Mrpl41	107733	0.00358342	-2.2	-1.1	ST	5d10d	ST_5d10d	mitochondrial ribosomal protein L41	gene expression
A_52_P499395	Ankrd17	81702	0.00604323	-2.5	-1.3	MPFC	5d10d	MPFC_5d10d	ankyrin repeat domain 17	gene expression
A_51_P246060	Dazl	13164	0.00389768	2	1	VS	5d10d	VS_5d10d	deleted in azoospermia-like	gene expression
A_51_P138854	Exosc6	72544	0.000527	-3.6	-1.8	VS	10d42d	VS_10d42d	exosome component 6	gene expression
A_52_P264161	Mex3c	240396	0.000701	2.4	1.3	ST	10d1d	ST_10d1d	mex3 homolog C (C. elegans)	gene expression
A_52_P86073	Mrpl1	94061	0.00879117	-3.3	-1.7	AY	10d1d	AY_10d1d	mitochondrial ribosomal protein L1	gene expression
A_52_P612668	Mrpl30	107734	0.000901	-2.9	-1.5	ST	5d10d	ST_5d10d		gene expression
A_52_P851680	Mrps30	59054	0.00615977	-2.4	-1.3	ST	10d42d	ST_10d42d		gene expression
A_52_P1156219	Nova1	664883	0.000207	4.1	2	SE	10d42d	SE_10d42d		gene expression
A_52_P284814	Nup107	103468	0.000319	-2.7	-1.4	VS	10d1d	VS_10d1d	nucleoporin 107	gene expression
A_51_P265532	Nup205	70699	0.00130417	2.1	1	HC	5d10d	HC_5d10d		gene expression
A_52_P192059	Nup210l	77595	0.000111	-3.4	-1.8	VS	10d42d	VS_10d42d	nucleoporin 210-like	gene expression
A_52_P184398	Nxt1	56488	0.00646465	2.9	1.5	AY	10d1d	AY_10d1d	NTF2-related export protein 1	gene expression
A_51_P486188	Pabpc2	18459	0.00835443	-2.1	-1	HC	10d1d	HC_10d1d	poly(A) binding protein, cytoplasmic 2	gene expression
A_51_P310333	Papolb	56522	0.000634	-3.6	-1.8	HC	10d42d	HC_10d42d	poly (A) polymerase beta (testis specific)	gene expression
A_52_P14778	Piwil4	330890	0.00248247	2.7	1.5	HC	5d10d	HC_5d10d	piwi-like homolog 4 (Drosophila)	gene expression
A_52_P38011	Ralyl	76897	3.15e-05	-6.6	-2.7	HC	5d1d	HC_5d1d	RALY RNA binding protein-like	gene expression
A_51_P487108	Rangap1	19387	0.00171526	-2.8	-1.5	SE	5d1d	SE_5d1d	RAN GTPase activating protein 1	gene expression
A_52_P642626	Rbm20	73713	0.00660809	2.1	1.1	ST	5d10d	ST_5d10d	RNA binding motif protein 20	gene expression
A_52_P171659	Refbp2	56009	0.00218103	-3.6	-1.9	SE	5d1d	SE_5d1d		gene expression
A_52_P171659	Refbp2	56009	0.00465277	-2.2	-1.1	ST	10d42d	ST_10d42d		gene expression
A_52_P582705	Serbp1	66870	0.00953039	-2.1	-1.1	SE	5d10d	SE_5d10d	serpine1 mRNA binding protein 1	gene expression
A_52_P1123994	Thoc2	331401	0.00844601	2.1	1.1	MPFC	5d1d	MPFC_5d1d	THO complex 2	gene expression
A_52_P763331	Zfml	18139	0.000917	2.6	1.4	HC	10d42d	HC_10d42d		gene expression
A_51_P312149	Zfr	22763	0.00645322	2.9	1.5	AY	5d10d	AY_5d10d	zinc finger RNA binding protein	gene expression
A_52_P84814	Prl2c3	18812	0.00810803	-2.2	-1.1	VS	5d10d	VS_5d10d	prolactin family 2, subfamily c, member 3	gene expression
A_52_P88648	Cyp24a1	13081	0.000508	-3	-1.6	ST	5d1d	ST_5d1d	cytochrome P450, family 24, subfamily a, polypeptide 1	gene expression
A_51_P204153	Igfbp5	16011	0.00271005	2.6	1.4	SE	10d1d	SE_10d1d	insulin-like growth factor binding protein 5	gene expression
A_51_P155514	Prl	19109	0.002878	4.3	2.1	AY	5d1d	AY_5d1d	prolactin	gene expression
A_51_P349528	Rnase10	75019	0.00211189	-2.2	-1.1	HC	5d10d	HC_5d10d	ribonuclease, RNase A family, 10 (non-active)	gene expression
A_51_P391727	Slc3a1	20532	0.00606522	-2.8	-1.5	HC	10d1d	HC_10d1d	solute carrier family 3, member 1	gene expression
A_51_P299357	Nacc2	67991	0.00837824	2.2	1.2	HC	10d1d	HC_10d1d	nucleus accumbens associated 2, BEN and BTB (POZ) domain containing	gene expression
A_52_P236705	Ripply3	170765	0.0049449	2.4	1.2	ST	10d42d	ST_10d42d	ripply3 homolog (zebrafish)	gene expression
A_51_P459550	Commd7	99311	0.00904876	2.1	1	ST	10d42d	ST_10d42d	COMM domain containing 7	gene expression
A_51_P459550	Commd7	99311	0.00329102	2.2	1.2	HC	5d10d	HC_5d10d	COMM domain containing 7	gene expression
A_52_P538515	R3hdm1	226412	0.00613532	3.8	1.9	HC	10d1d	HC_10d1d	R3H domain containing 1	gene expression
A_51_P397768	Csnk2a1	12995	0.00526666	3.4	1.8	HC	10d1d	HC_10d1d	casein kinase 2, alpha 1 polypeptide	gene expression
A_51_P501664	Prex2	109294	0.000645	-4.3	-2.1	HC	10d42d	HC_10d42d	phosphatidylinositol-3,4,5-trisphosphate-dependent Rac exchange factor 2	gene expression
A_51_P305027	Fnbp1	14269	0.000422	4.1	2	HC	5d1d	HC_5d1d	formin binding protein 1	gene expression
A_51_P402378	Arl4d	80981	0.00123875	-2.2	-1.1	MPFC	10d42d	MPFC_10d42d	ADP-ribosylation factor-like 4D	gene expression
A_52_P40975	Fam13a	58909	0.00725826	2.3	1.2	VS	5d10d	VS_5d10d	family with sequence similarity 13, member A	gene expression
A_52_P381846	Rasa3	19414	0.00205944	3.1	1.6	VS	10d42d	VS_10d42d	RAS p21 protein activator 3	gene expression
A_52_P635598	Rgs8	67792	0.0092397	2.7	1.4	SE	10d1d	SE_10d1d	regulator of G-protein signaling 8	gene expression
A_52_P238019	Anapc11	66156	0.00159081	-3.3	-1.7	SE	10d42d	SE_10d42d	anaphase promoting complex subunit 11	gene expression
A_52_P633481	Akap11	219181	9.07e-05	-2.9	-1.6	VS	10d1d	VS_10d1d	A kinase (PRKA) anchor protein 11	gene expression
A_51_P208472	Akr1c21	77337	0.00188497	2.1	1.1	HC	10d1d	HC_10d1d	aldo-keto reductase family 1, member C21	gene expression
A_51_P324690	Clec2d	93694	0.00830916	2.9	1.5	SE	10d1d	SE_10d1d	C-type lectin domain family 2, member d	gene expression
A_52_P155536	Fgf6	14177	0.00166301	-2.1	-1.1	VS	5d1d	VS_5d1d	fibroblast growth factor 6	gene expression
A_52_P990	Fyb	23880	0.005258	-5.7	-2.5	AY	5d1d	AY_5d1d		gene expression
A_52_P686785	Lyve1	114332	0.00334476	2.8	1.5	VS	5d1d	VS_5d1d	lymphatic vessel endothelial hyaluronan receptor 1	gene expression
A_52_P686785	Lyve1	114332	0.00518023	-2.8	-1.5	ST	5d1d	ST_5d1d	lymphatic vessel endothelial hyaluronan receptor 1	gene expression
A_51_P336850	Mgst3	66447	0.00234624	2.6	1.4	VS	10d42d	VS_10d42d	microsomal glutathione S-transferase 3	gene expression
A_51_P177071	Nrg3	18183	0.00313693	-2.9	-1.5	ST	5d10d	ST_5d10d	neuregulin 3	gene expression
A_52_P1060059	Sh3gl2	20404	0.00151755	6	2.6	SE	10d42d	SE_10d42d	SH3-domain GRB2-like 2	gene expression
A_51_P305681	Ear4	53877	0.00391246	-4.4	-2.1	SE	10d1d	SE_10d1d	eosinophil-associated, ribonuclease A family, member 4	gene expression
A_51_P242634	Dusp16	70686	0.000838	-3	-1.6	ST	5d10d	ST_5d10d	dual specificity phosphatase 16	gene expression
A_51_P190863	Fzd3	14365	1.66e-05	-8.4	-3.1	AY	10d42d	AY_10d42d	frizzled homolog 3 (Drosophila)	gene expression
A_51_P216456	Tac1	21333	0.00343474	-2.1	-1.1	HC	5d10d	HC_5d10d	tachykinin 1	glucocorticoid receptor signaling
A_51_P323435	Gtf2h2	23894	0.00433966	2.9	1.5	AY	5d10d	AY_5d10d	general transcription factor II H, polypeptide 2	glucocorticoid receptor signaling
A_52_P510680	Mnat1	17420	0.00773798	-2.1	-1.1	ST	5d1d	ST_5d1d		glucocorticoid receptor signaling
A_52_P179662	Ep300	328572	1.07e-05	-7.2	-2.9	AY	10d42d	AY_10d42d	E1A binding protein p300	glucocorticoid receptor signaling
A_51_P304029	Ep300	328572	3.27e-05	-5.7	-2.5	AY	10d42d	AY_10d42d	E1A binding protein p300	glucocorticoid receptor signaling
A_51_P474658	Esr1	13982	0.00807129	-2.2	-1.1	ST	10d42d	ST_10d42d	estrogen receptor 1 (alpha)	glucocorticoid receptor signaling
A_52_P558382	Mapk8	26419	3.43e-06	-9.5	-3.3	AY	10d42d	AY_10d42d	mitogen-activated protein kinase 8	glucocorticoid receptor signaling
A_52_P333419	Nfatc3	18021	1.86e-05	-5.8	-2.5	AY	10d42d	AY_10d42d	nuclear factor of activated T cells, cytoplasmic, calcineurin dependent 3	glucocorticoid receptor signaling
A_52_P548680	Pik3c2a	18704	0.00955362	-2.1	-1	MPFC	10d1d	MPFC_10d1d	phosphatidylinositol 3-kinase, C2 domain containing, alpha polypeptide	glucocorticoid receptor signaling
A_52_P78514	Pik3c2g	18705	0.00281981	-2.2	-1.1	MPFC	10d1d	MPFC_10d1d	phosphatidylinositol 3-kinase, C2 domain containing, gamma polypeptide	glucocorticoid receptor signaling
A_51_P191077	Pik3c2g	18705	0.00461848	2.4	1.3	MPFC	5d10d	MPFC_5d10d	phosphatidylinositol 3-kinase, C2 domain containing, gamma polypeptide	glucocorticoid receptor signaling
A_51_P191077	Pik3c2g	18705	0.00299366	-2.4	-1.3	VS	10d42d	VS_10d42d	phosphatidylinositol 3-kinase, C2 domain containing, gamma polypeptide	glucocorticoid receptor signaling
A_52_P537031	Pik3r4	75669	0.000764	-2	-1	ST	5d10d	ST_5d10d	phosphatidylinositol 3 kinase, regulatory subunit, polypeptide 4, p150	glucocorticoid receptor signaling
A_51_P173331	Pik3r5	320207	1.33e-05	-7.3	-2.9	AY	10d42d	AY_10d42d	phosphoinositide-3-kinase, regulatory subunit 5, p101	glucocorticoid receptor signaling
A_52_P362981	Raf1	110157	2.33e-05	-6.8	-2.8	AY	10d42d	AY_10d42d		glucocorticoid receptor signaling
A_52_P214058	Raf1	110157	0.00466139	-2.4	-1.2	AY	5d10d	AY_5d10d	v-raf-leukemia viral oncogene 1	glucocorticoid receptor signaling
A_52_P462625	Rras2	66922	4.38e-05	-5.8	-2.5	AY	10d42d	AY_10d42d	related RAS viral (r-ras) oncogene homolog 2	glucocorticoid receptor signaling
A_51_P362176	Fgg	99571	0.00968287	-2.2	-1.1	ST	10d42d	ST_10d42d	fibrinogen gamma chain	glucocorticoid receptor signaling
A_52_P367456	Taf2	319944	0.00143291	2.4	1.3	HC	5d10d	HC_5d10d	TAF2 RNA polymerase II, TATA box binding protein (TBP)-associated factor	glucocorticoid receptor signaling
A_52_P421005	Taf2	319944	0.000429	2.3	1.2	VS	10d1d	VS_10d1d	TAF2 RNA polymerase II, TATA box binding protein (TBP)-associated factor	glucocorticoid receptor signaling
A_51_P214275	Krt36	16673	0.00175583	-4	-2	SE	10d42d	SE_10d42d	keratin 36	glucocorticoid receptor signaling
A_52_P605846	Cebpb	12608	0.00191078	4.5	2.2	AY	5d1d	AY_5d1d	CCAAT/enhancer binding protein (C/EBP), beta	glucocorticoid receptor signaling
A_51_P260300	Ikbkg	16151	4.13e-05	-6.2	-2.6	AY	10d42d	AY_10d42d	inhibitor of kappaB kinase gamma	glucocorticoid receptor signaling
A_51_P260300	Ikbkg	16151	9.21e-05	2.8	1.5	HC	10d42d	HC_10d42d	inhibitor of kappaB kinase gamma	glucocorticoid receptor signaling
A_52_P431159	Il1rn	16181	0.00931026	-2.3	-1.2	MPFC	10d1d	MPFC_10d1d	interleukin 1 receptor antagonist	glucocorticoid receptor signaling
A_52_P537438	Mapk10	26414	0.0039365	-3.3	-1.7	ST	10d1d	ST_10d1d	mitogen-activated protein kinase 10	glucocorticoid receptor signaling
A_51_P133651	Gtf2a1	83602	0.00166454	3.6	1.8	ST	5d10d	ST_5d10d	general transcription factor II A, 1	glucocorticoid receptor signaling
A_51_P419364	Bad	12015	0.000455	2.5	1.3	HC	10d42d	HC_10d42d	BCL2-associated agonist of cell death	glucocorticoid receptor signaling
A_52_P10641	Bcr	110279	0.00386635	-2.3	-1.2	ST	10d1d	ST_10d1d	breakpoint cluster region	glucocorticoid receptor signaling
A_52_P384100	Bdnf	12064	0.00419706	3	1.6	VS	5d1d	VS_5d1d	brain derived neurotrophic factor	glucocorticoid receptor signaling
A_52_P586944	Bmpr1b	12167	0.000188	-8.9	-3.1	HC	5d1d	HC_5d1d	bone morphogenetic protein receptor, type 1B	glucocorticoid receptor signaling
A_51_P504362	Cga	12640	0.00782166	-2.5	-1.3	ST	5d1d	ST_5d1d	glycoprotein hormones, alpha subunit	glucocorticoid receptor signaling
A_51_P111233	Drd2	13489	0.0019767	2.6	1.4	SE	5d1d	SE_5d1d	dopamine receptor D2	glucocorticoid receptor signaling
A_51_P399845	Fgf2	14173	0.00194017	2.7	1.4	HC	5d10d	HC_5d10d	fibroblast growth factor 2	glucocorticoid receptor signaling
A_51_P237613	Fgfr3	14184	0.000429	-2.4	-1.3	VS	10d1d	VS_10d1d	fibroblast growth factor receptor 3	glucocorticoid receptor signaling
A_52_P236448	Ngfr	18053	0.00788371	2.1	1.1	ST	10d42d	ST_10d42d	nerve growth factor receptor (TNFR superfamily, member 16)	glucocorticoid receptor signaling
A_52_P58585	Ptk2	14083	0.00369774	2	1	VS	5d10d	VS_5d10d	PTK2 protein tyrosine kinase 2	glucocorticoid receptor signaling
A_51_P432641	Cxcl10	15945	0.00632269	2.2	1.2	SE	10d1d	SE_10d1d	chemokine (C-X-C motif) ligand 10	glucocorticoid receptor signaling
A_51_P507242	Fosl2	14284	0.00271036	2.6	1.4	HC	5d10d	HC_5d10d	fos-like antigen 2	glucocorticoid receptor signaling
A_52_P411780	Hdac9	79221	0.00190498	-2.2	-1.2	VS	10d1d	VS_10d1d	histone deacetylase 9	glucocorticoid receptor signaling
A_52_P175685	Irf1	16362	0.00286871	2.9	1.5	HC	10d42d	HC_10d42d	interferon regulatory factor 1	glucocorticoid receptor signaling
A_51_P256337	Mbd2	17191	0.00012	3.8	1.9	ST	10d1d	ST_10d1d	methyl-CpG binding domain protein 2	glucocorticoid receptor signaling
A_52_P31510	Pdx1	18609	0.00202517	2.6	1.4	SE	10d1d	SE_10d1d	pancreatic and duodenal homeobox 1	glucocorticoid receptor signaling
A_51_P369058	Prox1	19130	0.00188651	4.2	2.1	SE	10d42d	SE_10d42d	prospero-related homeobox 1	glucocorticoid receptor signaling
A_52_P460545	Runx2	12393	0.00300851	2.1	1.1	HC	5d10d	HC_5d10d	runt related transcription factor 2	glucocorticoid receptor signaling
A_52_P836852	Txk	22165	0.0027687	-2.5	-1.3	VS	10d42d	VS_10d42d	TXK tyrosine kinase	glucocorticoid receptor signaling
A_52_P612368	Htr1a	15550	6.36e-05	-8.5	-3.1	HC	5d1d	HC_5d1d	5-hydroxytryptamine (serotonin) receptor 1A	glucocorticoid receptor signaling
A_51_P395193	Htr2a	15558	0.00635605	-2.3	-1.2	AY	5d10d	AY_5d10d	5-hydroxytryptamine (serotonin) receptor 2A	glucocorticoid receptor signaling
A_51_P301216	Xiap	11798	0.00409456	4.3	2.1	VS	5d10d	VS_5d10d	X-linked inhibitor of apoptosis	glucocorticoid receptor signaling
A_52_P597264	Oxt	18429	0.00323742	-2.3	-1.2	VS	5d10d	VS_5d10d	oxytocin	glucocorticoid receptor signaling
A_52_P98581	Pla2g3	237625	0.00245603	-2.7	-1.4	ST	5d10d	ST_5d10d	phospholipase A2, group III	glucocorticoid receptor signaling
A_52_P585907	Pla2g4f	271844	0.00402972	-2.7	-1.4	ST	10d42d	ST_10d42d	phospholipase A2, group IVF	glucocorticoid receptor signaling
A_52_P651298	Cdk2	12566	0.00114309	-3.1	-1.6	VS	10d42d	VS_10d42d	cyclin-dependent kinase 2	glucocorticoid receptor signaling
A_51_P361220	Fzd4	14366	0.00254617	-6.1	-2.6	AY	5d1d	AY_5d1d	frizzled homolog 4 (Drosophila)	glucocorticoid receptor signaling
A_52_P107406	Pappa	18491	0.000279	7	2.8	HC	5d1d	HC_5d1d	pregnancy-associated plasma protein A	glucocorticoid receptor signaling
A_52_P189410	Atp8a2	50769	0.00972923	-3	-1.6	VS	5d1d	VS_5d1d	ATPase, aminophospholipid transporter-like, class I, type 8A, member 2	glucocorticoid receptor signaling
A_52_P393314	P2rx7	18439	0.00728829	10	3.3	AY	10d1d	AY_10d1d	purinergic receptor P2X, ligand-gated ion channel, 7	glucocorticoid receptor signaling
A_51_P133562	Serpina6	12401	0.0014281	2.1	1	HC	5d10d	HC_5d10d	serine (or cysteine) peptidase inhibitor, clade A, member 6	glucocorticoid receptor signaling
A_51_P408666	Sstr3	20607	0.00159243	2.4	1.3	HC	5d10d	HC_5d10d	somatostatin receptor 3	glucocorticoid receptor signaling
A_51_P103007	Itgam	16409	0.00420254	-2.1	-1.1	HC	10d1d	HC_10d1d	integrin alpha M	glucocorticoid receptor signaling
A_51_P489337	Becn1	56208	0.0053002	-3.4	-1.8	AY	5d1d	AY_5d1d	beclin 1, autophagy related	glucocorticoid receptor signaling
A_52_P168962	Cd38	12494	0.00454695	6.1	2.6	AY	5d1d	AY_5d1d	CD38 antigen	glucocorticoid receptor signaling
A_52_P168962	Cd38	12494	0.000947	-3.2	-1.7	SE	5d1d	SE_5d1d	CD38 antigen	glucocorticoid receptor signaling
A_52_P88648	Cyp24a1	13081	0.000508	-3	-1.6	ST	5d1d	ST_5d1d	cytochrome P450, family 24, subfamily a, polypeptide 1	glucocorticoid receptor signaling
A_52_P437696	Grip1	74053	0.00820806	2.1	1	ST	10d42d	ST_10d42d	glutamate receptor interacting protein 1	glucocorticoid receptor signaling
A_52_P317258	Grip1	74053	0.0047548	2.8	1.5	HC	10d1d	HC_10d1d	glutamate receptor interacting protein 1	glucocorticoid receptor signaling
A_51_P331215	Prmt6	99890	0.00433321	2.5	1.3	MPFC	10d42d	MPFC_10d42d	protein arginine N-methyltransferase 6	glucocorticoid receptor signaling
A_52_P171791	Smg1	233789	0.00250327	4.8	2.3	AY	5d10d	AY_5d10d	SMG1 homolog, phosphatidylinositol 3-kinase-related kinase (C. elegans)	glucocorticoid receptor signaling
A_52_P347898	Sost	74499	0.00395932	-2.3	-1.2	ST	10d42d	ST_10d42d	sclerostin	glucocorticoid receptor signaling
A_51_P303160	Arg1	11846	0.0012724	2.9	1.5	MPFC	10d1d	MPFC_10d1d	arginase, liver	glucocorticoid receptor signaling
A_52_P555913	Nf2	18016	0.00423611	2.2	1.1	MPFC	10d42d	MPFC_10d42d	neurofibromatosis 2	glucocorticoid receptor signaling
A_51_P408595	Ccl20	20297	5.37e-05	6.9	2.8	HC	5d1d	HC_5d1d	chemokine (C-C motif) ligand 20	glucocorticoid receptor signaling
A_51_P408595	Ccl20	20297	0.0022474	7.4	2.9	AY	5d1d	AY_5d1d	chemokine (C-C motif) ligand 20	glucocorticoid receptor signaling
A_51_P310594	Aldh3a1	11670	0.00808542	-2.6	-1.4	ST	10d42d	ST_10d42d	aldehyde dehydrogenase family 3, subfamily A1	glucocorticoid receptor signaling
A_51_P188126	Gca	227960	0.000305	-5.5	-2.5	HC	5d1d	HC_5d1d	grancalcin	glucocorticoid receptor signaling
A_51_P471798	Ppig	228005	0.0036143	-2.2	-1.1	MPFC	5d10d	MPFC_5d10d	peptidyl-prolyl isomerase G (cyclophilin G)	glucocorticoid receptor signaling
A_51_P233334	Stc1	20855	0.00276858	2.7	1.4	HC	5d10d	HC_5d10d	stanniocalcin 1	glucocorticoid receptor signaling
A_52_P530291	Pim1	18712	0.00253249	-2.2	-1.2	ST	5d10d	ST_5d10d	proviral integration site 1	glucocorticoid receptor signaling
A_52_P658945	Nlrp12	378425	0.00600262	2.1	1.1	ST	5d10d	ST_5d10d	NLR family, pyrin domain containing 12	glucocorticoid receptor signaling
A_52_P522427	Hsh2d	209488	0.00222601	-4.7	-2.2	SE	5d1d	SE_5d1d	hematopoietic SH2 domain containing	glucocorticoid receptor signaling
A_52_P132591	Acaca	107476	0.0065079	-2.6	-1.4	MPFC	10d42d	MPFC_10d42d		glucocorticoid receptor signaling
A_52_P380379	Ucp3	22229	0.00146065	4.5	2.2	VS	10d42d	VS_10d42d	uncoupling protein 3 (mitochondrial, proton carrier)	glucocorticoid receptor signaling
A_51_P135148	Slpi	20568	0.000514	-2.4	-1.3	VS	10d42d	VS_10d42d	secretory leukocyte peptidase inhibitor	glucocorticoid receptor signaling
A_51_P311159	Pla2g2e	26970	0.00162567	2.3	1.2	ST	10d1d	ST_10d1d	phospholipase A2, group IIE	glucocorticoid receptor signaling
A_51_P155514	Prl	19109	0.002878	4.3	2.1	AY	5d1d	AY_5d1d	prolactin	glucocorticoid receptor signaling
A_52_P322181	Adrb1	11554	0.00814674	2.2	1.1	MPFC	5d10d	MPFC_5d10d	adrenergic receptor, beta 1	GPCR signaling
A_51_P111233	Drd2	13489	0.0019767	2.6	1.4	SE	5d1d	SE_5d1d	dopamine receptor D2	GPCR signaling
A_52_P551544	Grm7	108073	4.97e-05	-5.7	-2.5	AY	10d42d	AY_10d42d	glutamate receptor, metabotropic 7	GPCR signaling
A_51_P426214	Src	20779	1.83e-05	-9.2	-3.2	AY	10d42d	AY_10d42d	Rous sarcoma oncogene	GPCR signaling
A_52_P635598	Rgs8	67792	0.0092397	2.7	1.4	SE	10d1d	SE_10d1d	regulator of G-protein signaling 8	GPCR signaling
A_51_P246200	Pde11a	241489	0.000538	2.8	1.5	VS	10d42d	VS_10d42d	phosphodiesterase 11A	GPCR signaling
A_52_P393577	Chrm1	12669	0.00269407	-2.3	-1.2	HC	10d42d	HC_10d42d	cholinergic receptor, muscarinic 1, CNS	GPCR signaling
A_52_P179662	Ep300	328572	1.07e-05	-7.2	-2.9	AY	10d42d	AY_10d42d	E1A binding protein p300	GPCR signaling
A_51_P304029	Ep300	328572	3.27e-05	-5.7	-2.5	AY	10d42d	AY_10d42d	E1A binding protein p300	GPCR signaling
A_52_P342888	Grm2	108068	0.00815368	-2.6	-1.4	MPFC	10d1d	MPFC_10d1d	glutamate receptor, metabotropic 2	GPCR signaling
A_52_P342888	Grm2	108068	0.00600803	2.8	1.5	HC	10d1d	HC_10d1d	glutamate receptor, metabotropic 2	GPCR signaling
A_52_P612368	Htr1a	15550	6.36e-05	-8.5	-3.1	HC	5d1d	HC_5d1d	5-hydroxytryptamine (serotonin) receptor 1A	GPCR signaling
A_52_P7379	Oprd1	18386	0.00323257	3.1	1.7	HC	5d10d	HC_5d10d	opioid receptor, delta 1	GPCR signaling
A_52_P548680	Pik3c2a	18704	0.00955362	-2.1	-1	MPFC	10d1d	MPFC_10d1d	phosphatidylinositol 3-kinase, C2 domain containing, alpha polypeptide	GPCR signaling
A_52_P78514	Pik3c2g	18705	0.00281981	-2.2	-1.1	MPFC	10d1d	MPFC_10d1d	phosphatidylinositol 3-kinase, C2 domain containing, gamma polypeptide	GPCR signaling
A_51_P191077	Pik3c2g	18705	0.00461848	2.4	1.3	MPFC	5d10d	MPFC_5d10d	phosphatidylinositol 3-kinase, C2 domain containing, gamma polypeptide	GPCR signaling
A_51_P191077	Pik3c2g	18705	0.00299366	-2.4	-1.3	VS	10d42d	VS_10d42d	phosphatidylinositol 3-kinase, C2 domain containing, gamma polypeptide	GPCR signaling
A_52_P537031	Pik3r4	75669	0.000764	-2	-1	ST	5d10d	ST_5d10d	phosphatidylinositol 3 kinase, regulatory subunit, polypeptide 4, p150	GPCR signaling
A_51_P173331	Pik3r5	320207	1.33e-05	-7.3	-2.9	AY	10d42d	AY_10d42d	phosphoinositide-3-kinase, regulatory subunit 5, p101	GPCR signaling
A_52_P583291	Plcb2	18796	0.00990708	2.3	1.2	ST	5d10d	ST_5d10d	phospholipase C, beta 2	GPCR signaling
A_52_P583291	Plcb2	18796	0.00863238	-2.1	-1	VS	5d1d	VS_5d1d	phospholipase C, beta 2	GPCR signaling
A_52_P647188	Prkce	18754	0.00130217	3	1.6	SE	10d42d	SE_10d42d	protein kinase C, epsilon	GPCR signaling
A_51_P311904	Ptk2b	19229	0.00121303	-2.2	-1.1	VS	10d42d	VS_10d42d	PTK2 protein tyrosine kinase 2 beta	GPCR signaling
A_52_P362981	Raf1	110157	2.33e-05	-6.8	-2.8	AY	10d42d	AY_10d42d		GPCR signaling
A_52_P214058	Raf1	110157	0.00466139	-2.4	-1.2	AY	5d10d	AY_5d10d	v-raf-leukemia viral oncogene 1	GPCR signaling
A_52_P456951	Rapgef4	56508	0.00655036	-2.2	-1.1	MPFC	10d42d	MPFC_10d42d	Rap guanine nucleotide exchange factor (GEF) 4	GPCR signaling
A_52_P252872	Rasa1	218397	0.00324845	-3.1	-1.6	MPFC	5d10d	MPFC_5d10d	RAS p21 protein activator 1	GPCR signaling
A_52_P462625	Rras2	66922	4.38e-05	-5.8	-2.5	AY	10d42d	AY_10d42d	related RAS viral (r-ras) oncogene homolog 2	GPCR signaling
A_51_P480408	Itpr2	16439	0.0033229	2.3	1.2	ST	5d1d	ST_5d1d	inositol 1,4,5-triphosphate receptor 2	GPCR signaling
A_51_P141290	Plch2	269615	0.00288984	6.6	2.7	AY	10d1d	AY_10d1d	phospholipase C, eta 2	GPCR signaling
A_52_P471581	Plcl2	224860	0.000353	3.3	1.7	SE	10d42d	SE_10d42d	phospholipase C-like 2	GPCR signaling
A_52_P471581	Plcl2	224860	1.63e-05	3.2	1.7	VS	5d10d	VS_5d10d	phospholipase C-like 2	GPCR signaling
A_51_P297441	Plcz1	114875	0.00931951	3.4	1.8	HC	10d1d	HC_10d1d	phospholipase C, zeta 1	GPCR signaling
A_51_P441622	Adcy7	11513	0.000919	2.3	1.2	VS	10d42d	VS_10d42d	adenylate cyclase 7	GPCR signaling
A_51_P260300	Ikbkg	16151	4.13e-05	-6.2	-2.6	AY	10d42d	AY_10d42d	inhibitor of kappaB kinase gamma	GPCR signaling
A_51_P260300	Ikbkg	16151	9.21e-05	2.8	1.5	HC	10d42d	HC_10d42d	inhibitor of kappaB kinase gamma	GPCR signaling
A_52_P421881	Pde3a	54611	0.00033	-4.6	-2.2	HC	5d1d	HC_5d1d	phosphodiesterase 3A, cGMP inhibited	GPCR signaling
A_52_P421881	Pde3a	54611	6.33e-05	-2.8	-1.5	VS	10d1d	VS_10d1d	phosphodiesterase 3A, cGMP inhibited	GPCR signaling
A_52_P35384	Drd5	13492	5.14e-05	-6.7	-2.7	AY	10d42d	AY_10d42d	dopamine receptor D5	GPCR signaling
A_51_P326769	Gnas	14683	0.00370236	-2	-1	ST	5d10d	ST_5d10d	GNAS (guanine nucleotide binding protein, alpha stimulating) complex locus	GPCR signaling
A_52_P94874	Gnas	14683	0.00151355	2	1	VS	10d1d	VS_10d1d	GNAS (guanine nucleotide binding protein, alpha stimulating) complex locus	GPCR signaling
A_51_P395193	Htr2a	15558	0.00635605	-2.3	-1.2	AY	5d10d	AY_5d10d	5-hydroxytryptamine (serotonin) receptor 2A	GPCR signaling
A_52_P581594	Htr4	15562	0.00354099	-2.8	-1.5	AY	5d10d	AY_5d10d	5 hydroxytryptamine (serotonin) receptor 4	GPCR signaling
A_51_P311919	Npy2r	18167	0.000273	-5.5	-2.4	HC	5d1d	HC_5d1d	neuropeptide Y receptor Y2	GPCR signaling
A_51_P408666	Sstr3	20607	0.00159243	2.4	1.3	HC	5d10d	HC_5d10d	somatostatin receptor 3	GPCR signaling
A_52_P586928	Pdyn	18610	0.000126	8.3	3.1	SE	5d1d	SE_5d1d	prodynorphin	GPCR signaling
A_51_P313925	Trhr	22045	0.000246	-13.4	-3.7	HC	5d1d	HC_5d1d	thyrotropin releasing hormone receptor	GPCR signaling
A_52_P39782	Sag	20215	0.000353	-5.9	-2.6	AY	10d1d	AY_10d1d	retinal S-antigen	GPCR signaling
A_52_P214107	Olfr151	406176	0.00664273	-8.4	-3.1	AY	10d1d	AY_10d1d	olfactory receptor 151	GPCR signaling
A_52_P53617	Agtr1b	11608	0.000406	-2.7	-1.4	ST	5d1d	ST_5d1d	angiotensin II receptor, type 1b	GPCR signaling
A_52_P616356	Ccr1	12768	0.00607774	2.2	1.2	ST	5d10d	ST_5d10d	chemokine (C-C motif) receptor 1	GPCR signaling
A_51_P356883	Npr3	18162	0.000979	2.8	1.5	HC	10d42d	HC_10d42d	natriuretic peptide receptor 3	GPCR signaling
A_51_P356883	Npr3	18162	0.00234101	2.2	1.2	HC	5d10d	HC_5d10d	natriuretic peptide receptor 3	GPCR signaling
A_51_P356883	Npr3	18162	0.00422991	-2.1	-1.1	VS	5d10d	VS_5d10d	natriuretic peptide receptor 3	GPCR signaling
A_51_P288138	Fpr2	14289	0.000727	2.5	1.3	ST	10d42d	ST_10d42d	formyl peptide receptor 2	GPCR signaling
A_51_P482121	Edn2	13615	0.00629948	-2.3	-1.2	HC	10d1d	HC_10d1d	endothelin 2	GPCR signaling
A_51_P108459	Gpr65	14744	0.000513	-2.8	-1.5	HC	10d1d	HC_10d1d	G-protein coupled receptor 65	GPCR signaling
A_51_P301367	P2ry10	78826	0.00108631	2.6	1.4	MPFC	10d1d	MPFC_10d1d	purinergic receptor P2Y, G-protein coupled 10	GPCR signaling
A_52_P172014	Ramp1	51801	0.00551298	2.3	1.2	SE	10d1d	SE_10d1d	receptor (calcitonin) activity modifying protein 1	GPCR signaling
A_52_P122654	Glp2r	93896	0.000109	-6.3	-2.6	HC	5d1d	HC_5d1d	glucagon-like peptide 2 receptor	GPCR signaling
A_52_P290799	Gpr35	64095	0.00223904	2.7	1.4	ST	10d42d	ST_10d42d	G protein-coupled receptor 35	GPCR signaling
A_51_P301117	Csprs	114564	0.00802145	2.8	1.5	MPFC	10d42d	MPFC_10d42d		GPCR signaling
A_52_P187126	Gabre	14404	0.00196401	-2.8	-1.5	SE	10d42d	SE_10d42d	gamma-aminobutyric acid (GABA) A receptor, subunit epsilon	GPCR signaling
A_51_P430223	Olfr749	56858	0.00466902	-2.6	-1.4	ST	10d42d	ST_10d42d	olfactory receptor 749	GPCR signaling
A_52_P14496	Tcp10c	100041352	0.00335668	-5.4	-2.4	AY	5d1d	AY_5d1d	t-complex protein 10c	GPCR signaling
A_51_P170316	Vmn1r148	81011	0.00200546	-3.6	-1.9	SE	10d42d	SE_10d42d	vomeronasal 1 receptor 148	GPCR signaling
A_51_P296902	Vmn1r72	252905	0.000757	-2.2	-1.2	VS	5d1d	VS_5d1d	vomeronasal 1 receptor 72	GPCR signaling
A_51_P229578	Vmn2r-ps104	100041915	0.000598	-10.4	-3.4	AY	5d1d	AY_5d1d	vomeronasal 2, receptor, pseudogene 104	GPCR signaling
A_51_P171602	Vmn2r107	22312	0.00955835	-2.7	-1.4	ST	10d42d	ST_10d42d	vomeronasal 2, receptor 107	GPCR signaling
A_51_P500970	Vmn2r37	22305	0.00102978	-2.6	-1.4	ST	10d42d	ST_10d42d	vomeronasal 2, receptor 37	GPCR signaling
A_52_P20753	Edn3	13616	2.46e-05	3.2	1.7	ST	10d42d	ST_10d42d	endothelin 3	GPCR signaling
A_52_P139716	Olfr112	258096	0.00628374	-2	-1	SE	10d1d	SE_10d1d	olfactory receptor 112	GPCR signaling
A_51_P453569	Olfr943	258323	0.00162239	-2.6	-1.4	VS	5d1d	VS_5d1d	olfactory receptor 943	GPCR signaling
A_51_P230055	Olfr961	258497	0.00963118	-2.5	-1.3	ST	10d42d	ST_10d42d	olfactory receptor 961	GPCR signaling
A_51_P402403	Vmn1r198	171254	0.00149374	4.6	2.2	AY	5d1d	AY_5d1d	vomeronasal 1 receptor 198	GPCR signaling
A_51_P401850	Vmn1r225	171228	0.00678174	-2.2	-1.2	ST	5d1d	ST_5d1d	vomeronasal 1 receptor 225	GPCR signaling
A_51_P312485	Fpr1	14293	0.00612566	2.8	1.5	HC	10d1d	HC_10d1d	formyl peptide receptor 1	GPCR signaling
A_51_P398423	Trpm5	56843	0.00318487	2	1	SE	10d1d	SE_10d1d	transient receptor potential cation channel, subfamily M, member 5	GPCR signaling
A_51_P111233	Drd2	13489	0.0019767	2.6	1.4	SE	5d1d	SE_5d1d	dopamine receptor D2	grooming
A_52_P891243	Gria2	14800	3.13e-05	-11.8	-3.6	HC	5d1d	HC_5d1d	glutamate receptor, ionotropic, AMPA2 (alpha 2)	grooming
A_52_P597264	Oxt	18429	0.00323742	-2.3	-1.2	VS	5d10d	VS_5d10d	oxytocin	grooming
A_51_P315980	Slitrk5	75409	7.18e-05	-7.6	-2.9	HC	5d1d	HC_5d1d	SLIT and NTRK-like family, member 5	grooming
A_52_P153721	Dlg4	13385	6.69e-06	-11.6	-3.5	AY	10d42d	AY_10d42d	discs, large homolog 4 (Drosophila)	grooming
A_52_P362651	Nrxn1	18189	8.02e-05	-2.4	-1.3	VS	10d1d	VS_10d1d	neurexin I	grooming
A_52_P362651	Nrxn1	18189	0.000918	3.1	1.6	SE	10d42d	SE_10d42d	neurexin I	grooming
A_51_P314186	Syne1	64009	3.62e-05	-5.7	-2.5	AY	10d42d	AY_10d42d	spectrin repeat containing, nuclear envelope 1	grooming
A_52_P122255	Prrxl1	107751	0.00996611	3.5	1.8	MPFC	5d1d	MPFC_5d1d	paired related homeobox protein-like 1	grooming
A_51_P391525	Arid5b	71371	0.00427316	-4.3	-2.1	AY	5d10d	AY_5d10d	AT rich interactive domain 5B (MRF1-like)	grooming
A_51_P391532	Arid5b	71371	0.00230507	-2.1	-1.1	MPFC	10d1d	MPFC_10d1d	AT rich interactive domain 5B (MRF1-like)	grooming
A_51_P281525	Cplx2	12890	0.00425583	-2.1	-1.1	MPFC	10d42d	MPFC_10d42d	complexin 2	grooming
A_52_P448335	Ddo	70503	0.00238301	2.9	1.5	VS	10d42d	VS_10d42d	D-aspartate oxidase	grooming
A_52_P312043	Hoxb8	15416	0.000542	-2.1	-1.1	ST	5d10d	ST_5d10d	homeobox B8	grooming
A_52_P259184	Gabra1	14394	0.00401515	3.5	1.8	AY	5d10d	AY_5d10d	gamma-aminobutyric acid (GABA) A receptor, subunit alpha 1	grooming
A_52_P384100	Bdnf	12064	0.00419706	3	1.6	VS	5d1d	VS_5d1d	brain derived neurotrophic factor	hippocampus atrophy
A_51_P111233	Drd2	13489	0.0019767	2.6	1.4	SE	5d1d	SE_5d1d	dopamine receptor D2	hippocampus atrophy
A_52_P90747	Ptprs	19280	0.00244117	5.3	2.4	AY	5d1d	AY_5d1d	protein tyrosine phosphatase, receptor type, S	hippocampus atrophy
A_52_P925197	Btg2	12227	0.00775552	-2.3	-1.2	MPFC	10d42d	MPFC_10d42d	B cell translocation gene 2, anti-proliferative	hippocampus atrophy
A_51_P369058	Prox1	19130	0.00188651	4.2	2.1	SE	10d42d	SE_10d42d	prospero-related homeobox 1	hippocampus atrophy
A_51_P217794	Reln	19699	0.0051384	-2.4	-1.3	HC	10d1d	HC_10d1d		hippocampus atrophy
A_51_P152623	Mas1	17171	0.00471563	2.5	1.3	VS	5d1d	VS_5d1d	MAS1 oncogene	hippocampus atrophy
A_52_P526372	Zeb2	24136	0.00462748	2	1	VS	5d10d	VS_5d10d	zinc finger E-box binding homeobox 2	hippocampus atrophy
A_52_P555913	Nf2	18016	0.00423611	2.2	1.1	MPFC	10d42d	MPFC_10d42d	neurofibromatosis 2	hippocampus atrophy
A_52_P384100	Bdnf	12064	0.00419706	3	1.6	VS	5d1d	VS_5d1d	brain derived neurotrophic factor	HPA axis disruption
A_51_P478548	Cited2	17684	0.00109152	-2.3	-1.2	VS	10d42d	VS_10d42d	Cbp/p300-interacting transactivator, with Glu/Asp-rich carboxy-terminal domain, 2	HPA axis disruption
A_51_P478556	Cited2	17684	0.000665	-2.9	-1.5	VS	10d42d	VS_10d42d	Cbp/p300-interacting transactivator, with Glu/Asp-rich carboxy-terminal domain, 2	HPA axis disruption
A_51_P478555	Cited2	17684	0.00119836	-3.1	-1.6	VS	10d42d	VS_10d42d	Cbp/p300-interacting transactivator, with Glu/Asp-rich carboxy-terminal domain, 2	HPA axis disruption
A_51_P111233	Drd2	13489	0.0019767	2.6	1.4	SE	5d1d	SE_5d1d	dopamine receptor D2	HPA axis disruption
A_51_P399845	Fgf2	14173	0.00194017	2.7	1.4	HC	5d10d	HC_5d10d	fibroblast growth factor 2	HPA axis disruption
A_52_P636523	Nf1	18015	0.0073807	3	1.6	HC	10d1d	HC_10d1d	neurofibromatosis 1	HPA axis disruption
A_52_P263908	Nf1	18015	0.00443119	4.9	2.3	AY	5d1d	AY_5d1d	neurofibromatosis 1	HPA axis disruption
A_51_P140887	Insm1	53626	0.000122	-6.5	-2.7	HC	5d1d	HC_5d1d	insulinoma-associated 1	HPA axis disruption
A_51_P218196	Msx1	17701	0.000198	-3.3	-1.7	VS	10d42d	VS_10d42d	homeobox, msh-like 1	HPA axis disruption
A_52_P129401	Pitx2	18741	0.00800277	2.5	1.3	ST	5d10d	ST_5d10d	paired-like homeodomain transcription factor 2	HPA axis disruption
[truncated: 3,538 more rows]
